# Supplementary material for: Towards a taxonomic revision of the lycophyte genus Selaginella (Selaginellaceae) in Guizhou, China: new species, new records and cryptic species
Source: PhytoKeys. 2026 Apr 29;274:73–98. doi: 10.3897/phytokeys.274.184803 (PMC13150542; doi:10.3897/phytokeys.274.184803)
Supplement: XML Treatment for Selaginella dushanensis [file phytokeys.274.184803-treatment1.xml]

<!DOCTYPE tp:taxon-treatment
  PUBLIC "-//TaxonX//DTD Taxonomic Treatment Publishing DTD v0 20100105//EN" "tax-treatment-NSO.dtd">
<tp:taxon-treatment xmlns:tp="http://www.plazi.org/taxpub"><tp:treatment-meta><kwd-group><label>Taxon classification</label><kwd>
                <named-content content-type="kingdom">Plantae</named-content>
              </kwd><kwd>
                <named-content content-type="order">Selaginellales</named-content>
              </kwd><kwd>
                <named-content content-type="family">Selaginellaceae</named-content>
              </kwd></kwd-group><mixed-citation publication-type="journal"><person-group><name><surname>Huang</surname><given-names>Jun-Kai</given-names></name><name><surname>Guo</surname><given-names>Zhi-You</given-names></name><name><surname>Deng</surname><given-names>Chao-Yi</given-names></name><name><surname>Dong</surname><given-names>Shi-Yong</given-names></name></person-group><article-title>Towards a taxonomic revision of the lycophyte genus <italic><tp:taxon-name><tp:taxon-name-part taxon-name-part-type="genus" reg="Selaginella">Selaginella</tp:taxon-name-part></tp:taxon-name></italic> (<tp:taxon-name><tp:taxon-name-part taxon-name-part-type="family" reg="Selaginellaceae">Selaginellaceae</tp:taxon-name-part></tp:taxon-name>) in Guizhou, China: new species, new records and cryptic species</article-title><source>PhytoKeys</source><day>29</day><month>04</month><year>2026</year><volume>274</volume><fpage>73</fpage><lpage>98</lpage><pub-id pub-id-type="doi">10.3897/phytokeys.274.184803</pub-id></mixed-citation></tp:treatment-meta><tp:nomenclature><tp:taxon-name><object-id xmlns:xlink="http://www.w3.org/1999/xlink" content-type="arpha" xlink:type="simple">579C709D-0D2A-5929-803C-063E89A03E98</object-id>
                    		<tp:taxon-name-part taxon-name-part-type="genus" reg="Selaginella">Selaginella</tp:taxon-name-part> <tp:taxon-name-part taxon-name-part-type="species" reg="dushanensis">dushanensis</tp:taxon-name-part>
                    	
                    		<object-id xmlns:xlink="http://www.w3.org/1999/xlink" content-type="ipni" xlink:type="simple">urn:lsid:ipni.org:names:77379348-1</object-id>
                    	</tp:taxon-name><tp:taxon-authority>J.K.Huang &amp; S.Y.Dong</tp:taxon-authority><tp:taxon-status xmlns:xlink="http://www.w3.org/1999/xlink" xlink:type="simple">sp. nov.</tp:taxon-status><xref ref-type="fig" rid="F3">Figs 3</xref><xref ref-type="fig" rid="F4">, 4</xref></tp:nomenclature><tp:treatment-sec sec-type="Type"><title>Type.</title><p>China • Guizhou: Dushan County, Jia Feng Yan; <named-content xmlns:xlink="http://www.w3.org/1999/xlink" content-type="dwc:verbatimCoordinates" xlink:type="simple">25°59'15"N, 107°40'15"E</named-content>, elev. 770 m, in evergreen broadleaf forest, 7 November 2024, <italic>S.Y.Dong &amp; J.K.Huang D6750</italic> (holotype, <named-content xmlns:xlink="http://www.w3.org/1999/xlink" content-type="dwc:institutional_code" xlink:title="South China Botanical Garden" xlink:href="https://scientific-collections.gbif.org/institution/8364608f-e93a-4c4f-bde0-b40e4a8fd437" xlink:type="simple">IBSC</named-content>, barcode 1047559; isotypes: <named-content xmlns:xlink="http://www.w3.org/1999/xlink" content-type="dwc:institutional_code" xlink:title="South China Botanical Garden" xlink:href="https://scientific-collections.gbif.org/institution/8364608f-e93a-4c4f-bde0-b40e4a8fd437" xlink:type="simple">IBSC</named-content>-1047560, PE).</p><fig id="F4" position="float" orientation="portrait"><object-id xmlns:xlink="http://www.w3.org/1999/xlink" content-type="doi" xlink:type="simple">10.3897/phytokeys.274.184803.figure4</object-id><object-id xmlns:xlink="http://www.w3.org/1999/xlink" content-type="arpha" xlink:type="simple">93749777-07E2-5EA8-AA19-71EC8020F755</object-id><label>Figure 4.</label><caption><p>Illustrated morphology of <italic><tp:taxon-name><tp:taxon-name-part taxon-name-part-type="genus" reg="Selaginella">Selaginella</tp:taxon-name-part> <tp:taxon-name-part taxon-name-part-type="species" reg="dushanensis">dushanensis</tp:taxon-name-part></tp:taxon-name></italic>. <bold>A</bold>. Habit; <bold>B</bold>. Axillary leaf; <bold>C</bold>. Median leaf <bold>D</bold>. Lateral leaf; <bold>E</bold>. Strobilus (lower view); <bold>F</bold>. Strobilus (upper view); <bold>G</bold>. Ventral sporophyll; <bold>H</bold>. Dorsal sporophyll (lower view) (drawn by Shuhan Li, based on <italic>D6750</italic>).</p></caption><graphic xmlns:xlink="http://www.w3.org/1999/xlink" xlink:href="phytokeys-274-073_article-184803__-g004.jpg" id="oo_1613238.jpg" position="float" orientation="portrait" xlink:type="simple"><uri content-type="original_file" xlink:type="simple">https://binary.pensoft.net/fig/1613238</uri></graphic></fig></tp:treatment-sec><tp:treatment-sec sec-type="Diagnosis"><title>Diagnosis.</title><p><italic><tp:taxon-name><tp:taxon-name-part taxon-name-part-type="genus" reg="Selaginella">Selaginella</tp:taxon-name-part> <tp:taxon-name-part taxon-name-part-type="species" reg="dushanensis">dushanensis</tp:taxon-name-part></tp:taxon-name></italic> is similar to <italic><tp:taxon-name><tp:taxon-name-part taxon-name-part-type="genus" reg="Selaginella">S.</tp:taxon-name-part> <tp:taxon-name-part taxon-name-part-type="species" reg="monospora">monospora</tp:taxon-name-part></tp:taxon-name></italic> and <italic><tp:taxon-name><tp:taxon-name-part taxon-name-part-type="genus" reg="Selaginella">S.</tp:taxon-name-part> <tp:taxon-name-part taxon-name-part-type="species" reg="submonospora">submonospora</tp:taxon-name-part></tp:taxon-name></italic>, but differs from the latter two mainly by its median leaves with long aristate apices (vs. apices acuminate in <italic><tp:taxon-name><tp:taxon-name-part taxon-name-part-type="genus" reg="Selaginella">S.</tp:taxon-name-part> <tp:taxon-name-part taxon-name-part-type="species" reg="submonospora">submonospora</tp:taxon-name-part></tp:taxon-name></italic> or short aristate in <italic><tp:taxon-name><tp:taxon-name-part taxon-name-part-type="genus" reg="Selaginella">S.</tp:taxon-name-part> <tp:taxon-name-part taxon-name-part-type="species" reg="monospora">monospora</tp:taxon-name-part></tp:taxon-name></italic>). This new species is morphologically also similar to <italic><tp:taxon-name><tp:taxon-name-part taxon-name-part-type="genus" reg="Selaginella">S.</tp:taxon-name-part> <tp:taxon-name-part taxon-name-part-type="species" reg="effusa">effusa</tp:taxon-name-part></tp:taxon-name></italic> and <italic><tp:taxon-name><tp:taxon-name-part taxon-name-part-type="genus" reg="Selaginella">S.</tp:taxon-name-part> <tp:taxon-name-part taxon-name-part-type="species" reg="subeffusa">subeffusa</tp:taxon-name-part></tp:taxon-name></italic>, but differs by its lateral leaves with the upper bases not overlapping stems (vs. distinctly overlapping stems in the latter two).</p></tp:treatment-sec><tp:treatment-sec sec-type="Description"><title>Description.</title><p>Terrestrial, creeping, 10–30 cm long; <bold><italic>rhizophores</italic></bold> restricted throughout the creeping stems and branches, singly borne on ventral side in the axils of branches, reddish, glabrous; <bold><italic>main stem</italic></bold> branched from the base, terete, glabrous, stramineous in colour, 0.7–1.0 mm in diam., 5.0–8.0 mm wide including leaves; <bold><italic>primary branches</italic></bold> alternate, 1.0–2.5 cm apart along the main stem, once or twice pinnately branched, with ultimate branches including leaves being 3.0–5.0 mm wide; <bold><italic>vegetative leaves</italic></bold> herbaceous, dimorphic, arranged in four rows (two dorsal and two ventral); <bold><italic>axillary leaves</italic></bold> symmetrical, those on main stems slightly larger than those on branches, elliptic to ovate, 1.7–2.5 × 0.8–1.5 mm, base cuneate to obtuse, apex acuminate, margin denticulate; <bold><italic>median leaves</italic></bold> asymmetrical, slightly carinate, those on main stems larger than those on branches, slightly distant on main stems and imbricate on distal portions of stems and branches, ovate or broadly ovate, 0.8–1.7 × 0.6–1.3 mm, base obliquely shallowly cordate with the outer potion obviously narrower than the inner portion, margin denticulate or denticulate-ciliolate, apex long aristate (arista ca. 2/3 to as long as the leaf blade); <bold><italic>lateral leaves</italic></bold> asymmetrical, those on main stem larger than those on branches, distant on lower and middle portions, contiguous on distal portions of stems and branches, slightly deflected, ovate or ovate-oblong, 2.0–3.5 × 0.8–2.0 mm, margin denticulate, rounded at base, with acroscopic base enlarged, not or slightly overlapping stems and branches, apex acute; <bold><italic>strobili</italic></bold> solitary or pairs, terminal on the branches, compact, dorsiventrally complanate, 3.0–5.0 × 1.8–2.5 mm; sporophylls strongly dimorphic, resupinate (i.e. the smaller sporophylls in the ventral plane); <bold><italic>dorsal sporophylls</italic></bold> ovate-lanceolate, 1.1–1.8 × 0.3–0.5 mm base rounded, apex acute, margin denticulate, with the sporophyll-pteryx complete and denticulate; <bold><italic>ventral sporophylls</italic></bold> ovate-lanceolate, 0.8–1.2 × 0.3–0.6 mm, obviously carinate, base rounded, apex long acuminate, margin denticulate; <bold><italic>megasporangia</italic></bold> borne in basal portion of strobilus on lower side; <bold><italic>megaspores</italic></bold> pinkish to reddish-brown, subglobose, 220–280 μm in diam., surface papillate; <bold><italic>microspores</italic></bold> pale yellow, tetrahedral-globose, 24–32 μm in diam., surface verrucate with dense honeycomb-like microsculpture.</p></tp:treatment-sec><tp:treatment-sec sec-type="Distribution and habitat"><title>Distribution and habitat.</title><p><italic><tp:taxon-name><tp:taxon-name-part taxon-name-part-type="genus" reg="Selaginella">Selaginella</tp:taxon-name-part> <tp:taxon-name-part taxon-name-part-type="species" reg="dushanensis">dushanensis</tp:taxon-name-part></tp:taxon-name></italic> is currently known only from the type locality: Jia Feng Yan Forest in Dushan County, south-eastern Guizhou. The species occurs on wet rocks in montane evergreen broadleaved forest, along a perennial stream at elevations of 700–800 m.</p></tp:treatment-sec><tp:treatment-sec sec-type="Etymology"><title>Etymology.</title><p>The specific epithet dushanensis is derived Dushan County, south-eastern Guizhou, where the new species was first discovered.</p></tp:treatment-sec><tp:treatment-sec sec-type="Conservation status"><title>Conservation status.</title><p>Currently, the only known population of <italic><tp:taxon-name><tp:taxon-name-part taxon-name-part-type="genus" reg="Selaginella">Selaginella</tp:taxon-name-part> <tp:taxon-name-part taxon-name-part-type="species" reg="dushanensis">dushanensis</tp:taxon-name-part></tp:taxon-name></italic> is located in Dushan, Guizhou. The individuals are scattered along a stream bank for a distant of ca. 500 metres. We estimate that there are more populations of this species existing in south-eastern Guizhou and adjacent regions, which are to be discovered in the future. The exact population size and distribution range remain unclear. We provisionally assess its conservation status as Data Deficient (<abbrev xmlns:xlink="http://www.w3.org/1999/xlink" xlink:title="Data Deficient" xlink:type="simple">DD</abbrev>) according to IUCN Red List Categories and Criteria (<xref ref-type="bibr" rid="B10">IUCN 2024</xref>).</p></tp:treatment-sec><tp:treatment-sec><!--Section generated to contain objects referenced in tp:taxon-treatment.--><fig id="F3" position="float" orientation="portrait"><object-id xmlns:xlink="http://www.w3.org/1999/xlink" content-type="doi" xlink:type="simple">10.3897/phytokeys.274.184803.figure3</object-id><object-id xmlns:xlink="http://www.w3.org/1999/xlink" content-type="arpha" xlink:type="simple">76A78914-E73C-5C65-BDFC-D7026E49DA61</object-id><label>Figure 3.</label><caption><p>Morphology of <italic><tp:taxon-name><tp:taxon-name-part taxon-name-part-type="genus" reg="Selaginella">Selaginella</tp:taxon-name-part> <tp:taxon-name-part taxon-name-part-type="species" reg="dushanensis">dushanensis</tp:taxon-name-part></tp:taxon-name></italic>. <bold>A</bold>. Habit; <bold>B</bold>. Portion of main stem with branches (lower view); <bold>C</bold>. Portion of main stem (upper view); <bold>D</bold>. Axillary leaf (upper view); <bold>E</bold>. Median leaf (upper view); <bold>F</bold>. Lateral leaf (upper view); <bold>G</bold>. Distal surface of megaspore; <bold>H</bold>. Proximal surface of megaspore; <bold>I</bold>. Detail of megaspore on distal surface; <bold>J</bold>. Distal surface of microspore; <bold>K</bold>. Proximal surface of microspore; <bold>L</bold>. Detail of microspore on distal surface (all from <italic>D6750</italic>).</p></caption><graphic xmlns:xlink="http://www.w3.org/1999/xlink" xlink:href="phytokeys-274-073_article-184803__-g003.jpg" id="oo_1613237.jpg" position="float" orientation="portrait" xlink:type="simple"><uri content-type="original_file" xlink:type="simple">https://binary.pensoft.net/fig/1613237</uri></graphic></fig></tp:treatment-sec><ref-list><ref id="B10"><mixed-citation xmlns:xlink="http://www.w3.org/1999/xlink" xlink:type="simple">IUCN (2024) Guidelines for Using the IUCN Red List Categories and Criteria. Version 16. Prepared by the Standards and Petitions Committee. <ext-link xlink:href="https://www.iucnredlist.org/documents/RedListGuidelines.pdf" ext-link-type="uri" xlink:type="simple">https://www.iucnredlist.org/documents/RedListGuidelines.pdf</ext-link></mixed-citation></ref></ref-list></tp:taxon-treatment>
