# Supplementary material for: Towards a taxonomic revision of the lycophyte genus Selaginella (Selaginellaceae) in Guizhou, China: new species, new records and cryptic species
Source: PhytoKeys. 2026 Apr 29;274:73–98. doi: 10.3897/phytokeys.274.184803 (PMC13150542; doi:10.3897/phytokeys.274.184803)
Supplement: XML Treatment for Selaginella amblyphylla [file phytokeys.274.184803-treatment2.xml]

<!DOCTYPE tp:taxon-treatment
  PUBLIC "-//TaxonX//DTD Taxonomic Treatment Publishing DTD v0 20100105//EN" "tax-treatment-NSO.dtd">
<tp:taxon-treatment xmlns:tp="http://www.plazi.org/taxpub"><tp:treatment-meta><kwd-group><label>Taxon classification</label><kwd>
                <named-content content-type="kingdom">Plantae</named-content>
              </kwd><kwd>
                <named-content content-type="order">Selaginellales</named-content>
              </kwd><kwd>
                <named-content content-type="family">Selaginellaceae</named-content>
              </kwd></kwd-group><mixed-citation publication-type="journal"><person-group><name><surname>Huang</surname><given-names>Jun-Kai</given-names></name><name><surname>Guo</surname><given-names>Zhi-You</given-names></name><name><surname>Deng</surname><given-names>Chao-Yi</given-names></name><name><surname>Dong</surname><given-names>Shi-Yong</given-names></name></person-group><article-title>Towards a taxonomic revision of the lycophyte genus <italic><tp:taxon-name><tp:taxon-name-part taxon-name-part-type="genus" reg="Selaginella">Selaginella</tp:taxon-name-part></tp:taxon-name></italic> (<tp:taxon-name><tp:taxon-name-part taxon-name-part-type="family" reg="Selaginellaceae">Selaginellaceae</tp:taxon-name-part></tp:taxon-name>) in Guizhou, China: new species, new records and cryptic species</article-title><source>PhytoKeys</source><day>29</day><month>04</month><year>2026</year><volume>274</volume><fpage>73</fpage><lpage>98</lpage><pub-id pub-id-type="doi">10.3897/phytokeys.274.184803</pub-id></mixed-citation></tp:treatment-meta><tp:nomenclature><tp:taxon-name><object-id xmlns:xlink="http://www.w3.org/1999/xlink" content-type="arpha" xlink:type="simple">A351AC69-2109-59A8-AEE0-67CAC34AE3E4</object-id>
                    		<tp:taxon-name-part taxon-name-part-type="genus" reg="Selaginella">Selaginella</tp:taxon-name-part> <tp:taxon-name-part taxon-name-part-type="species" reg="amblyphylla">amblyphylla</tp:taxon-name-part>
                    	</tp:taxon-name><tp:taxon-authority>(cryptic species), a new record to Guizhou, China</tp:taxon-authority><xref ref-type="fig" rid="F5">Fig. 5</xref><tp:nomenclature-citation-list><tp:nomenclature-citation><tp:taxon-name><tp:taxon-name-part taxon-name-part-type="genus" reg="Selaginella">Selaginella</tp:taxon-name-part> <tp:taxon-name-part taxon-name-part-type="species" reg="amblyphylla">amblyphylla</tp:taxon-name-part></tp:taxon-name><comment> Alston, Bull. Fan Mem. Inst. Biol. Bot. 5: 287. 1934.</comment></tp:nomenclature-citation></tp:nomenclature-citation-list></tp:nomenclature><tp:treatment-sec sec-type="Type"><title>Type.</title><p>Thailand • Chiang Mai: Doi Angka, 2 December 1928, <italic>H.M.Smith 357</italic> (holotype, BM, barcode 000779901; isotypes: GH-00022032, US-00134348).</p><fig id="F5" position="float" orientation="portrait"><object-id xmlns:xlink="http://www.w3.org/1999/xlink" content-type="doi" xlink:type="simple">10.3897/phytokeys.274.184803.figure5</object-id><object-id xmlns:xlink="http://www.w3.org/1999/xlink" content-type="arpha" xlink:type="simple">76F41DB3-9073-5A1E-890D-8009A4909FCA</object-id><label>Figure 5.</label><caption><p>Morphology of <italic><tp:taxon-name><tp:taxon-name-part taxon-name-part-type="genus" reg="Selaginella">Selaginella</tp:taxon-name-part> <tp:taxon-name-part taxon-name-part-type="species" reg="amblyphylla">amblyphylla</tp:taxon-name-part></tp:taxon-name></italic> (cryptic species) from Guizhou, China. <bold>A</bold>. Habit; <bold>B</bold>, <bold>C</bold>. Distal stem with branches and strobili (B: upper view; C: lower view); <bold>D</bold>. Portion of main stem (lower view); <bold>E</bold>. Proximal surface of megaspore; <bold>F</bold>. Proximal surface of microspore (all from <italic>D6632</italic>).</p></caption><graphic xmlns:xlink="http://www.w3.org/1999/xlink" xlink:href="phytokeys-274-073_article-184803__-g005.jpg" id="oo_1613239.jpg" position="float" orientation="portrait" xlink:type="simple"><uri content-type="original_file" xlink:type="simple">https://binary.pensoft.net/fig/1613239</uri></graphic></fig><fig id="F6" position="float" orientation="portrait"><object-id xmlns:xlink="http://www.w3.org/1999/xlink" content-type="doi" xlink:type="simple">10.3897/phytokeys.274.184803.figure6</object-id><object-id xmlns:xlink="http://www.w3.org/1999/xlink" content-type="arpha" xlink:type="simple">F67824CB-CD6B-5E07-BEB8-27AB1B472BAF</object-id><label>Figure 6.</label><caption><p>Morphology of <italic><tp:taxon-name><tp:taxon-name-part taxon-name-part-type="genus" reg="Selaginella">Selaginella</tp:taxon-name-part> <tp:taxon-name-part taxon-name-part-type="species" reg="amblyphylla">amblyphylla</tp:taxon-name-part></tp:taxon-name></italic> from Thailand. <bold>A</bold>. Habit; <bold>B</bold>, <bold>C</bold>. Distal stem with branches and strobili (<bold>B</bold>. Upper view; <bold>C</bold>. Lower view); <bold>D</bold>. Proximal surface of megaspore; <bold>E</bold>. Proximal surface of microspore (all from <italic>D6795</italic>).</p></caption><graphic xmlns:xlink="http://www.w3.org/1999/xlink" xlink:href="phytokeys-274-073_article-184803__-g006.jpg" id="oo_1613240.jpg" position="float" orientation="portrait" xlink:type="simple"><uri content-type="original_file" xlink:type="simple">https://binary.pensoft.net/fig/1613240</uri></graphic></fig></tp:treatment-sec><tp:treatment-sec sec-type="Description"><title>Description.</title><p>Plant terrestrial, evergreen, creeping or suberect, 10–23 cm long; <bold><italic>rhizophores</italic></bold> at intervals throughout length of creeping stem and branches, borne on lateral side in axils of branches; <bold><italic>main stem</italic></bold> branched from near base, terete, glabrous, stramineous when dry, 0.3–0.6 mm in diam., 5.0–8.0 mm wide including leaves; <bold><italic>primary branches</italic></bold> alternate, 0.6–2.5 cm apart, once or twice pinnately branched, with ultimate branches including leaves 4.0–6.0 mm wide including leaves. <bold><italic>vegetative leaves</italic></bold> herbaceous, dimorphic, arranged in four rows; <bold><italic>axillary leaves</italic></bold> symmetrical, ovate-lanceolate, 1.5–2.5 × 0.6–0.8 mm, base cuneate, apex acuminate to acute, margin ciliolate; <bold><italic>median leaves</italic></bold> slightly asymmetrical, conspicuously carinate, those on main stem slightly larger than those on branches, broadly ovate, 1.5–2.5 × 0.7–1.0 mm, base subtruncate to cordate, margin ciliolate, apex long aristate, with arista up to 0.6 mm long; <bold><italic>lateral leaves</italic></bold> asymmetrical, those on main stem larger than those on branches, nearly oblong, 2.0–4.0 × 1–1.4 mm, acroscopic base rounded, slightly overlapping stems and branches, basiscopic base cuneate to truncate, apex acute or rounded; acroscopic margin densely long ciliolate at base and denticulate to apex, with cilia up to 0.4 mm long; basiscopic margin subentire, with sparsely denticulate at apex; <bold><italic>strobili</italic></bold> solitary or in a pair, terminal on the branches, compact, dorsiventrally complanate, 7.0–10.0 × 2.5–4 mm; sporophylls strongly dimorphic, resupinate; <bold><italic>dorsal sporophylls</italic></bold> oblong, base rounded, apex acute, margin ciliolate in basal part, other portion denticulate, with sporophyll-pteryx incomplete and ciliolate; <bold><italic>ventral sporophylls</italic></bold> ovate-lanceolate, apex long acuminate, margin ciliolate; <bold><italic>megaspores</italic></bold> pale yellow, subglobose, proximal surfaces densely verrucate, distal surfaces irregularly vermiculate to interconnected verrucate, both surfaces covered with densely echinate; <bold><italic>microspores</italic></bold> orange-red, tetrahedral-globose, verrucate, covered with honeycomb-like microsculpture.</p></tp:treatment-sec><tp:treatment-sec sec-type="Distribution and habitat"><title>Distribution and habitat.</title><p>China (Guangxi, Guizhou, Yunnan, Sichuan and Xizang), Myanmar, Thailand; growing on ground or rocks in forests at 100–1800 m elev. The Guizhou population was found on wet rocks in montane evergreen broad-leaved forest at ca. 1000 m elev.</p></tp:treatment-sec><tp:treatment-sec sec-type="Notes"><title>Notes.</title><p>Within China, <italic><tp:taxon-name><tp:taxon-name-part taxon-name-part-type="genus" reg="Selaginella">S.</tp:taxon-name-part> <tp:taxon-name-part taxon-name-part-type="species" reg="amblyphylla">amblyphylla</tp:taxon-name-part></tp:taxon-name></italic> was previously recorded in Guangxi, Yunnan, Sichuan and Xizang (<xref ref-type="bibr" rid="B38">Zhang et al. 2013</xref>). The population (voucher <italic>D6632</italic>) discovered in Xingyi, southern Guizhou represents the first record of this species in Guizhou Province, although our molecular data indicate it represents a cryptic lineage. Morphologically, this species is characterised by its sterile leaves being long-ciliate at the margin and the lateral leaves oblong with rounded apices (Fig. <xref ref-type="fig" rid="F5">5</xref>). It is similar to <italic><tp:taxon-name><tp:taxon-name-part taxon-name-part-type="genus" reg="Selaginella">S.</tp:taxon-name-part> <tp:taxon-name-part taxon-name-part-type="species" reg="spinulosovena">spinulosovena</tp:taxon-name-part></tp:taxon-name></italic>, but distinctly differs by its leaves lacking a white margin (vs. obviously white margin in <italic><tp:taxon-name><tp:taxon-name-part taxon-name-part-type="genus" reg="Selaginella">S.</tp:taxon-name-part> <tp:taxon-name-part taxon-name-part-type="species" reg="spinulosovena">spinulosovena</tp:taxon-name-part></tp:taxon-name></italic>). The phylogenetic analysis indicates this cryptic species to be sister to <italic><tp:taxon-name><tp:taxon-name-part taxon-name-part-type="genus" reg="Selaginella">S.</tp:taxon-name-part> <tp:taxon-name-part taxon-name-part-type="species" reg="kurzii">kurzii</tp:taxon-name-part></tp:taxon-name></italic>. Morphologically, it differs from the latter in having oblong (vs. ovate-triangular) lateral leaves and broadly ovate (vs. ovate or ovate-elliptic) median leaves.</p></tp:treatment-sec><tp:treatment-sec sec-type="Voucher specimen from Guizhou, China"><title>Voucher specimen from Guizhou, China.</title><p>• Maling River Canyon, Xingyi, <named-content xmlns:xlink="http://www.w3.org/1999/xlink" content-type="dwc:verbatimCoordinates" xlink:type="simple">25°08'04"N, 104°57'17"E</named-content>, elev. 1038 m, 2 August 2024, <italic>S.Y.Dong, J.K.Huang &amp; X.J.Li D6632</italic> (<named-content xmlns:xlink="http://www.w3.org/1999/xlink" content-type="dwc:institutional_code" xlink:title="South China Botanical Garden" xlink:href="https://scientific-collections.gbif.org/institution/8364608f-e93a-4c4f-bde0-b40e4a8fd437" xlink:type="simple">IBSC</named-content>).</p></tp:treatment-sec><ref-list><ref id="B38"><mixed-citation xmlns:xlink="http://www.w3.org/1999/xlink" xlink:type="simple">Zhang XC, Nooteboom HP, Kato M (2013) <tp:taxon-name><tp:taxon-name-part taxon-name-part-type="family">Selaginellaceae</tp:taxon-name-part></tp:taxon-name>. In: Wu ZY, Raven PH, Hong DY (Eds) Flora of China, vol. 2–3. Science Press; St. Louis, Missouri Botanical Garden Press, Beijing, 37–66.</mixed-citation></ref></ref-list></tp:taxon-treatment>
