# Supplementary material for: Towards a taxonomic revision of the lycophyte genus Selaginella (Selaginellaceae) in Guizhou, China: new species, new records and cryptic species
Source: PhytoKeys. 2026 Apr 29;274:73–98. doi: 10.3897/phytokeys.274.184803 (PMC13150542; doi:10.3897/phytokeys.274.184803)
Supplement: XML Treatment for Selaginella parachrysocaulos [file phytokeys.274.184803-treatment3.xml]

<!DOCTYPE tp:taxon-treatment
  PUBLIC "-//TaxonX//DTD Taxonomic Treatment Publishing DTD v0 20100105//EN" "tax-treatment-NSO.dtd">
<tp:taxon-treatment xmlns:tp="http://www.plazi.org/taxpub"><tp:treatment-meta><kwd-group><label>Taxon classification</label><kwd>
                <named-content content-type="kingdom">Plantae</named-content>
              </kwd><kwd>
                <named-content content-type="order">Selaginellales</named-content>
              </kwd><kwd>
                <named-content content-type="family">Selaginellaceae</named-content>
              </kwd></kwd-group><mixed-citation publication-type="journal"><person-group><name><surname>Huang</surname><given-names>Jun-Kai</given-names></name><name><surname>Guo</surname><given-names>Zhi-You</given-names></name><name><surname>Deng</surname><given-names>Chao-Yi</given-names></name><name><surname>Dong</surname><given-names>Shi-Yong</given-names></name></person-group><article-title>Towards a taxonomic revision of the lycophyte genus <italic><tp:taxon-name><tp:taxon-name-part taxon-name-part-type="genus" reg="Selaginella">Selaginella</tp:taxon-name-part></tp:taxon-name></italic> (<tp:taxon-name><tp:taxon-name-part taxon-name-part-type="family" reg="Selaginellaceae">Selaginellaceae</tp:taxon-name-part></tp:taxon-name>) in Guizhou, China: new species, new records and cryptic species</article-title><source>PhytoKeys</source><day>29</day><month>04</month><year>2026</year><volume>274</volume><fpage>73</fpage><lpage>98</lpage><pub-id pub-id-type="doi">10.3897/phytokeys.274.184803</pub-id></mixed-citation></tp:treatment-meta><tp:nomenclature><tp:taxon-name><object-id xmlns:xlink="http://www.w3.org/1999/xlink" content-type="arpha" xlink:type="simple">FFE6BC47-1BFD-5E4D-94D6-9310C6160CCC</object-id>
                    		<tp:taxon-name-part taxon-name-part-type="genus" reg="Selaginella">Selaginella</tp:taxon-name-part> <tp:taxon-name-part taxon-name-part-type="species" reg="parachrysocaulos">parachrysocaulos</tp:taxon-name-part>
                    	</tp:taxon-name><tp:taxon-authority>, a new record to Guizhou, China</tp:taxon-authority><xref ref-type="fig" rid="F7">Fig. 7</xref><tp:nomenclature-citation-list><tp:nomenclature-citation><tp:taxon-name><tp:taxon-name-part taxon-name-part-type="genus" reg="Selaginella">Selaginella</tp:taxon-name-part> <tp:taxon-name-part taxon-name-part-type="species" reg="parachrysocaulos">parachrysocaulos</tp:taxon-name-part></tp:taxon-name><comment> M.H.Zhang &amp; X.C.Zhang, Taxon 71: 1167. 2022.</comment></tp:nomenclature-citation></tp:nomenclature-citation-list></tp:nomenclature><tp:treatment-sec sec-type="Type"><title>Type.</title><p>China • Sichuan: Miyi County, elev. 1600–1800 m, in forest, 10 September 2002, <italic>X.C.Zhang 2427</italic> (holotype, PE, barcode 02347433).</p><fig id="F7" position="float" orientation="portrait"><object-id xmlns:xlink="http://www.w3.org/1999/xlink" content-type="doi" xlink:type="simple">10.3897/phytokeys.274.184803.figure7</object-id><object-id xmlns:xlink="http://www.w3.org/1999/xlink" content-type="arpha" xlink:type="simple">7B27AB03-6A87-5851-9E6C-61DDFEAA65DC</object-id><label>Figure 7.</label><caption><p>Morphology of <italic><tp:taxon-name><tp:taxon-name-part taxon-name-part-type="genus" reg="Selaginella">Selaginella</tp:taxon-name-part> <tp:taxon-name-part taxon-name-part-type="species" reg="parachrysocaulos">parachrysocaulos</tp:taxon-name-part></tp:taxon-name></italic>. <bold>A</bold>. Habit; <bold>B</bold>–<bold>D</bold>. Portion of a primary branch with secondary branches (B, C: upper view; D: lower view); <bold>E</bold>. A microspore (all from <italic>D6641</italic>).</p></caption><graphic xmlns:xlink="http://www.w3.org/1999/xlink" xlink:href="phytokeys-274-073_article-184803__-g007.jpg" id="oo_1613241.jpg" position="float" orientation="portrait" xlink:type="simple"><uri content-type="original_file" xlink:type="simple">https://binary.pensoft.net/fig/1613241</uri></graphic></fig></tp:treatment-sec><tp:treatment-sec sec-type="Description"><title>Description.</title><p><bold><italic>Plant</italic></bold> erect, 7–30 cm, with tuber and stolon at base, tuber covered by colourless scale-like leaves; <bold><italic>rhizophores</italic></bold> restricted to base of main stem; <bold><italic>main stem</italic></bold> branched from middle or lower part, terete, glabrous, stramineous, 0.6–1.3 mm in diam. at basal part, 4.0–8.0 mm wide including leaves; <bold><italic>primary branches</italic></bold> alternate, 5–10 pairs, 0.5–1.8 cm apart along the main stem, once or twice pinnately branched, with ultimate branches including leaves being 3.0–5.0 mm wide; <bold><italic>vegetative leaves</italic></bold> herbaceous or slightly membranous, dimorphic, arranged in four rows, with obvious white margin; <bold><italic>axillary leaves</italic></bold> symmetrical, ovate-lanceolate or narrowly triangular, 2.0–2.6 × 0.7–1.2 mm, base rounded, apex acuminate, margin denticulate to shortly ciliolate; <bold><italic>median leaves</italic></bold> slightly asymmetrical, ovate, 0.8–1.4 × 0.4–0.8 mm, base cordate, 1.6–2.8 × 0.6–1.5 mm, apex aristate, margin shortly ciliolate; <bold><italic>lateral leaves</italic></bold> asymmetrical, ovate-lanceolate, 1.8–3.2 × 0.8–1.8 mm, base rounded, with acroscopic base slightly enlarged, acroscopic margin shortly ciliolate at base and denticulate towards apex, acroscopic margin denticulate; <bold><italic>strobili</italic></bold> solitary or pairs, terminal on the branches, compact, dorsiventrally complanate, 3.3–5.8 × 2.3–3.4 mm; sporophylls strongly dimorphic, resupinate, obvious white-margined; <bold><italic>dorsal sporophylls</italic></bold> ovate-lanceolate, with sporophyll-pteryx complete and shortly ciliolate, 1.6–2.1 × 0.4–0.6 mm, base rounded, apex acute, margin denticulate to shortly ciliolate; <bold><italic>ventral sporophylls</italic></bold> ovate-lanceolate, slightly carinate, 1.4–1.9 × 0.4–0.8 mm, bases rounded, apex long acuminate, margin denticulate to shortly ciliolate; <bold><italic>megaspores</italic></bold> yellowish, subglobose, both proximal and distal surfaces verrucate, surfaces densely covered with fine spines; <bold><italic>microspores</italic></bold> orange, tetrahedral-globose, surface verrucate, covered with honeycomb-like microsculpture on the surfaces.</p></tp:treatment-sec><tp:treatment-sec sec-type="Distribution and habitat"><title>Distribution and habitat.</title><p>Endemic to south-western China (Guizhou, Sichuan, Yunnan); growing on ground or rocks in forests at 1600–3100 m elev. The Guizhou population was found on wet cliffs in montane evergreen broad-leaved forest at 1855 m elev.</p></tp:treatment-sec><tp:treatment-sec sec-type="Notes"><title>Notes.</title><p>The collection <italic>D6641</italic> documents the first record of <italic><tp:taxon-name><tp:taxon-name-part taxon-name-part-type="genus" reg="Selaginella">S.</tp:taxon-name-part> <tp:taxon-name-part taxon-name-part-type="species" reg="parachrysocaulos">parachrysocaulos</tp:taxon-name-part></tp:taxon-name></italic> in Guizhou, China. This species is morphologically similar to <italic><tp:taxon-name><tp:taxon-name-part taxon-name-part-type="genus" reg="Selaginella">S.</tp:taxon-name-part> <tp:taxon-name-part taxon-name-part-type="species" reg="chrysocaulos">chrysocaulos</tp:taxon-name-part></tp:taxon-name></italic>, but differs by the slightly enlarged acroscopic base of lateral leaves (vs. strongly enlarged) and the honeycomb-like sculpture on microspore surface (vs. smooth in <italic><tp:taxon-name><tp:taxon-name-part taxon-name-part-type="genus" reg="Selaginella">S.</tp:taxon-name-part> <tp:taxon-name-part taxon-name-part-type="species" reg="chrysocaulos">chrysocaulos</tp:taxon-name-part></tp:taxon-name></italic>) (<xref ref-type="bibr" rid="B35">Zhang and Zhang 2022</xref>). Notably, during examination of spore morphology in specimen <italic>D6641</italic>, we observed that the microspore surface sculpture is variable. In some microspores, a distinct honeycomb-like pattern is evident, whereas in more well-developed microspores, it appears obscure or only partially visible. This suggests that the honeycomb-like sculpture may gradually diminish as the spores reach full maturity in <italic><tp:taxon-name><tp:taxon-name-part taxon-name-part-type="genus" reg="Selaginella">S.</tp:taxon-name-part> <tp:taxon-name-part taxon-name-part-type="species" reg="parachrysocaulos">parachrysocaulos</tp:taxon-name-part></tp:taxon-name></italic>.</p></tp:treatment-sec><tp:treatment-sec sec-type="Voucher specimen from Guizhou, China"><title>Voucher specimen from Guizhou, China.</title><p>• Qishe, Xingyi, <named-content xmlns:xlink="http://www.w3.org/1999/xlink" content-type="dwc:verbatimCoordinates" xlink:type="simple">24°57'09"N, 104°45'10"E</named-content>, elev. 1855 m, 3 August 2024, <italic>S.Y.Dong, J.K.Huang &amp; X.J.Li D6641</italic> (<named-content xmlns:xlink="http://www.w3.org/1999/xlink" content-type="dwc:institutional_code" xlink:title="South China Botanical Garden" xlink:href="https://scientific-collections.gbif.org/institution/8364608f-e93a-4c4f-bde0-b40e4a8fd437" xlink:type="simple">IBSC</named-content>).</p></tp:treatment-sec><ref-list><ref id="B35"><mixed-citation xmlns:xlink="http://www.w3.org/1999/xlink" xlink:type="simple">Zhang MH, Zhang XC (2022) Integrative species delimitation of <italic><tp:taxon-name><tp:taxon-name-part taxon-name-part-type="genus">Selaginella</tp:taxon-name-part> <tp:taxon-name-part taxon-name-part-type="species">labordei</tp:taxon-name-part></tp:taxon-name></italic> and closely related species: Uncovering the mysterious identity of <italic><tp:taxon-name><tp:taxon-name-part taxon-name-part-type="genus">S.</tp:taxon-name-part> <tp:taxon-name-part taxon-name-part-type="species">jugorum</tp:taxon-name-part></tp:taxon-name></italic> and <italic><tp:taxon-name><tp:taxon-name-part taxon-name-part-type="genus">S.</tp:taxon-name-part> <tp:taxon-name-part taxon-name-part-type="species">tibetica</tp:taxon-name-part></tp:taxon-name></italic>, and description of a new species. Taxon 71: 1155–1169. <ext-link xlink:href="10.1002/tax.12800" ext-link-type="doi" xlink:type="simple">https://doi.org/10.1002/tax.12800</ext-link></mixed-citation></ref></ref-list></tp:taxon-treatment>
