# Supplementary material for: Towards a taxonomic revision of the lycophyte genus Selaginella (Selaginellaceae) in Guizhou, China: new species, new records and cryptic species
Source: PhytoKeys. 2026 Apr 29;274:73–98. doi: 10.3897/phytokeys.274.184803 (PMC13150542; doi:10.3897/phytokeys.274.184803)
Supplement: XML Treatment for Selaginella qingchengshanensis [file phytokeys.274.184803-treatment4.xml]

<!DOCTYPE tp:taxon-treatment
  PUBLIC "-//TaxonX//DTD Taxonomic Treatment Publishing DTD v0 20100105//EN" "tax-treatment-NSO.dtd">
<tp:taxon-treatment xmlns:tp="http://www.plazi.org/taxpub"><tp:treatment-meta><kwd-group><label>Taxon classification</label><kwd>
                <named-content content-type="kingdom">Plantae</named-content>
              </kwd><kwd>
                <named-content content-type="order">Selaginellales</named-content>
              </kwd><kwd>
                <named-content content-type="family">Selaginellaceae</named-content>
              </kwd></kwd-group><mixed-citation publication-type="journal"><person-group><name><surname>Huang</surname><given-names>Jun-Kai</given-names></name><name><surname>Guo</surname><given-names>Zhi-You</given-names></name><name><surname>Deng</surname><given-names>Chao-Yi</given-names></name><name><surname>Dong</surname><given-names>Shi-Yong</given-names></name></person-group><article-title>Towards a taxonomic revision of the lycophyte genus <italic><tp:taxon-name><tp:taxon-name-part taxon-name-part-type="genus" reg="Selaginella">Selaginella</tp:taxon-name-part></tp:taxon-name></italic> (<tp:taxon-name><tp:taxon-name-part taxon-name-part-type="family" reg="Selaginellaceae">Selaginellaceae</tp:taxon-name-part></tp:taxon-name>) in Guizhou, China: new species, new records and cryptic species</article-title><source>PhytoKeys</source><day>29</day><month>04</month><year>2026</year><volume>274</volume><fpage>73</fpage><lpage>98</lpage><pub-id pub-id-type="doi">10.3897/phytokeys.274.184803</pub-id></mixed-citation></tp:treatment-meta><tp:nomenclature><tp:taxon-name><object-id xmlns:xlink="http://www.w3.org/1999/xlink" content-type="arpha" xlink:type="simple">2C6D904B-0AF5-5448-A161-C6040FF550EB</object-id>
                    		<tp:taxon-name-part taxon-name-part-type="genus" reg="Selaginella">Selaginella</tp:taxon-name-part> <tp:taxon-name-part taxon-name-part-type="species" reg="qingchengshanensis">qingchengshanensis</tp:taxon-name-part>
                    	</tp:taxon-name><tp:taxon-authority>(cryptic species), a new record to Guizhou, China</tp:taxon-authority><xref ref-type="fig" rid="F8">Fig. 8</xref><tp:nomenclature-citation-list><tp:nomenclature-citation><tp:taxon-name><tp:taxon-name-part taxon-name-part-type="genus" reg="Selaginella">Selaginella</tp:taxon-name-part> <tp:taxon-name-part taxon-name-part-type="species" reg="qingchengshanensis">qingchengshanensis</tp:taxon-name-part></tp:taxon-name><comment> Li Bing Zhang &amp; X.M.Zhou, Phytotaxa 522(4): 286. 2021.</comment></tp:nomenclature-citation></tp:nomenclature-citation-list></tp:nomenclature><tp:treatment-sec sec-type="Type"><title>Type.</title><p>China • Sichuan: Dujiangyan City, Qingcheng Mountain, Qingchengshan Town, Wudongtian; <named-content xmlns:xlink="http://www.w3.org/1999/xlink" content-type="dwc:verbatimCoordinates" xlink:type="simple">30°54'28"N, 103°34'6"E</named-content>; elev. 960 m; 23 August 2020; <italic>Z.L. Liang &amp; X. Pu 085</italic> (holotype PYU).</p><fig id="F8" position="float" orientation="portrait"><object-id xmlns:xlink="http://www.w3.org/1999/xlink" content-type="doi" xlink:type="simple">10.3897/phytokeys.274.184803.figure8</object-id><object-id xmlns:xlink="http://www.w3.org/1999/xlink" content-type="arpha" xlink:type="simple">BDAE4583-DB9F-5DD8-9298-83D71CC3CC1F</object-id><label>Figure 8.</label><caption><p>Morphology of <italic><tp:taxon-name><tp:taxon-name-part taxon-name-part-type="genus" reg="Selaginella">Selaginella</tp:taxon-name-part> <tp:taxon-name-part taxon-name-part-type="species" reg="qingchengshanensis">qingchengshanensis</tp:taxon-name-part></tp:taxon-name></italic> (cryptic species). <bold>A</bold>. Habit; <bold>B</bold>. Middle portion of main stem with branches (upper view); <bold>C</bold>. Upper portion of main stem with branches (upper view); <bold>D</bold>. Three strobili terminal on a lateral branch (lower view); <bold>E</bold>. Proximal surface of megaspore; <bold>F</bold>. Proximal surface of microspore (A, B from <italic>D6664</italic>, C–F from <italic>D6661</italic>).</p></caption><graphic xmlns:xlink="http://www.w3.org/1999/xlink" xlink:href="phytokeys-274-073_article-184803__-g008.jpg" id="oo_1613242.jpg" position="float" orientation="portrait" xlink:type="simple"><uri content-type="original_file" xlink:type="simple">https://binary.pensoft.net/fig/1613242</uri></graphic></fig></tp:treatment-sec><tp:treatment-sec sec-type="Description"><title>Description.</title><p><bold><italic>Plants</italic></bold> terrestrial, suberect or ascending from decumbent base, 10–25 cm; <bold><italic>rhizophores</italic></bold> restricted to lower part of stem, borne on lateral side in axils of branches; <bold><italic>main stem</italic></bold> branched from near base, terete, glabrous, reddish at lower and middle part, while stramineous at apex, 0.8–1.5 mm in diam., 5.0–9.0 mm wide including leaves; <bold><italic>primary branche</italic>s</bold> alternate, 5–10 pairs, 0.6–1.5 cm apart along the main stem, once or twice pinnately branched, with ultimate branches including leaves being 4.0–6.0 mm wide; <bold><italic>vegetative leaves</italic></bold> herbaceous, dimorphic, arranged in four rows; <bold><italic>axillary leaves</italic></bold> symmetrical or slightly asymmetrical, broadly ovate, 2.2–2.7 × 1.3–1.8 mm, base rounded, apex acute, margin denticulate to shortly ciliolate; <bold><italic>median leaves</italic></bold> asymmetrical, ovate, slightly carinate, 0.8–1.8 × 0.5–0.8 mm, base obliquely subcordate, apex long aristate, slightly reflexed, margins denticulate; <bold><italic>lateral leaves</italic></bold> asymmetrical, ovate to oblong-ovate, 2.8–3.7 × 1.2–1.6 mm, apex acute to obtuse; basiscopic base rounded, margin denticulate to subentire; acroscopic base rounded, slightly enlarged, overlapping stems and branches, margin denticulate to shortly ciliolate; <bold><italic>strobili</italic></bold> solitary or pairs, terminal on the branches, compact, dorsiventrally complanate, 3.6–6.2 × 1.6–2.5 mm; sporophylls strongly dimorphic, resupinate; <bold><italic>dorsal sporophylls</italic></bold> ovate-lanceolate, with sporophyll-pteryx slightly incomplete and denticulate, 1.6–1.9 × 0.4–0.6 mm, margin denticulate to shortly ciliolate; <bold><italic>ventral sporophylls</italic></bold> ovate, carinate, 1.1–1.4 × 0.3–0.6 mm, margin denticulate to shortly ciliolate, apex long aristate; <bold><italic>megaspores</italic></bold> pinkish, subglobose, both proximal and distal surfaces verrucate or papillate, surfaces densely covered with fine spines; <bold><italic>microspores</italic></bold> orange, tetrahedral-globose, surface verrucate, densely covered with spines.</p></tp:treatment-sec><tp:treatment-sec sec-type="Distribution and habitat"><title>Distribution and habitat.</title><p>Endemic to south-western China (Guizhou, Sichuan); growing on ground or rocks in forests at 850–1200 m elev. The two Guizhou populations were found on wet cliffs in montane evergreen broad-leaved forest at 950–1200 m elev.</p></tp:treatment-sec><tp:treatment-sec sec-type="Notes"><title>Notes.</title><p><italic><tp:taxon-name><tp:taxon-name-part taxon-name-part-type="genus" reg="Selaginella">Selaginella</tp:taxon-name-part> <tp:taxon-name-part taxon-name-part-type="species" reg="qingchengshanensis">qingchengshanensis</tp:taxon-name-part></tp:taxon-name></italic> is currently known only from its type locality, Qingchengshan in Sichuan, south-western China (<xref ref-type="bibr" rid="B8">He et al. 2021</xref>). The collections from Guizhou (<italic>D6661</italic>, <italic>D6664</italic>) represent the first record of this species outside its type locality. Morphologically, it resembles <italic><tp:taxon-name><tp:taxon-name-part taxon-name-part-type="genus" reg="Selaginella">S.</tp:taxon-name-part> <tp:taxon-name-part taxon-name-part-type="species" reg="monospora">monospora</tp:taxon-name-part></tp:taxon-name></italic>, but differs in the reddish colouration (vs. green in <italic><tp:taxon-name><tp:taxon-name-part taxon-name-part-type="genus" reg="Selaginella">S.</tp:taxon-name-part> <tp:taxon-name-part taxon-name-part-type="species" reg="monospora">monospora</tp:taxon-name-part></tp:taxon-name></italic>) of the middle and lower portions of the main stem, long-aristate (vs. aristate or cuspidate) median leaf apex and pinkish (vs. white) megaspores. <italic><tp:taxon-name><tp:taxon-name-part taxon-name-part-type="genus" reg="Selaginella">Selaginella</tp:taxon-name-part> <tp:taxon-name-part taxon-name-part-type="species" reg="qingchengshanensis">qingchengshanensis</tp:taxon-name-part></tp:taxon-name></italic> is also similar to <italic><tp:taxon-name><tp:taxon-name-part taxon-name-part-type="genus" reg="Selaginella">S.</tp:taxon-name-part> <tp:taxon-name-part taxon-name-part-type="species" reg="amblyphylla">amblyphylla</tp:taxon-name-part></tp:taxon-name></italic>, but distinguished by its vegetative leaves denticulate at margins (vs. long ciliate in <italic><tp:taxon-name><tp:taxon-name-part taxon-name-part-type="genus" reg="Selaginella">S.</tp:taxon-name-part> <tp:taxon-name-part taxon-name-part-type="species" reg="amblyphylla">amblyphylla</tp:taxon-name-part></tp:taxon-name></italic>).</p></tp:treatment-sec><tp:treatment-sec sec-type="Voucher specimens from Guizhou, China"><title>Voucher specimens from Guizhou, China.</title><p>• Pogang Nature Reserve, Xingyi, <named-content xmlns:xlink="http://www.w3.org/1999/xlink" content-type="dwc:verbatimCoordinates" xlink:type="simple">25°06'29"N, 105°05'38"E</named-content>, elev. 1200 m, 5 August 2024, <italic>S.Y.Dong, J.K.Huang &amp; X.J.Li D6661</italic> (<named-content xmlns:xlink="http://www.w3.org/1999/xlink" content-type="dwc:institutional_code" xlink:title="South China Botanical Garden" xlink:href="https://scientific-collections.gbif.org/institution/8364608f-e93a-4c4f-bde0-b40e4a8fd437" xlink:type="simple">IBSC</named-content>); • Maling River Canyon, Xingyi, <named-content xmlns:xlink="http://www.w3.org/1999/xlink" content-type="dwc:verbatimCoordinates" xlink:type="simple">25°08'29"N, 104°57'12"E</named-content>, elev. 955 m, 6 August 2024, <italic>S.Y.Dong, J.K.Huang &amp; X.J.Li D6664</italic> (<named-content xmlns:xlink="http://www.w3.org/1999/xlink" content-type="dwc:institutional_code" xlink:title="South China Botanical Garden" xlink:href="https://scientific-collections.gbif.org/institution/8364608f-e93a-4c4f-bde0-b40e4a8fd437" xlink:type="simple">IBSC</named-content>).</p></tp:treatment-sec><ref-list><ref id="B8"><mixed-citation xmlns:xlink="http://www.w3.org/1999/xlink" xlink:type="simple">He M, He ZR, Zhang LB, Zhou XM (2021) <italic><tp:taxon-name><tp:taxon-name-part taxon-name-part-type="genus">Selaginella</tp:taxon-name-part> <tp:taxon-name-part taxon-name-part-type="species">qingchengshanensis</tp:taxon-name-part></tp:taxon-name></italic> (sect. <italic><tp:taxon-name><tp:taxon-name-part taxon-name-part-type="genus">Heterostachys</tp:taxon-name-part></tp:taxon-name></italic>; <tp:taxon-name><tp:taxon-name-part taxon-name-part-type="family">Selaginellaceae</tp:taxon-name-part></tp:taxon-name>), a new species from Sichuan, China. Phytotaxa 522: 285-293. <ext-link xlink:href="10.11646/phytotaxa.522.4.2" ext-link-type="doi" xlink:type="simple">https://doi.org/10.11646/phytotaxa.522.4.2</ext-link></mixed-citation></ref></ref-list></tp:taxon-treatment>
