# Supplementary material for: Towards a taxonomic revision of the lycophyte genus Selaginella (Selaginellaceae) in Guizhou, China: new species, new records and cryptic species
Source: PhytoKeys. 2026 Apr 29;274:73–98. doi: 10.3897/phytokeys.274.184803 (PMC13150542; doi:10.3897/phytokeys.274.184803)
Supplement: Supplementary material 1 — Specimen information and GenBank accession numbers [file phytokeys-274-073_article-184803__-s001.xlsx]

## Sheet: Sheet1
Appendix 1. Specimen information and GenBank accession numbers of three plastid regions used in this study.
Taxon	Voucher	Locality	rbcL	atpI	psbA
Selaginella albociliata P.S.Wang	Zhang 5302 (CDBI)	Guangxi, China	KT161379	NA	NA
Selaginella amblyphylla Alston	X.C.Zhang 2924 (PE)	Yunnan, China	MH814883	MH814827	MH814855
Selaginella amblyphylla Alston	X.C.Zhang 7951 (PE)	Yunnan, China	MH814884	MH814828	MH814856
Selaginella amblyphylla Alston	S.Y.Dong et al. D6795 (IBSC)	Thailand	PX841360*	PX841325*	PX841342*
Selaginella amblyphylla Alston	Zhang 5572 (CDBI)	Guangxi, China	KT161380	NA	NA
Selaginella amblyphylla Alston (cryptic)	S.Y.Dong et al. D6632 (IBSC)	Guizhou, China	PX841347*	PX841312*	NA
Selaginella aristata Spring	H. M.Chang et al. 7119 (TAIE)	Taiwan, China	MF313959	NA	NA
Selaginella aristata Spring	S.Y.Dong et al. D6614 (IBSC)	Guizhou, China	PX841345*	PX841310*	PX841328*
Selaginella aristata Spring	S.Y.Dong et al. D6652 (IBSC)	Guizhou, China	PX841350*	PX841315*	PX841332*
Selaginella austrotibitica X.C.Zhang	X.C.Zhang et al. 14089 (PE)	China, Xizang	OR474089	NA	NA
Selaginella bisulcata Spring	S.Y.Dong et al. D6223 (IBSC)	Guangdong, China	PX841344*	PX841309*	PX841327*
Selaginella bodinieri Hieron.	X.C.Zhang 526 (PE)	Sichuan, China	MH814886	MH814830	MH814858
Selaginella bodinieri Hieron.	X.C.Zhang 7069 (PE)	Guizhou, China	MH814887	MH814831	MH814859
Selaginella boninensis Baker	TNS766618 (TNS)	Tokyo, Japan	AB574642	NA	NA
Selaginella boninensis Baker	Zhang et al. 6594 (CDBI, MO, VNMN, PYU)	Lang Son, VietNam	KT161416	NA	NA
Selaginella chaetoloma Alston	Z.Y.Guo 2016014 (PE)	Guizhou, China	MH814888	MH814832	MH814860
Selaginella chaetoloma Alston	X.C.Zhang 7347 (PE)	Guizhou, China	MH814889	MH814833	MH814861
Selaginella chingii Alston	X.C.Zhang 7904 (PE)	Guangxi, China	MH814890	MH814834	MH814862
Selaginella chrysocaulos (Hook. & Grev.) Spring	S.R.Zhang 133 (PE)	Nepal	ON098422	NA	NA
Selaginella chrysocaulos (Hook. & Grev.) Spring	Xu et al. 2014-156 (CDBI)	Sichuan, China	KT161427	NA	NA
Selaginella chrysocaulos (Hook. & Grev.) Spring	X.C.Zhang 86 (PE)	Sichuan, China	MH814891	MH814835	MH814863
Selaginella chrysocaulos (Hook. & Grev.) Spring	H.Li 12202 (GH)	Yunnan, China	KY022990	NA	NA
Selaginella davidii Franch.	X.C.Zhang et al. 9469 (PE)	Sichuan, China	MW407296	MW407489	MW407395
Selaginella davidii Franch.	S.Y.Dong et al. D6656 (IBSC)	Guizhou, China	PX841351*	PX841316*	PX841333*
Selaginella delicatula (Desv.) Alston	Gao et al. HGX10734 (CDBI)	Sichuan, China	KT161441	NA	NA
Selaginella densiciliata X.M.Zhou, L.Zhang & Bo Xu	L.Zhang 2203 (KUN, PYU)	Xizang, China	OQ723684	NA	NA
Selaginella densiciliata X.M.Zhou, L.Zhang & Bo Xu	L.Zhang 2215 (KUN, PYU)	Xizang, China	OQ723682	NA	NA
Selaginella dianzhongensis X.C.Zhang	Y.M.Zhu 8158 (PE)	Yunnan, China	MH814909	MH814853	MH814881
Selaginella dushanensis J.K.Huang & S.Y.Dong (sp. 5)	S.Y.Dong & J.K. Huang D6750 (IBSC)	Guizhou, China	PX841358*	PX841323*	PX841340*
Selaginella effusa Alston	Zhang 5442 (CDBI)	Guangxi, China	KT161451	NA	NA
Selaginella effusa Alston	Zhang 5438 (CDBI)	Guangxi, China	KT161450	NA	NA
Selaginella effusa Alston	Wang 20051 (CDBI)	Guizhou, China	KT161452	NA	NA
Selaginella effusa Alston (sp. 4)	S.Y.Dong & J.K.Huang D6749 (IBSC)	Guizhou, China	PX841357*	PX841322*	PX841339*
Selaginella helvetica (L.) Spring	Zhou 093 (CDBI)	Sichuan, China	KT161472	NA	NA
Selaginella heterostachys Baker	S.Y.Dong et al. D6659 (IBSC)	Guizhou, China	PX841352*	PX841317*	PX841334*
Selaginella heterostachys Baker	X.C.Zhang 7088 (PE)	Guizhou, China	MH814896	MH814840	MH814868
Selaginella heterostachys Baker	X.C.Zhang 7268 (PE)	Guizhou, China	MH814897	MH814841	MH814869
Selaginella jugorum Hand.-Mazz.	Z.Y.Zuo 2325 (KUN)	Yunnan, China	ON098393	NA	NA
Selaginella kraussiana (Kunze) A.Braun	Zhou 062 (CDBI)	Yunnan, China	KT161498	NA	NA
Selaginella kurzii Baker	PYUS2105 (PYU)	Yunnan, China	MZ532022	NA	NA
Selaginella kurzii Baker	X.C.Zhang 1934 (PE)	Yunnan, China	MH814898	MH814842	MH814870
Selaginella kurzii Baker	He & Zhou 117 (PYU, CDBI)	Yunnan, China	KT161501
Selaginella kurzii Baker	He & Jiang 405 (PYU, CDBI)	Yunnan, China	KT161500
Selaginella labordei Hieron. ex Christ	X.C.Zhang 3356 (PE)	Hubei, China	MH814899	MH814843	MH814871
Selaginella labordei Hieron. ex Christ	Zhou 008 (CDBI)	Sichuan, China	KT161505	NA	NA
Selaginella microclada Baker	X.C.Zhang et al. 8107 (PE)	Yunnan, China	OK247701	OK247684	OK247716
Selaginella monospora Spring	Y.H.Yan et al. WYD427 (PE)	Guangdong, China	OK247712	OK247695	OK247725
Selaginella monospora Spring	CPG Expedition CPG40561 (PE)	Meghalaya, India	OK247709	OK247692	OK247722
Selaginella monospora Spring	X.C.Zhang et al. 8121 (PE)	Yunnan, China	OK247705	OK247688	OK247720
Selaginella monospora Spring	X.C.Zhang 2992 (PE)	Yunnan, China	OK247703	OK247686	OK247718
Selaginella nipponica Franch. & Sav.	Zhou et al. DJY07479 (CDBI)	Sichuan, China	KT161542	NA	NA
Selaginella parachrysocaulos M.H.Zhang & X.C.Zhang	C.F.Zhao A56 (PE)	Yunnan, China	ON098425	NA	NA
Selaginella parachrysocaulos M.H.Zhang & X.C.Zhang	X.C.Zhang 2427 (PE)	Sichuan, China	ON098427	NA	NA
Selaginella parachrysocaulos M.H.Zhang & X.C.Zhang (sp. 6)	S.Y.Dong et al. D6641 (IBSC)	Guizhou, China	PX841349*	PX841314*	PX841331*
Selaginella qingchengshanensis Li Bing Zhang & X.M.Zhou (sp. 3)	S.Y.Dong et al. D6661 (IBSC)	Guizhou, China	PX841353*	PX841318*	PX841335*
Selaginella qingchengshanensis Li Bing Zhang & X.M.Zhou (sp. 3)	S.Y.Dong et al. D6664 (IBSC)	Guizhou, China	PX841355*	PX841320*	PX841337*
Selaginella qingchengshanensis Li Bing Zhang & X.M.Zhou	X.F. Gao et al. DJY06425 (CDBI)	Sichuan, China	KT161382	NA	NA
Selaginella qingchengshanensis Li Bing Zhang & X.M.Zhou	X.F. Gao et al. DJY04053 (CDBI)	Sichuan, China	KT161381	NA	NA
Selaginella remotifolia Spring	Zhou 005 (PYU, CDBI)	Yunnan, China	KT161580	NA	NA
Selaginella repanda (Desv. & Poir.) Spring	X.C.Zhang 5655 (PE)	Yunnan, China	MH814904	MH814848	MH814876
Selaginella repanda (Desv. & Poir.) Spring	X.C.Zhang 9273 (PE)	Yunnan, China	MH814905	MH814849	MH814877
Selaginella subchaetoloma X.M.Zhou, Li Bing Zhang & Z.R.He	W.M. Chu et al. 29610 (PYU)	Yunnan, China	KT161425
Selaginella subchaetoloma X.M.Zhou, Li Bing Zhang & Z.R.He	Z.R. He & X.L. Liu 29625 (PYU)	Yunnan, China	KT161424
Selaginella subdiaphana (Wall. ex Hook. & Grev.) Spring	X.C.Zhang 5297 (PE)	Xizang, China	OM864658	OM864643	OM864650
Selaginella subeffusa Shalimov & X.C.Zhang	Y.M.Shui et al. 11716 (PE)	Yunnan, China	ON711493	ON711491	ON711492
Selaginella submonospora Shalimov & X.C.Zhang	X.C.Zhang et al. 8111 (PE)	Yunnan, China	OM864660	OM864646	OM864653
Selaginella subvaginata X.C.Zhang & Shalimov	H.Liu 182 (PE)	Sichuan, China	MT680177	MT680168	MT680159
Selaginella subvaginata X.C.Zhang & Shalimov	X.C.Zhang et al. 8838 (PE)	Sichuan, China	MT680179	MT680170	MT680161
Selaginella tibetica Ching & S.K.Wu	S.Y.Dong S8 (PE)	Xizang, China	ON098419	NA	NA
Selaginella tibetica Ching & S.K.Wu	Qingzang Exped. 73-1402 (PE, KUN)	Xizang, China	ON098418	NA	NA
Selaginella uncinata (Desv.) Spring	Zhang & Zhou DJY04101 (CDBI)	Sichuan, China	KT161626	NA	NA
Selaginella vaginata Spring	Z.S.Zhang 161 (PE)	Shaanxi, China	MH814907	MH814851	MH814879
Selaginella vaginata Spring	Z.Xie XZ4135 (IBSC)	Sichuan, China	PX841361*	PX841326*	PX841343*
Selaginella vaginata Spring (cryptic)	S.Y.Dong et al. D6638 (IBSC)	Guizhou, China	PX841348*	PX841313*	PX841330*
Selaginella vaginata Spring (cryptic)	S.Y.Dong et al. D6662 (IBSC)	Guizhou, China	PX841354*	PX841319*	PX841336*
Selaginella vaginata Spring (sp. 2)	S.Y.Dong & J.K.Huang D6754 (IBSC)	Guizhou, China	PX841359*	PX841324*	PX841341*
Selaginella wuyishanensis K.W.Xu, X.M.Zhou & Y.F.Duan	H.J. Wei JSL7744A (CSH)	Fujian, China	ON994455	NA	NA
Selaginella xipholepis Baker (sp. 1)	S.Y.Dong et al. D6631 (IBSC)	Guizhou, China	PX841346*	PX841311*	PX841329*
Selaginella xipholepis Baker (sp. 1)	S.Y.Dong et al. D6675 (IBSC)	Guizhou, China	PX841356*	PX841321*	PX841338*
Selaginella xipholepis Baker	X.C.Zhang 7422 (PE)	Guizhou, China	MH814908	MH814852	MH814880
Selaginella xipholepis Baker	Dong 2377 (PYU)	Guangdong, China	KT161645	NA	NA
Selaginella xipholepis Baker	K.U.Kramer et al. 8329 (U)	Hongkong, China	KY023179	NA	NA
Note. Asterisk (*): sequence newly generated in this study; NA: not available.
