# Supplementary material for: Towards a taxonomic revision of the lycophyte genus Selaginella (Selaginellaceae) in Guizhou, China: new species, new records and cryptic species
Source: PhytoKeys. 2026 Apr 29;274:73–98. doi: 10.3897/phytokeys.274.184803 (PMC13150542; doi:10.3897/phytokeys.274.184803)
Supplement: Supplementary material 2 — Specimen information and the source of plastid CDS [file phytokeys-274-073_article-184803__-s002.xlsx]

## Sheet: Sheet1
Appendix 2. Specimen information and the source of plastid CDS (coding DNA sequences) analyzed in this study.
Taxon	Voucher	Locality	CDS source
Huperzia javanica (Sw.) Fraser-Jenk.	R.Wei CBL011 (PE)	Guangdong, China	NCBI: KY609860
Isoetes malinverniana CeSelaginella & De Not.	Qiu 99050 (Z)	Switzerland	NCBI: MH549640
Selaginella bisulcata Spring,	X.C.Zhang 8008 (PE)	Indonesia	NCBI: MH598531
Selaginella chrysocaulos (Hook. & Grev.) Spring	S.R.Zhang 133 (PE)	Nepal	#
Selaginella chrysocaulos (Hook. & Grev.) Spring	Z.S.Zhang 20200612-23 (PE)	Xizang, China	#
Selaginella chrysocaulos (Hook. & Grev.) Spring	X.C.Zhang & Z.Y.Guo 7937 (PE)	Yunnan, China	#
Selaginella dianzhongensis X.C.Zhang	Y.M.Zhu 8158 (PE)	Yunnan, China	#
Selaginella doederleinii Hieron.	B.D.Liu 7797 (PE)	Guangdong, China	NCBI: MH598532
Selaginella dregei (C.Presl) Hieron.	B.Liu 26698 (PE)	Kenya	#
Selaginella exaltata (Kunze) Spring	Chenshan Bot. Gard. (cult.)	NA	NCBI: MN427927
Selaginella hainanensis X.C.Zhang & Noot.	X.C.Zhang 7746 (PE)	Hainan, China	NCBI: MH598533
Selaginella heterostachys Baker	H.R.Zhang 83 (PE)	Sichuan, China	#
Selaginella indica Tryon	X.C.Zhang 6255 (PE)	Yunnan, China	NCBI: MK156801
Selaginella jugorum Hand.-Mazz.	Z.Y.Zuo 2325 (KUN)	Yunnan, China	#
Selaginella kraussiana (Kunze) A.Braun	NA	NA	NCBI: MH549643
Selaginella labordei Hieron. ex Christ	Jinfoshan Exped. 1703 (PE)	Qiongqing, China	#
Selaginella labordei Hieron. ex Christ	Z.S.Zhang 1353 (PE)	Qiongqing, China	#
Selaginella labordei Hieron. ex Christ	X.C.Zhang & Z.Y.Guo 7827 (PE)	Guizhou, China	#
Selaginella lepidophylla (Hook. & Grev.) Spring	NA	NA	NCBI: MK089531
Selaginella lyallii (Hook. & Grev.) Spring	X.C.Zhang 9143 (PE)	Madagascar	NCBI: MK156800
Selaginella minutifolia Spring	X.C.Zhang 7764 (PE)	Yunnan, China	#
Selaginella moellendorffii Hieron.	X.C.Zhang 7332 (PE)	Guizhou, China	NCBI: MG272484
Selaginella monospora Spring	X.C.Zhang 7700 (PE)	Yunnan, China	#
Selaginella nipponica Franch. & Sav.	X.C.Zhang et al. 7066 (PE)	Guizhou, China	NCBI: MK293725, MK293726
Selaginella pallidissima Spring	X.C.Zhang & Q.P.Xiang 6927 (PE)	Sichuan, China	NCBI: MK293727, MK293728
Selaginella parachrysocaulos M.H.Zhang & X.C.Zhang (sp. 6)	S.Y.Dong et al. D6641 (IBSC)	Guizhou, China	*
Selaginella parachrysocaulos M.H.Zhang & X.C.Zhang	X.C.Zhang 2427 (PE)	Sichuan, China	#
Selaginella pennata (D.Don) Spring	X.H.Jin PT5014 (PE)	Myanmar	NCBI: MH598534
Selaginella remotifolia Spring	X.C.Zhang et al. 7244 (PE)	Guizhou, China	NCBI: MH598535
Selaginella rossii (Bak.) Warb.	H.R.Zhang 199 (PE)	Korea	NCBI: MK622382
Selaginella sanguinolenta (L.) Spring	Z.S.Zhang 434 (PE)	Xinjiang, China	NCBI: MH598536
Selaginella selaginoides (L.) P. Beauv. ex Schrank & Mart.	J.C.Bertier Tour 09165 (PE)	France	#
Selaginella stauntoniana Spring,	X.C.Zhang 7644 (PE)	Beijing,China	NCBI: MK622384
Selaginella tamariscina (P.Beauv.) Spring	B.D.Liu s.n. (PE)	Heilongjiang, China	NCBI: MH598537
Selaginella tibetica Ching & S. K.Wu	Qingzang Exped. 73-1402 (PE, KUN)	Xizang, China	#
Selaginella uncinata (Desv.) Spring	Z.Y.Li et al. 7379 (PE)	Guizhou, China	NCBI: MG272483
Selaginella vardei H. Lév.	X.C.Zhang 6948 (PE)	Sichuan, China	NCBI: MG272482
Note. CDS marked with # were from Zhang and Zhang (2022 in Taxon 71: 1155–1169) without plastome data. CDS marked with * was generated de novo in this study and lacks plastome information.
