# Supplementary material for: Towards a taxonomic revision of the lycophyte genus Selaginella (Selaginellaceae) in Guizhou, China: new species, new records and cryptic species
Source: PhytoKeys. 2026 Apr 29;274:73–98. doi: 10.3897/phytokeys.274.184803 (PMC13150542; doi:10.3897/phytokeys.274.184803)
Supplement: Supplementary material 3 — Dataset of 37 concatenated plastid CDS [file phytokeys-274-073_article-184803__-s003.fasta]

>Huperzia_javanica_CBL011_GD
ATGGGTTTACCTTGGTATCGTGTTCATACTGTTGTACTAAATGATCCTGGTCGTTTAATTGCTGTACACTTGATGCATACCGCGCTAGTTTCTGGTTGGGCCGGTTCAATGGCCTTGTACGAATTAGCAGTTTTTGATCCATCCGATCCGATTCTTGATCCCATGTGGAGACAAGGCTTGTTTGTCGTGCCATTCATGACTCGGTTAGGAATAACAAAGTCATGGGGAGGTTGGAGTATTAC---TGAAACTGTAAACGATGCGGGTGTTTGGAGTTATGAAGGTGTGGCAGCTGCACACATTGTGCTATCCGGTTTGTTTTTTCTAGCTGCTATTTGGCACTGGGTCTTTTGGGACTTGGATCTGTTCCGAGACCCACGCACTGGTAAACCCACTTTGGATTTGCCTAAGATCTTCGGAATTCATTTATTCCTTTCAGGGGTACTATGCTTTGGATTCGGAGCATTCCACGTAACAGGTCTGTTCGGTCCCGGAATATGGGTGTCTGACCCCTACGGATTAACCGGAAAAGTACAACCTGTAGCTCCGGTTTGGGGAGCCGAAGGTTTCGATCCTTTCGTTCCAGGAGGAATAGCTTCCCATCATATTGCAGCAGGTATTTTAGGTATATTAGCAGGTCTATTCCACCTCAGTGTTCGTCCCCCTCAACGATTATACAAAGCATTACGTATGGGGAATATTGAAACTGTTTTATCTAGCAGTATTGCCGCTGTGTTTTTCGCAGCTTTTGTTGTTGCTGGAACCATGTGGTACGGTTCTGCAGCCACTCCAATAGAATTATTTGGTCCTACTCGTTACCAATGGGATCAGGGATTTTTTCAACAAGAAATAGATCGAAGGATTCGATCC------GCTGAAAATCTTAGTTTATCAGAAGCTTGGTCTGAAATTCCACAAAAATTAGCTTTTTATGATTATACTGGTAATAATCCGGCTAAGGGAGGATTATTCAGAGCAGGTCCGATGGACAATGGAGATGGAATAGCTGTTGGTTGGCTAGGCCATGCCGTCTTCAAAGATAAGGAAGGACATGAGCTTTTTGTACGTCGTATGCCTACTTTTTTCGAAACATTTCCAGTAGTTCTGGCCGATGGGGAAGGAATTGTGAGGGCTGATGTTCCATTCAGGAGAGCAGAATCCAAGTATAGCATTGAACAAGTAGGTGTAACTGTTGAGTTTTATGGTGGTGAACTCGATGGGGTTAGTTTCAGTGATCCCGCCACAGTAAAAAAATATGCTAGACGCGCTCAATTAGGCGAAATTTTTGAATCTGATCGCGCCACTCTAAAGTCTGATGGTGTTTTTCGTAGTAGTCCAAGAGGTTGGTTTACCTTTGGTCATGCCACTTTTGCCCTTCTTTTCTTCTTCGGACATATTTGGCACGGTGCTAGAACCTTGTTCAGAGATGTCTTTGCCGGTATTGATCCTGATTCAGATGCTCAAGTCGAATTTGGAACGTTTCAGAAACTAGGAGATCCAACTACTAGGAGACCTGTAGTAATGAAAATGAAAATCTTGTATTCCCCGAGGAGGTTCTACCCCGTGGAAACGCTCTTTAATGGAACTTTAGCCCTGGGTGGTCGTGATCAAGAAACCACTGGTTTTGCTTGGTGGGCTGGCAATGCTAGACTTATCAACTTATCTGGTAAATTACTTGGTGCTCACGTAGCTCATGGCGGATTAATCGTGTTTTGGGCTGGAGCGATGAACTTATTTGAAGTGGCTCATTTTGTTCCAGAAAAGCCTATGTATGAACAGGGATTGATTCTACTTCCCCATCTAGCTACTTTAGGATGGGGAGTAGGTCCTGGTGGAGAAGTTGTAGATATTTTTCCATACTTCGTATCTGGAGTACTCCACTTAATCTCTTCCGCAGTTTTAGGTTTTGGAGGTATCTACCACGCAATTATTGGACCCGAAACTTTGGAAGAGTCTTTTCCATTTTTTGGTTATGCATGGAAAGATAAGAACAAAATGACTACAATTTTAGGTATTCATTTAATCTTGTTAGGTGCTGGTGCTTTTCTTTCAGTGCTCAAAGCTTTGTATTTTGGAGGTGTATACGATACGTGGGCTCCCGGTGGTGGAGATGTAAGAAAAATTACGAATCTTACTCTTAATCCAAGTGTTGTATTTGGTTATTTACTAAAATCACCTTTTGGTGGAGAGGGATGGATAGTTAGTGTGGACAATCTAGAAGATATAATTGGGGGACATGTATGGTTAGGTTCCATTTGTATCTTTGGTGGAATCTGGCACATCTCAACCAAACCCTTTGCATGGGCTCGTCGCGCTTTTGTATGGTCCGGAGAAGCTTACTTGTCCTACAGTCTAGGAGCTCTTTCCGTCTTTGGTTTTATCGCTTGTTGTTTTGCTTGGTTTAACAACACAGCTTATCCTAGCGAATTTTATGGTCCTACCGGTCCGGAAGCCTCTCAAGCTCAAGCTTTTACTTTTTTAGTTAGGGACCAACGGCTTGGGGCTAACGTAGGTTCTGCCCAAGGACCCACTGGTTTGGGTAAATATCTTATGCGTTCTCCTACCGGAGAAATTATTTTTGGAGGAGAAACAATGCGCTTCTGGGATCTTCGCGCTCCATGGTTAGAACCTCTAAGAGGTCCTAATGGCTTGGATCTTAGTAAGTTGAAGAAAGATATACAGCCTTGGCAGGAACGACGATCGGCAGAGTATATGACTCATGCTCCTCTAGGTTCTTTGAACTCTGTGGGTGGGGTAGCCACCGAAATTAATGCAGTAAACTATGTTTCTCCCCGAAGTTGGTTAGCCACCTCCCATTTCGTTTCAGGATTTTTCTTCTTCGTAGGTCACCTATGGCACGCGGGGAGAGCCCGTGCAGCTGCAGCCGGATTTGAGAAAGGAATTGACCGTGATTTTGAACCTGTCCTTTCCACGACACCCCTTAATGCGGAACCTAAAGGTTTATTTGATAGCATGGATGACTGGTTAAGGAGAGACCGTTTCGTATCCGTGGGTTGGTCCGGTTTACTGCTCTTCCCCTGCGCCTACTTCTCACTAGGTGGATGGTTCACGGGTACAACCTTTGTAACCTCATGGTATACCCATGGATTGGCTAGTTCTTATTTAGAAGGTTGCAACTTTTTAACCGCCGCAGTTTCAACTCCTGCTAATAGTTTATCACATTCTTTGCTGCTACTGTGGGGTCCTGAAGCACAAGGAGATTTTACTCGTTGGTGTCAATTAGGTGGTCTATGGACCTTTGTGGCTCTCCACGGTGCTTTTGCTTCAATCGGTTTTATGTTGCGCCAATTCGAGCTCGCTCGATCTGTACAATTGCGTCCTTATAACGCAATTGCATTTTCTGCTCCAATTGCTGTTTCTGTTTCCGTATCTTCAATTTACCCATTGGGTCAGTCTGGTTGGTTCTTCGCACCCAGCTTTGGTGTAGCAGCTATATTTCGATTCATCCTGTTTTTCCAAGGTTTTCATAATTGGACTTTAAACCCATTTCATATGATGGGAGTTGCTGGAGTATTGGGTGCTGCTCCTTTATGCGCCATCCACGGTGCTACTGTCGAAAATACATTATTTGAAGATGGTGATGGTGCAAATACATTCCGTGCTTTTAACCCAACACAATCTGAAGAAACTTATTCCATGGTTACCGCTAACCGCTTCTGGTCCCAAATCTTCGGTGTTGCTTTTTCCAACAAACGTTGGTTGCACTTCTTCATGCTATTCGTACCAGTAACTGGATTATGGATGAGCGCTATCGGAGTAGTGGGTTTAGCCTTGAATCTACGGGCATATGACTTTGTTTCCCAGGAGATCCGTGCAGCAGAAGATCCAGAATTTGAAACTTTTTATACTAAAAATATTCTTTTGAACGAAGGTATTCGTGCTTGGATGGCGGCTCAGGATCAGCCTCATGAAAATCTTGTATTCCCCGAGGAGGTTCTACCCCGTGGAAACGCTCTTTAAATGTCTGGGAATACAGGAGAGCGCCCTTTTGCTGACATTATTACCAGTATTCGATACTGGGTAATCCACAGTATTACTATACCTTCCTTGTTCATCGCAGGTTGGTTATTCGTCAGCACAGGTTTGGCTTACGATGTGTTCGGAAGCCCTCGGCCAAATGAGTATTTCACGGAAAGCCGGCAAGAAATTCCATTAATTACTGGCCGTTTTAATTCGTTGGAACAATGACTATAGATAGAACTTATCCAATTTTCACAGTTAGATGGCTGGCTATTCATGGACTAGCTGTACCTACGGTTTTCTCCTTAGGATCAATATCAGCAATGCAATTCATTCAACGAATTTCAGCAATGCAATTCATTCAACGAATTTCCAGAAGAACCAAAGTAAAATCAACTGGTTTAGGAAATGCATTGAAACCGCTTAATTCGGAATATGGTAAAGTAGCTCCTGGATGGGGAACCACTCCTATTATGGGTGTCGCAATGGCTTCATTCGCAGTCTTTTCAGTTATTATTCTGGAGCTTTATAATTCTTCTGTTTCATTAGATGGAATCCCAGTAAGTTGGATGATGCTTACTCTTAAGCTGTTCGTTTATACAGTGGTTATCTTTTTTGTTTCCCTCTTCGTCTTCGGATTCCTATCGAATGATCCCGGACGTAATCCTGGAATGGCCAATACCACTGGAAGAATTCCCCTGTGGCTAATAGGTACTGTAGTTGGTACACCCGTGATCAGTTTAGTAGGTATCTTTTCTTATGGTTCATACTCCGGATTGGGTTCATCCCTATTTCCCTATTTGCTAAATTACCCGAAGCTTATGCGGTTTCTGATCCAATCGTGAATGTAATGCCAATAATACCTTTGTTCTTTTTCCTCCTAGCCTTCGTTTGGCAAGCTTCCGTGAGTTTTCGAATGACGAAACCAAATCCGAACAAACAGAGTGTGGAATTAAATCGTACCAGCCTCTACTGGGGGTTGTTACTAATCTTTGTACTTGCTGTTCTATTTTCTAATTACTTTTTCAACGAATTCAACGAAGTAAATATCCTTGCATTCATTGCTACTGCACTGTTCATTTTAATTCCTACTGCTTTTTCACTCATCCTTTACGTACAAACAGCTAGTCAATGGAAACTGCAACCCTGGTCGCTATCTTCATATCTTGTTTACTCGTAAGCTTCACTGGTTATGCCTTGTACACCGCCTTCGGGC------------AATCTAGAGAACTTAGAGATCCTTTTGAAGAGCATGAGGATATGATGGAAGCATTGGTTTATACATTCCTGTTGGTAGGTACTCTAGGAATAATTTTTTTCGCTATTTCTTCCCGGGAACCACCCAAAGTTCCAAGTAAGGGAATATGACTATTGCTTTTCAGTTGGCTGTGTTTGCATCAATTGCAATTCCATTTATTCCAGTAATTGGTGTGCCCGTTGTGCTTGCCTC------------------TAGAAATGTTGTATTTTCAGGTGCTTCATCATGGATTGGATTAGTTTTCCTAGTAGGTATCCCTAACTCTCTCATATCTATGTCACCACAAACGGAGACTAAAATGTCACCACAAACGGAGACTAAAACAAGTGTTGGATTCAAAGCTGGCGTTAGGGATTACAGATTAACTTATTACACTCCTAATTATAAGACCAAAGACACCGATATTTTGGCAGCATTTCGGATGACCCCCCAACCTGGAGTACCACCCGAGGAGGCGGGAGCCGCAGTAGCTGCTGAATCTTCCACTGGTACATGGACTACCGTTTGGACCGATGGACTTACCAGCCTTGATCGTTATAAGGGTCGATGCTATGAAATTGAAGCTGTGACCGGGGAGAAAAATCAATTTATTGCTTATGTCGCTTATCCTTTGGATCTCTTTGAGGAAGGTTCTGTCACTAACTTATTCACCTCCATCGTGGGTAACGTATTCGGATTCAAAGCTTTACGAGCTTTACGTTTAGAAGATTCGCGAATTCCCCCCGCTTATTCCAAAACTTTCATAGGTCCACCCCATGGTATCCAAGTTGAAAGAGACAAATCAAACAAATATGGCCGTCCTTTATTAGGATGTACTATTAAACCAAAATTAGGTTTATCTGCTAAAAACTATGGTAGAGCTGTTTATGAATGTCTCCGTGGTGGACTTGATTTTACTAAGGATGATGAAAACGTGAATTCTCAACCGTTTATGCGTTGGAGAGACCGTTTCTTATTCGTAGCAGAAGCTCTTTTTAAAGCCCAAGCCGAAACAGGTGAAATTAAGGGTCATTATTTGAATGTTACCGCAGGTACATATGAAGAACTTCTTAAAAGGGCACACTGTGCTAGAGAATTGGGAGTGCCTATTGTTATGCATGACTATTTGACGGGAGGTTTTACCGCAAATACTAGTTTAGCTCATTATTGTCGAGACAATGGTCTACTTCTTCACATTCACCGCGCGATGCATGCAGTTATTGACAGACAAAAAAATCATGGTATTCACTTCCGTGTATTAGCCAAAGCATTACGTATGTCTGGTGGAGATCACATACACGCTGGTACTGTAGTAGGTAAACTCGAAGGAGAACGCGATGTAACTTTAGGTTTTGTTGATCTACTTCGCGATGACTATATCGAGAAAGACCGAAGCCGTGGTATTTATTTCACTCAAGATTGGGTGTCTATGCCCGGTGTTCTGCCCGTCGCTTCGGGAGGTATTCACGTTTGGCATATGCCCGCTCTGACTGAAATCTTTGGAGATGATTCTGTATTACAATTTGGTGGGGGAACCCTGGGACATCCTTGGGGGAATGCACCTGGTGCAGTAGCAAACCGAGTTGCTTTAGAAGCTTGTGTAAAAGCTCGTAATGAAGGACGTGATCTTGCTCGTGAAGGTAATGAAATTATTCGTGAAGCTAGTCAGTGGAGTCCTGAATCAGCTGCCGCTTGTGAAGTATGGAAAGAAATCAAGTTTGAATTCGAGGCAATGGATACTTTTGAGGTTAAAATTTTTGTTAAAAATATACATATGTCTGCTTATAAACTACGCAGAGTAGTTAATCAAATTCGTGGTCACTCATATGGGGAAGCAGTTATGATATTAGAATTTATGCCTTATAGAGCATGTTATCCCGTATTGAAATTAGTTTCCAATGCTAATCATATGGGCTTGCGCAAAGCTGATTTATTTGTAAGTGTTAAAGTAGATGCAGGTAGTTTTGCAAAGAGATTACGACTAAGAGCTCAGGGACGTAATTATCCTATACACAAACCTACTTGTCATATAACTATTATATTAAAAAAAAAAGAGCTGGATCTGCATACTGGAGATGCGTGGAATCCAAAGTAGAAAGTGAGCGTCTTTTTTATAGTCGTTTCATCCTATCCCCATTGAAAGTAGGTCAAGCTAATACCATAGGACTGGTCATGCGCAGAGCATTGCTCGGAGAAATAAAAGGAACATGTATCACCTGCGCAAA------AGAAAACATAACCCATGAATATTCTACAATGGATGGTATTCAAGAATCGGTACATGATATTTTGATTAATTCGAAAGAAATCGTGCT---TAAAAGCAAATCCTCTGAAGCTCAAAAAGCATTTATTTCAATTGTTGGACCCAGAAGAGTAACTGCTCAAGACATTGAATTACCAACCAGTGTTGAGGTGATTGACCCCATG---CACATAGCTACTATTACTAAAAAAGTAAAATTGAATATTGAATTAAAAATTGAAAAAGATAGTGGGTATCGTAGGCAAAACATAGTGGAATATAAAGACGGAAATTTTACTGTGGATGCTGTATTTACGCCTATTCGAAGTGTAAATTATAGTATTCACTGTTTTGAAAGCCACGATAAGAGTATAATGAAAGAAATGCTTTTGTATGAAATATGGAGTAACGGGAGTATCACTCCTGAAGAAGCAATTTATGAAGCTTCTCGAAGTTCACAATTACAAATTCTTGCAAATCGTATGTACCGGCTCGAACTCAAAGAGAGGGAAAAGTAAAAGAACAAACTGTATTTATTGGAAATATTCCTTTAATGAGTTCCCAAGGTACTTTTGTAATAAATGGAATTGCTAGAGTTATCATTAATCAAATGTTACGAAGTCCCGGTATTTATTATAAATCGGAAAAAGATCCAGACGAAATTACTACATATACTGCAACTATAATTTCAAATTGGGGGGAGAGATTACAATTAGAACTTGATGCAAATAATAGGATATGGTTTCGTATAGACAAGAAACATAAAGTTTCTATTCTTTTATTATTGGCTATGGGCCTGAATGAGGAAAAAATCTTAGACACTGTTCATTATCCCATTGAATGGAAAGAAAATGCCGTATCAGAACTTTATGAACAAATATTTGGTTCTTATGATATTTTTGAAGAATTAAAAAAAGAATTTTTTGAACCAAAATTTGAACTAGGAAGAATAGGTAGATTTAATATTAACAAAAAACTTAATCTTAATGTACCTAAAGATGAAATTTTTTTATTACCAAAAGATGTGTTAGCTGCTATAGATTATTCAATCAAACTTCGAATTGGAGTGGGTACCTTTGATGATGTGGATCACCTTAAAAATAAGCGTATTCGTTCTGTAGCAGATTTCTTACAGAATCGATTTAAATTAGCATTAGAACGTCTGGGAGATTTAGTGCATAGAAGAACGGCGTAAGCGTGTACCAACTATTGGAAGTTTAGTAACTTCGGATCCATTAAGAACTTTTAAAGAATTTTTTGGTTCGTATCCCCTGTCGCAATTCTTGGATCAGACTAATCCATTGACGCAAGTAATTCATAAACGAAGATTCAGTTCTTTGGGCCCTGGAGGATTAACAAAACGAATTGCCAGTATAAAGGCACGAGATATTCATCCTAGTATTTATGGGCGTATTTGCCCTATTGAAACATCCGAAGGCATGAATGCTGGACTTATTTCATCAATGGCTATCTATGCAAGTATTGATCATTGGGGATTTCTGCAAAGTACTCTCCACAAAGAATATGATGAAGAAGAGCAGAATGAAGAATACTTTCGAATAGCTACAGAAGCTTGTTTGGCAGTATCTCCTGAAATATTTACTGTGGCTCAATTACAGCAAGAATTTTTGACCACTTCATGGGATCGAATAAAATTACGAATTATATCACCTTTACAATATTTTTCTGTTGGAGTTTGCCCCATTCCCTCTTTTGAACACAACGACGCAAATCGTGCTTTAATGGGTTCTAATATGCAACGTCAGGCTGTTCCACTTTTTGAACCAGAGAGGTGCATCGTAGGAACAGGATTGGAAGGTCAAGCAGCCTCAGATTCAGATTATGTTGATGGTAAAGAAATAACTTTCAATGGTGGGGGGACGATATTGGGTGAATACCTAAAGGAAGGACAAATTTTAGCGGATGGGGCAGCTACGGAAGGAGGAGAACCGGCTTCGGGAAAAAATATATTAGTCGCATATATGCCATGGGAAGGATACAATTTTGAAGACGCAGTACTTATAAATGAGTGCCTAATATATGAAAATGTTTTTACATCCATTCATATTGAAAAATATGAAGTTGAAGCTCGTATAACACCCGAAATACTTACTAGAGAAATACCTCATTTGGATGATTATTTCCTTCGTCATTCAGATAATGGCCTCGTATTACCAGGATCTTGGGTAGAAACAGGGGATGTTATTGTGGGTAAACTAACACCTCGAGATGAAGAATCATTGAAAATTCCGGAAGGAAATTTACTACAAGCTATATTTGGTATTGACATAGCTACGAGGGAAACATGTCTGAAAGTACCTCCAGGTGGGAAAGGTCAAGTTATTGATGTCAGATCGGTTTATCCGGACGATAATCAGTTTATCTATGTATATATTCTGCAGAAGCGAGAAATAAAAGTGGGTGATAAAGTGGCTGGAAGACATGGTAATAAGGGTATTATTCCAAAAATTTTACCCAGAGAAGATATGCCTTATTTGCAGGATGGAACACCTATCGAGATGATACTAAGTCCTTTAGGGGTGCCTTCACGAATGAATGTAGGACAAATCTTCGAATGTTTGCTTGGCCTAGCAGGAGGCTTTTTAAAAAGACATTACAGAGTAATACCTTTTGATGAGAGATATGAACGAGAAGCTTCGAGAAAGCTAGTATTTTCTGAACTTAATAAGGCTGGTGAACAAACAACTAATCCATGGTTATTCGAACTTGATAATCCTGGTAAAAGCCTCTTAATTGATGGAAGAACAGGAGAAATCTTTCAACAACCTATTACAATAGGAAAGGCTTATATGTTAAAATTGATTCATCAAGTTGATGATAAAATTCATGCACGCTCCAGTGGACCTTACTCGCTTGTTACCCAACAACCCCTTAAAGGAAGATCCAGAATGGGAGGACAGCGAGTGGGAGAGATGGAAGTTTGGGCTTTAGAAGGTTTTGGCGCTTCTTACATTTTGCAAGAAATGCTTACCATTAAGTCTGATCATATTCAAGCCCGTCAAAAAATAATTAATAACATTGTAGCTGGAGAGCCAGTGGATACTACTCCAGAATCTTTTCGATTGCTCGCTAGAGAATTGCGATGCTTAGCCCTTAATTTAGATCATGCTGTTGTGAAAAAAGATTTCATCAATTTTTTCGCATTGGATTGGCTTCTCCTGAACAGATTCGCGCCTGGGCAGAAAGGGTTCTACCTACTGGAGAAATAGTTGGAGAGGTAACTCAACCTGACACTTT---TTCTTTTGGCGATAATAGACCAGAAAAAGATGGAATATTTTCTGAAAAGATATTTGGACCCATT---ACTGGAGTATGTGCTTGTGGGAAATAC---------------------GAAGACTCAAATTTTTGTAAAGAATGCGGAGTAGAATTTGTAGAATCTCGAGTTCGAAGATATCGAATGGGGTATATTAGATTAGCATGTGCAGTAACTCATGTATGGTATTTAAGAAACATTCCTAGTTATATTGCAACTATTTTATCCAAACCTCTTCAGGAATTGGAAAACCTAGCATACTGC---CATTTTTTTGCTGGGCCTGTCACTAACAAACCCACTTTATTCGGATTAAAACCTAGTTCATTC------------GAAGATGAATTTTGGAACGAAATCATTCCTTGCTTT------TCCCCAGAATTCAATGAATTCATGGGTAGGGAAATGGCTACTGGGGGGGATGCTATCCAGAAACTATTGGCGAATCTAAAGCTGAAAGATATTAAGGATGGTATACATAGAGAATGGAAATTTTTTGTGAACAAAAAA---------GATATTTTAGAGGACCTTCTAATCAAAAGAAGAAAAGATTTTTTGGTTAGACGTTTCAAATTAATTAAATTTTTCATTCAAACAAAAACAAATCCAGAGTGGATGGTTCTATCAATATTACCAGTTCTTCCTCCCGAATTGAGACCTATG---ATTCGATTAAACGATGGTGAAATAATTAGTTCGGATATAAATGAACTTTATCGAAGAATAATCTTTCGAAATAATGGTCTTATTGATTTTCTGGAAAAAAGA---ACACCGGAGGGTGTAATAGTTTGTCAGAAAAAATTGGTTCAAGAAGCTGTAGATTCACTT---TTTGATAATAGCATGA------CAGATTTGAATGGAAGACTTTTAAAATCTTTTTCGGATATAATTCAAGGCAAAGAAGGAAGATTTCGTGAAAATTTACTTGGAAAACGAGTTGATTATTCAGCTCGTTCCGTTATTGTGGTAGGTCCTTCCCTTCCATTACATCAATGCGGATTACCCCAGGAGATAGCCATGGAGCTCTTTCAACCTTTTATGATTCGCAATTCGATCGAACGAA---ATGTTCCTAGCGTGAGGGCTGCTAAATTGATGATCCAGAATAAATTGCCTTTTCTGTGGAAAATACTTCAAGAGGTTATGTATGGGCATCCCATACTATTGAATCGAGCACCTACATTGCACAGATTAGGTATACAAGCATTTGAACCGATTTTGGCAGATGGGCGCGCCATCCGTTTACATCCATTGGTTTGTGCAGGGTTCAATGCAGACTTCGATGGAGATCAAATGGCTGTACATCTACCTTTATCTTTGGAAGCTCAAGCAGAAGCCAGTTTACTCATGCTTTCTCAAACCAATCTTTTATCTCCAGCTACAGGGGACCCTATTTGTGTACCAAGTCAGGATATGCTTCTCGGACTTTATCCACTAACAATTGAAGTTA------------------------------------------------ATGGAAATAG------------------------------------------------------------------------------------------ACACAGTTTTTTATGGCTTCGCTGGCCAGTGGATAATTTACGCATATTAAATTCCAAAGATCAGGAAGAACCTATTGAGATTCAGTACGA---------TAATTCTCACCAAATATATGAACATTTCCAAATC------------------------AAACTTAGTATATACATTTGTACAACTGCTGGTCGTACCATTTTTGATCAACAAATAGAAATCCACTTGGTTTTCGGCTGGGCATAACCAAAAATCATAATTCTCATTGGTTTGCAAAACCAAATAATTATTCCGAGTTTCTACAAGAAGATAGAAAAGTACGTAATTGTATAGATAATTATGTACACAGAGTTGCACGTGTGGAAATTCAAAGAAAAACAGATTTAATTTTAGTAGAGATACATACGGGATTTCCAGCCTTATTAGTAGAAAGCCATGGTCAAGGAATTGAACAAATAAGAAAAGATGTACAAAAAATTCGAAGAGTTCACGTAACTTCGACGGAAATAGCAAAACCATATGGGGAACCTAATATACTTGCAGAGTATATTGCTATACAACTGGAAAACCGAGTTGCTTTTAGAAGAACCATTAGAAAAGCCATTGAACTGGCGAAAGAAACAGATATCAAAGGTATTAAAATACAAATTGCGGGACGTCTTAATGGAACTGAAATTGCTCGTGTTGAATGGGCTAGAGAAGGTAGAGTCCCTCTGCAAACTCTACGAGCTCAAATTGATTATTGTTACTATCCAGCCCAAACTATTTATGGAGTATTAGGAATAAAAATCTGGATTTTTCGGCCGTAAAGCTATGTCACGCCGGGATACAAAAGCTGATCCAATTTATCGTAATAGATTAGTTAACATGTTGGTCAACCGTATTCTTAAACACGGAAAAAAATCATTGGCTTATCGAATTCCTTATAATGCCATGATGAATATTGGACGGACCAAATATAATCCACTATTCGTTTTACGCCAGGCAATACGCCAAGTAACTCCTAACGTAACAATAGAAACTAGACGTGTAG------GATCTACCTATCGAGTCCCTACTGAGATTGAATCTACACAAGGAAAAGCACTTGCTATTCGTTGGTTATCAGAGGCATCCCGGAAACGGCCGGGTCGAAATATAGCTTCTAAATCAAGTTCTGAATTAATGGATGCTGCCGAAAATAGTGGTAATGCTATACGTAAAAGGGAAGAAACTCATAGAATGGCAGAAGCCAATAGAGCTTTTGCGCATATGGGTAACGACACCATTGCCAATATCATTGCCAATATGATTACCTCCGTAAGGAATGCTAACCTGGGAAAAGAAGAAACAGTTCGAGTACCAGCTACTAATATTAATAGAAGCATTGGAAAAATTCTTTTACAGGAGGGTTTCGTGAAGAACCTTGGGGAACTTCGGGAGGGTACAAACCATTTTATGATCTTAACCTTGAAATAC---CGGGGGAGGAAGAGAGAGCCATACATAACTACTTTAAGACGTATTAGTAAACCTGGCTTAAGATTGTATTATAATTATAAAAAAATTCCTAAAGTTTTAGGTGGAATGGGAGTGGTAATTCCTTCAACTTCTTGCGGAACCATGACGGATCGGGAGGCTCGACAAAAACAAATTGGAGGAGAAATACTATGTTATGTGTGGGGAGGGGAGTACCAAAAGGAGTTATTCACATTCAAGCAAGCTTTAATAATACCATCGTGACTGTTACAGATGTACGAGGACAGGCTGTTTCTCGGTCTTCCGCCGGTGCCTGCGGATCCAGAGGTACAAAGAAAAGTACGCCGTTTGCTGCTCAAACTGCAGCAGAAAATGCTATTCGTATGTTAATCGATCAAGGTATGGAACAAGCAGAAATTATAATGAAAGGTCCGGGTCCAGGAAGAGACACAGCATCACGAGCTATTCGTAAAAGTGGTGTAGTACTGAGTTTCGTACGTGACATAACTCCTATGCCACATAATGGGTGTAGACCCCCCAAGAAAAGACGTGTAAGAGTCTTAT---CCAGAGGGAAAAGAAGAGGCAGGAATTGAAACAAAAATACCATCGTCTTTATTTGAAGAAAAGGATGAGCGAAGCTTCATTATTAGATGAAAAATGGGAAATTTCTGAAAAATTAC-CACGTAATAGTGCACCAACACTTCATCGTCGTTGTTTGTTGACCGGAAGATCCAGAGCCAACTATCGAGACTTTGGTTTATCCAGGCATGTACTTCGTGAGATGGCCCATGCATGTTTCTCAAAGAAACGATAATTTTATTGATAAAACTTTTACACTCGTAGCAGATACTTCATTACAAGTAATTCCAACTACTCAGGGGGAAAAAAAAGCATTTACTTATTACAGAGATGGAATGTCGGCTCAATCTGAAGGAGAATATGCGGAAGCCTCACAAAATTATTATGAAGCCATGCGTCTAGAAATTGACCCTTATGATCGAAGTTACATACTACATAACATAGGCCTTATTCATACAAGTAATGGGGAACATGCAAGGGCTTTAGAATATTATTTTCAGGCATTGGAAAGAAATCCATCCTTGCCACAAGCTTTTAATAATATGGCTGTGATCTGTCATTACCGAGGAGAACAAGCCATTCAACAAGGAGATTTTGAAACTTCCGAAGCTTGGTTCGGTAAAGCTGCCGATCATTGGAAACAAGCCGTATTACTGGCTCCAGGCAATTATATTGAAGCACAGAATTGGTTAAAAATTACGGGACGTATGGTAAACATT---CGACCCGAGGAAATTAGCAGTGTTATTTTCCGACAAATCGAGCAATATAATCAAGAAGTGAGGGTTTTTAATATTGGTACCGTACTCCAAGTAGGAGATGGCATTGCCCGTATTTACGGTCTTAACGAAGTAATGGCAGGGGAATTAGTAGAATTTGAAGATGGTACAGTAGGAATTGCTTTGAATCTAGAATCCAACAATGTTGGAGCTGTATTAATGGGTGATGGATTGACTATACAGGAAGGCAGTTCCGTAAAAGCAACGGGTAAAATTGCTCAAATACCGGTAAGTGACGCTTATTTAGGTCGTGTTGTAAATGCTTTAGCTCAACCTATTGATGGTAAAGGTCAAATCCCAGCTTCTGAATCCAGACTAATTGAATCTCCTGCTCCAGGTATTATTTCAAGACGTTCCGTGTATGAACCTATGCAAACAGGTCTTATTGCTATTGACTCCATGATTCCCATCGGACGCGGTCAGCGGGAATTAATTATTGGTGACAGACAAACCGGTAAAACAGCAGTAGCTACGGATACTATTTTGAATCAAAAAGGTCAAAACGTCATATGTGTCTATGTAGCTATCGGTCAGAAAGCATCTTCCGTAGCTCAGGTAGTAAATACCTTTGAAGAACAAGGCGCTATGGAATATACCATTGTAGTAGCAGAAACTGCAAATTCTCCCGCAACATTGCAGTATCTGGCTCCTTACACAGGAGCAGCTTTAGCAGAATACTTTATGTATCGTCAACAACATACTTTAATTATTTACGATGATCTTTCTAAGCAAGCACAAGCTTATCGACAAATGTCTCTCTTACTAAGAAGACCACCTGGTCGAGAAGCTTATCCAGGAGATGTTTTCTATTTGCATTCCCGCCTTTCGGAAAGAGCAGCTAAATTAAGTTCTCATTTGGGTGAGGGAAGCATGACTGCTTTGCCTGTAGTTGAAACCCAAGCCGGAGATGTTTCGGCTTATATTCCTACAAATGTAATTTCTATTACTGACGGACAAACATTTTTATCAGCTGATTCATCTAATGCCGGAATTCGACCTGCAATTAATGTAGGTATTTCTGTATCCAGAGTAGGATCTGCAGCTCAGATTAAAGCCATGAAACAGGTGGCCGGAAAATTAAAATTGGAACTAGCTCAATTTGCAGAATTAGAAGCCTTTGCACAATTCGCTTCTGATCTTGATAAAGCTACTCAGAATCAACTAGCAAGGGGTCAACGATTACGTGAGTTGCTTAAACAATCTCAATCGGCTCCTTTGACTGTGGAAGAACAAGTAGCTACTATTTATACCGGAGTTAATGGATATTCGGATATACTAGAAATTGAACAAGTTAAAAAATTTCTTGTTCAATTCCGTGAGTATTTAATAACTAATAAACCTAAGTTTGCAGAAATTATTTGTTCTACTAAAGTGTTTACGGAACAAGCAGAAATTATTTTGAAGGAAGCCATTGAAGAACATACTGAACTTTTTTTGTTTGAA-AAATGTAGGATATATCACTCAGATTATTGGCCCAGTCTTAGATGTAGCTTTTCCTCCGGGTAAGATGCCCAATATTTATAACTCTTCGATAATTAAAGGTAAAAATCCGGCTGGACAAGAAATGAATGTGACTTGTGAGGTACAACAATTATTAGGAAATAATAAAGTTAGAGCTGTAGCTATGAGTGCTACGGATGGGCTAACGCGCGAAATGAAAGTTGTTGACACAGGAGCTCCTCTGAGTGTTCCAGTTGGTGAAGCTACTCTTGGACGAATTTTTAATGTTCTCGGAGAACCTGTGGATAATCTGGGTTCTGTA------GGCACAACATCCCCTATTCATAGATCAGCTCCAGCCTTTGCACAGTCAGATACCAAATTATCCATTTTCGAAACGGGAATAAAAGTAGTAGATCTTTTAGCTCCTTACCGTCGCGGAGGAAAGATCGGATTATTTGGAGGAGCCGGGGTGGGAAAAACAGTACTAATCATGGAATTAATTAACAACATTGCTAAGGCTCATGGAGGTGTATCTGTATTCGGTGGAGTAGGAGAACGTACTCGCGAGGGTAATGACCTTTACATGGAAATGAAAGAATCAAAGGTGATTAATGAGCAAAACATTTCAGAATCGAAAGTAGCTTTAGTCTATGGTCAGATGAATGAACCACCAGGAGCTCGTATGAGAGTTGGTTTAACCGCTCTAACCATGGCTGAATATTTTCGAGATGTTAATAAGCAAGACGTACTTCTATTTATTGACAATATTCTTCGTTTCGTCCAAGCAGGATCAGAAGTTTCTGCTTTATCAGGTAGAATGCCCTCCGCTGTGGGTTATCAGCCAACTCTTGGCACAGAAATGGGTTCCCTGCAGGAAAGAATCACTTCTACAAAAGAAGGATCTATAACCTCCATTCAGGCAGTTTATGTACCTGCAGACGATTTGACTGACCCTGCTCCTGCTACAACATTTGCGCACCTAGATGCTACTACTGTGCTATCAAGAGGTTTAGCTGCCAAAGGTATTTATCCAGCTGTAGATCCCTCAGATTCAACTCCTACTATGCTTCAACCTTGGATTGTGGGCGAACAACACTATGAAACCGCACAGGAAGTTAAGCAAACTTTACAGCGTTATAAAGAACTTCAAGACATTATAGCTATTCTTGGACTTGATGAATCATCAGAAGAGGATCGTTTAACCGTAGCAAGAGCACGAAAAATTGAACGTTTCTTATCACAACCTTTTTTTGTAGCAGAGGTGTTTACCGGTTCTCCAGGTAAATATGTTACTCTCGTAGAAACAATCAAAGGTTTTCAAATGATCCTTTCTGGAGAATTGGATAATCTTCCCGAACAAGCTTTTTATTTGGTAGGTGATATTAATGAAGCTACCGCAAAGAATCTTCGTGTAATGACTCCTAATCGAACTGTTTGGAATTCGGAAGTTCAAGAGATGATTCTATCTACCAATAGTGGTCAGATTGGCGTATTACCAAATCACGCCCCACTTCTTACAGCGTTGGATATAGGAATTACAAAAATACG---------TGGACAATGGTCTACCATGGCATTAATGGGCGGTTTTGCTATGGTGGATAATAATCAGGTAACTATACTGGTGAATGAGGCAGAAGAAGCTGCAGGGATCAATCCTCAAGAAGCTAAAGA----AACTTTTCGAATAGCTCAAACTAACCTCGCTCGGGCCGAAGGTAAGAAACAAGTTATTGAGGCTAATCTAGCGTTCAAAAGAGCTAAAGCACGGTTAGAAGCTATCGATGTGATTGATGATTTCGTTATTATTGCTGGGGGGTTCGGCTTGAATGCCAACCTTCTAGAAACAAATCTAATTAATTCAGGTGTGGTGCTCGGTCTACCAGTCTACTCTGGAAAGGGAGTGTTAAGTAATTTATTGAATAATCGTAAACAAACCATCTTGAGTACCATACGCGATGCAGAGGAACGGTATGAAGAAGCTACTGATAAGCTTAAACAAGCTCGAACTCGCTTGCAACAAGCAAAAATAAAAGCAGACGAGATTCGCATAAATGGTCTCTCTCGGATGGAAGGAGAAAAGCAAGATTTGGTAGATTCTGCTGACGGAAATTCAAAAAGATTGGAAGACTCTAAAAATGCTACTATTCGCTTTGAGGAACAAAGAGCGATTGAGCAAGTTCGCCAACAAGTTTCTCGCCTTGCATTAGAAAGAGCTTTAG-AAGTTTTGAACATTCGTTATGAACCCCTTGATTTCTGCTGCTTCCGTTATTGCTGCTGGATCAGCTGCGGGTCCCGCCTCTACTGGACCAGGTGTTGGTCAAGGCACTGCTGCGGGTCAAGCCGTAGAAGGTATTGCGAGACAACCAGAAGCTGAAGGTAAAATTCGAGGTACCTTATTACTAAGCTTAGCCTTTATGGAAGCTTTAACCATCTATGGTTTAGTTGTAGCTTTAGCACTTCCATTTGCAAATCCTTTCGTTCATTCCAGGATTTGTATGAAGTAGGTGTAGAAGCGGGTCAACACTTTTATTGGCAAGTAGGTAGTTTACAAGTTCATGGACAAGTACTTATAACCTCTTGGGTAGTAATTGCTATTTTATTAGGTTCAGCTACTCTGGCTGCTCGGAATCCACAAACTATTCCATCTGGTAGTCAAAATTTTGTTGAATATGTTCCAGAATTTACTCGAGACTTGACTAGAACTCAAATAGGAGAAGAATATCGTCCTTGGGTTCCTTTCATTGGAACCATGTTTCTATTCATTTTCGTTTCTAACTGGTCAGGCGCTCTTCTTCCTTGGAAAATCCTCGAATTACCTAATGGAGAATCAGCTGCACCCACAAATGATATAAATACTACTGTTGCCTTAGCCTTACTTACATCAGTAGCATATTTCTATGCGGGTCTTCAAAAAAAAGGTCTAAGTTATTTTGGTAAGTATATTCGGCCAACCCCAGTACTTTTACCAATCAATATCTTAGAAGATTTTACTAAACCTTTATCACTTAGCTTTCGACTCTTCGGAAATATATTAGCTGATGAATTGGTAGTTGCTGTTCCTGTTTCTCCAGTACCCCTAGTAGTTCCTATACCTATGATGTTTCTAGGATTATTTACAAGTGCTATTCAAGCCTTGATTTTTGCAACTTTAGCCGCAGCTCATATAGGAGAATCCATAGAAGGTCATTTGGGGAACTAGTTTAGGCCAAATAAGCATGATAATTGCTTTTATTTGTATTACAGGATTCTCACTTACTCGTTGGTCTTACTCTGGGCATTTGCCATTTAGTAATCTGTATGAGTCATTCATGTTTTTATCATGGAGTTTATGCTTGATTCATATAATTAATAAAAGCAAAATTAATTGGGGTACAATTACTGTACCAAGTGCAATGTTAACCCATGGTTTTGCTACTTTAACAGTCTTAGTACCTGCTTTACAATCTCATTGGTTAATGATGCATGTAAGTATGATGATGCTTAGTTATGCAACTCCTTTGTGTGGATCCTCATTAGCAATAGCTTTCCCAGTCATTTTATCAAATACTTCTGCTCCGTTATCTATTAATTATAATAAGAGCCAATTAACTCAATTAGATCATTGGAGTTATCGAATTATTAGTCTAGGCTTTCCTCTTTCAACTATAGGTATTCTTTCCGGAGCAGTTTGGGCTAACGAAGCATGGGGATCTCATTGGAACTGGGATCCCAAAGAAACTTGGGCTTTGGTTACTTGGCTCGCATTCGCAATTCATCTGCATACTAGAATAACTAAAGGCTGGAAACCAGCAATTGTAGCTTCTTTAGGGTTTTCCATAATTTGGATCTGTCACTTAGGCGTTAATCCATCAGGAAAAGGTTTGCACAGTTATGGATGGTTACATTGGTGTTAAAGTGCCTTTTCGACTCCCTGGAGACGAAGATGCCGTTTGGAACCGACTTTTTCGAGAAAGATTGTTATTTTTGGGCCAGCAAGTGGATGATGAACTTGCGAATCAACTTATTTGTATTATGATCTACCCGAATGGAGAAGACGACAGTAGAGACATGTATTTATATGTGAATTCCCCCGGTGGAGCAGTATTTGCAGGAATATCCATTTATGATGCTATGCAATTCGTAGTACCAGATGTACAAACCATCTGCATAGGATTAGCTGCTTCAATGGGATCTTTTGCCTTGGCCGGAGGAGAAATTACCAAACGTATAGCGCTACCTCACGCTAGGGTTATGATTCATCAACCGGCTAGTTCCTATTATGAGGGACAAGTAGGAGAATGTATCATGGAAGCGGAAGAAGTTTTGAAAATTCGTGACTGCATTACGAAAGTTTATGCACAAAGAACAGGAAAACCTTTATGGGTAGTCTCCGAAGATACGGAAAGAGATGTTTTTACGTCAGCAGAAGAAGCCAAAGTTTATGGTGTTATTGATCCTGTAGCTCATTCCGAAAGCATATCCAATTTTTGCGCAGCAGAGTTATGAAAACCCTCGAGAGGCTACTGGACGTATTGTATGTTCCAATTGTCATTTAGCTAAAAAACTCGTGGATATTGAAGTTCCACAATCTGTGCTTCCGAATACTGTATTTGAGGCAGTTGTTAAAATTCCTTATGACATGCAAATTAAACAAGTACTTGCTAATGGTAAGAAAGGAGCTTTGAACGTAGGAGCTGTTCTTATTTTACCCGAAGGATTTGAATTAGCTCCTCCTGATCGTATTCCTCCTGATACTAAAGAAAAAATAGGTAATCTTTATTTTCAGGCTTATCGTCCCAATAAAAATAATATTTTGGTAATAGGTCCTGTTCCTGGTAAGAAATATAGTGAGATCGTCTTTCCTATTCTTTCGCCGGATCCCGCTCTTAATAAAGAAACTCACTTTTTGAAATATCCTATATATGTGGGTGGTAATAGGGGAAGAGGACAAATTTATCCCGATGGGAGTAAAAGCAACAATACGGTTTACAATGCTTCAGCTACAGGTAGAGTAAGCAAAATCTCACGTAAAGAAAAGGGTGGATATGAAATAACGGTTAATACATTGGATG---GTTCAGTGGTTGACACTGTACCCCCGGGACCAGAACTAATTATTTCGGAAGGTGAATCGATTAAGGTTGATCAACCATTAACCAATAATCCTAATGTAGGCGGATTTGGTCAGGGAGATGCGGAAGTAGTACCTCAAGATCCATTACGTGTTCAAGGTCTTTTGTTATTCCTTGCATCAGTTACTATAGCACAAATATTTTTGGTACTCAAGAAAAAACAGTTTGAAAAAGTTCAATTAGCCGAGATGAATTTTAAAGTATGGTTGAAGCTCTCCTATCCGGAATTGTATTAGGTTCGATTCCAATAACTCTAGCTGGATCATTTGTAACCGCATATCCACAATACCGTGGTATGCCTATCATACTAAGCTACTCTGGATTTTTATTGGCTGCTCCAATCCCAGCTTCAGCTCCATTTACTGGATTGAATAAGATAAGACTCATTGTGGACATAGTCAATATTGCTTGGGCTGCTTTGATGGTAGTTTCTACATTTTCTCTTACACTTGTAGTCTGGGGGAGGAGTGGACTGATGATGACTATTCGTTCACCGGAACCAGAAATTGCGGTAGAAAGGGATCCCGTAAAAACTTCTTTCGAAAAATGGGCTCAACCCGGACATTTCTCCAGGACTCTAGCGAAGGGTCCTAGTACTACCACTTGGATCTGGAACTTACATGCTGATGCTCATGATTTTGACAGC---CATACTAATGATTTGGAAGAGATTTCTCGCAAAGTATTTAGTGCTCATTTCGGTCAACTAGCCATTATTTTTATTTGGCTAAGTGGTATGTACTTCCACGGGGCTCGTTTCTCCAATCATGAAGCATGGCTTAGTGATCCTACTCACGTTAAACCCAGTGCTCAGGTTGTTTGGCCAATAGTAGGTCAGGAAATTCTCAATGGAGATGTGGGGGGTTTTCAGGGAATACAAATAACTTCCGGCTTTTTTCAAATTTGGCGAGCCTCCGGAATAACTAGTGAATTACAACTTTACTCCACCGCAATTGGTGGATTGATTTTCGCAGCGCTAATGCTTTTCGCCGGTTGGTTCCACTACCACAAAGCCGCTCCCAAATTAACTTGGTTCCAAGATGTGGAATCCATGCTAAATCATCATCTAGCAGGACTATTAGGATTAGGTTCTTTATCATGGGCAGGACACCAAGTACACGTTTCTTTACCTATTAACCAACTTCTGGACGCTGGAGTAGATGCTAAAGAAATACCTCTTCCTCATGAATTTATTCTGAATCGTGATCTTATGACTCAACTTTATCCAAGTTTTGCTAAAGGATTAACTCCATTCTTTACTTTGAATTGGTCAGAATACTCAGATTTCTCAACTTTTCGCGGAGGACTAAATCCAGTAACAGGAGGTTTGTGGCTAACCGATACAGTCCATCATCATTTAGCTATTGCAGTTCTTTTTTTAATAGCTGGTCACATGTATAGAACCAATTGGGGCATTGGCCATAGCCTGAAAGAAATTTTAGAAGCTCATAAAGGTCCATTTACGGGTGAGGGTCACAAAGGCCTTTATGAAATTTTTACCACCTCATGGCATGCCCAATTAGCTCTTAACTTAGCTATGCTAGGTTCTTTAACAATCGTAGTGGCTCACCATATGTATTCCATGCCTCCTTATCCATACTTAGCTACTGACTATGGTACCCAACTCTCTTTGTTTACACATCACATGTGGATCGGTGGATTTCTCGTGGTCGGAGCTGCTGCACATGCAGCCATCTTTATGGTAAGGGACTACGATCCAACCACTCAATACAATAATTTATTGGATCGTGTTCTTCGACACCGTGATGCAATAGTATCACACCTTAACTGGGCATGTATTTTCTTAGGTTTCCATAGTTTCGGCTTGTACATCCATAATGATACTATGAGTGCTTTGGGACGTCCTCAAGACATGTTTTCGGATACTGCTATACAATTACAACCTATATTTGCCCAATGGGTGCAGAATACTCATGCTGTAGCACCTTTTTCCACAGCT---------------AGCACCAGCTTAACCTGG---ATCGACTTAGTAGCAGTAGGCGGCAAAGTGGCTTTATTACCAATTCCGCTAGGAACCGCAGACTTTTTGGTACACCACATTCATGCATTTACTATCCACGTAACCGTATTAATCTTACTAAAAGGTGTTTTATTTGCTCGCAGTTCCCGTTTGATACCCGATAAAGCTAATCTTGGTTTTCGTTTCCCTTGCGATGGACCCGGAAGAGGAGGTACATGTCAAGTATCTGCTTGGGATCATGTTTTCTTAGGGTTATTTTGGATGTACAATGCAATTTCTGTAGTAATATTTCATTTTAGCTGGAAAATGCAATCTGATGTTTGGGGTAGTGTAAGCGACCAAAAAATAGTAACTCATATTACAGGGGGAAACTTTGCACAAAGTTCAATTACCATCAACGGATGGCTTCGTGACTTTTTATGGGCACAGGCTTCCCAAGTAATCCAATCTCATGGTTCCTCGTTATCTGCATATGGTCTCCCATTCCTGGGTGCTCACTTTGTTTGGGCTTTCAGTTTGATGTTCCTATTCAGTGGTCGCGGGTACTGGCAAGAACTTATCGAATCTATAGTTTGGGCTCACAACAAATTAAAAGTTGCTCCTGCTATCCAGCCTAGGGCTTTGAGTATTGTACAAGGCCGTGCTGTAGGAGTAGCTCATTACCTTCTGGGTGGAATTGCCACAACATGGGCATTCTTCCTAGCAAGAATTATTGCAGTAGGAATGGCATCCAGATTTCCAAGGTTCAGCCAGGGCCTATCTCAAGACCCAACTACTCGTCGTATTTGGTTTGGTATCGCTACCGCACATGACTTCGAAAGCCATGATAATATTACTGAGGAACGTCTCTACCAAAAGATTTTTGCTTCTCACTTTGGTCAGTTAGCCATAATCTTCCTGTGGACTTCCGGTAATTTATTTCACGTAGCTTGGCAAGGTAATTTTGAAGCATGGATACAAGATCCTTTGCATGTAAGACCTATTGCTCATGCAATATGGGACCCTCATTTTGGTCAACCAGCTATAGAAGCGTTTACTCG------AGTTAATATTGCTTATCCCGGTGTTTATCAATGGTGGTACACAATCGGATTGCGTACCAATCAAGATCTTTATACTGGAGCTCTTTCTTTACTAATTCTTTCCGCTATTTTTCTAATAGCAGGTTGGTTGCATCTACAACCTAAGTGGAAACCAAGTGTTTCATGGTTCAAAAATGCTGAATCTCGTCTTAATCATCATTTGTCGGGACTTTTCGGAGTAAGCTCTTTGGCCTGGACAGGGCATTTGGTTCATGTCGCTATTCCTGAATCAAGAGGTGAACACGTAAGATGGGATAATCTACTAACTGCATTACCACACCCCCAGGGTCTAGGGCCTTTTTTTGCGGGTCAGTGGAGTGTTTATGCCCAAAACGCTGATTCAAGTAGTCACTTATTTGGTACTTCTCAAGGAGCAGGTACTGCTATTCTAACTTTTCTTGGGGGATTTCACCCACAGACCCAAAGTTTATGGCTGACTGATATTGCTCATCATCACTTAGCAATTGCAGTTGTTTTTATCATTGCTGGTCATATGTATAGAACTAACTTTGGGATTGGGCATAGTATGAAGGAAATCCTAGAAGCACATACTCCTCCGGGGGGCCGATTAGGACGTGGTCACAAGGGCCTTTATGATACAATTAATAATTCTCTTCACTTTCAATTGGGTCTTGCTTTAGCTTCTCCAGGAGTTATTACTTCTTTGGTAGCTCAACACATGTATTCTTTACCTGCTTATGCATTTATAGCACAAGACTTTACTACTCAAGCTGCATTATATACTCATCATCAATACATTGCTGGGTTTATTATGACAGGCGCATTTGCTCATGGAGCTATCTTTCTTATCAGGGATTATAACCCA---------AATGAAGGTAATGTATTGGCAAGAATGTTGGAACACAAAGAAGCAATCATATCTCATTTAAGTTGGGCTAGTTTATTTCTAGGGTTTCACACCTTAGGACTCTATGTGCATAATGATGTTATGCTTGCTTTTGGTACTCCAGAAAAACAAATCTTGATTGAACCTGTATCTGCTCAATGGATCCAATCCGCTCATGGCAAGGCTTTATATGGTTTTGATGTACTCTTATCTTCAGCAAATAGTCCAGCTTTTAATGCTGGTCAAAGCATATGGTTACCCGGTTGGTTGGATACTATCA------------ATTCGCTATTCTTAACTATAGGTCCCGGAGATTTTTTGGTTCATCATGCCATTGCTCTAGGTTTGCACACAACCACGTTAATTCTAGTAAAAGGTGCTTTAGACGCACGTGGCTCCAAGTTAATGCCAGATAAGAAAGAATTTGGTTATAGTTTTCCTTGCGATGGTCCGGGACGAGGTGGGACCTGTGATATTTCAGCCTGGGATGCTTTCTATTTGGCAGTCTTCCGGATGTTAAACACTATTGGATGGGTTACATTTTACTGGCATTGGAAACATATAACCTTATGGCAAGGAAATGTAGCTCAATTTAATGAGTCTTCCACTTATTTAATGGGATGGTTGAGAGATTACCTGTGGTTAAACCCTTCACAACTTATCAATGGATATAATCCATTTGGTATGAACAGTTTATCCGTCTGGGCATGGATGTTTTTATTTGGACATCTCGTACGGGCCATTGGATTTATGTTTCTCATATCTTGGCGTGGATACTGGCAAGAACTCATTGAAACTCTAGCATGGGCTCATGAGCGTACACCTCTAGCTAATTTAGTGCGCTGGAAGGACAAACCGGTAGCTCTTTCTATTGTTCAAGCAAGATTAGTTGGATTAGCTCATTTTTCCGTAGGTTATATTTTCACTTACGCGGCTTTCCTAATTGCTTCTACATCAGGCAAATTTGGCATGATGGCACATTCAGTAAGAATTTATGATACTTGTATTGGTTGTACCCAGTGCGTAAGAGCTTGTCCTACCGATGTATTAGAAATGATACCTTGGGATGGATGTAAGGCTAATCAAATTGCTTCTGCTCCTAGAACAGAAGACTGTGTAGGTTGTAAAAGGTGTGAATCTGCCTGTCCAACAGATTTTTCGAGTATACGTGTCTATCTGGGATCCGAAACAACTCGCAGTATGGGTCTAGCCTACATGATGACAGCTTCTTATTCACCTTCTATTTCCGTGCCTCTAGTAGGTTTAGTTTTTCCAGCAATTACAATGGTTCTCTCGTTCATATACATTGAGAGGGACGAAATTGTAGTGCAAGAGTGCAAGATGTAGAAACATATCTTTCCACAGCGCCTGTTCTAGCTACGTTGTGGTTCGGATTTTTAGCTGGTTTACTGATAGAAATCAATCGTTTTTTCCCAGATGCTTTGGTTTTTATGACCGCAACTTTAGAAAGACGCGAAAGCGCAAGCTTATGGGGTCGTTTCTGCGACTGGGTCACCAGTACTGAAAACCGACTTTACATTGGATGGTTCGGTGTATTGATGATCCCTACCCTATTAACTGCAACCGCTGTATTCATAATTGCTTTCATCGCAGCTCCTCCAGTAGATATTGATGGTATCCGTGAGCCCGTATCCGGTTCTCTTCTTTACGGAAACAATATTATTTCTGGTGCTATCATTCCTACTTCTGCTGCGATTGGTTTGCACTTCTACCCTATCTGGGAAGCAGCTTCCGTGGATGAATGGTTATACAATGGCGGTCCTTACGAATTAATTGTTCTTCACTTCTTGCTTGGCGTAGCTTGCTACATGGGTCGTGAGTGGGAACTCAGCTTCCGTTTAGGTATGCGTCCTTGGATCGCTGTTGCATACTCAGCTCCTGTTGCAGCTGCTGCCGCTGTTTTCTTGATTTACCCCATTGGTCAAGGAAGCTTTTCTGACGGTATGCCTCTAGGAATCTCTGGTACCTTTAACTTCATGATCGTGTTCCAAGCTGAGCACAACATACTTATGCATCCATTCCACATGTTGGGTGTAGCTGGCGTATTTGGCGGCTCTCTATTCAGTGCTATGCATGGTTCCTTGGTAACTTCCAGTTTGATCCGAGAAACTACTGAGAATGAGTCTGCTAATGCAGGTTACAAGTTTGGTCAGGAGGAAGAAACATACAACATCGTAGCTGCTCACGGTTACTTTGGTCGATTGATTTTCCAATATGCTAGCTTTAACAACTCTCGTTCCCTACATTTCTTCTTAGCGGCTTGGCCCGTAGTAGGTATTTGGTTCACCGCTTTAGGCATTAGCACTATGGCTTTCAACCTAAATGGTTTCAATTTTAACCAATCCGTAGTTGACAGCCAAGGCCGTGTAATTAATACTTGGGCTGACATTATCAACCGTGCTAACCTTGGTATGGAAGTTATGCATGAACGTAATGCTCACAACTTCCCTCTAGACTTAA------------------------
>Isoetes_malinverniana_Qiu99050_Switzerland
ATGGGTCCGCCTTGGTACCGTGTCCATACCGTTGTATCAAATGATCCTGGCCGTTCAATTGCTGTACATATAATGCACACAGCGTTAGTTTCTGGTTGGGCTGGTTCAATGGCTTTGTATGAGTTAGCAGTTTTTGATCCATCCGATCCTGTTCTTGATCCCATGTGGAGACAGGGCATGTTCGTTATCCCTTTCATGACTCGTTTAGGAATAACGAAGTCATGGGGTGGTTGGAGTATCAC---CGAAACTGTAACTAATGCAGGTATTTGGAGTTATGAAGGCGTGGCTGCTGCGCATATTGTGTTATCTGGCTTGTTATTCTTATCAGCTATTTGGCATTGGGTATATTGGGATCTAGAAATATTTACTGACGAACGTACGGGAGCACTTACTATAGATTTGCCTAAGGTCTTCGGAGTTCATTTATTCCTTTCAGGAGTACTTTGTTTCGGATTCGGAGCATTTCACGTAACAGGTTTGTTCGGTCCCGGAATATGGGTGTCTGATCCCTATGGGTTGACTGGAGAAGCACAACCTGTAGTTCCAGTGTGGGGAGCCGAAGGATTCGACCCCTTCGTTCCAGGAGGAATAGCTTCTCATCATATTGCAGCAGGTATTCTAGGTATATTAGCAGGTCTATTCTACCTTAGTGTTCGTCCTCCCCAACGATTATACAAAGGATTACGTATGGGGAATGTTGAAACTGTTTTATCTAGCAGTATTGCTGCCGTGTTTTTTGCAGCCTTTGTTGCTGCCGGAACCATGTGGTATGGCTCCGCGACCACTCCAATAGAATTATTCGGTCCTACTCGTTATCAATGGGATCAAGGATTCTTTCAACAAGAGATAGATCGGAGGATTCGATCC------GCCGAAAATCTTAGTTTATCAGAAGCTTGGTCCAAAATTCCAGAAAAATTAGCTTTTTATGATTATATTGGTAATAATCCAGCGAAAGGGGGATTATTCAGAGCGGGTGCGATGGACAATGGGGATGGAATAGCTGTTGGTTGGTTAGGTCACGCTGTCTTCAGGGATAAAGAAGGACATGAGCTTTTCGTACGTCGTATGCCTACTTTCTTCGAAACCTTTCCAGTAGTTTTGGTGGATGGGGAGGGAATTGCGAGAGCCGATGTTCCCTTCAGGAGGGCAGAATCAAAGTATAGCATTGAACAAGTAGGTGTAACTGTTGAGTTTTACGGTGGTGAACTCGATGGGGTTAGTTTTAGTGATCCCGCTACAGTGAAAAAATATGCTAGACGTGCTCAATTAGGTGAGATTTCTGAATTTGATCGTGCTACTCTAAAGTCTGATGGTGTTTTTCGTAGTAGTCCAAGAGGTTGGTTTACTTTCGGTCACGCTACATTTGCTCTTCTTTTCTTCTTCGGACATATTTGGCATGGTGCTAGAACCTTGTTCAGAGATGTTTTTGCTGGTATTGATCCTGATTTAGATGCTCAAGTTGAATTCGGAGCATTCCAAAAACTAGGAGATCCAACTACCAAAAGACAAGTAGTAATGAAAATGAAAACCTTGTATTCCCCGAGGAGGTTCTACCCCGTGGAAACGCTCTTTAATGGAACCTTGGCTTTAGGCGGTCGTGATCAAGAAACCACTGGCTTTGCTTGGTGGGCCGGTAATGCCCGACTTATAAACTTATCTGGTAAATTGCTTGGTGCCCACGTGGCTCATGCCGGATTGATTGTGTTCTGGGCTGGAGCGATGAACTTATTTGAAGTAGCTCATTTCGTACCGGAAAAGCCTATGTATGAACAAGGTTTAATTCTACTTCCCCATCTGGCTACTTTGGGATGGGGAGTAGGTCCTGGCGGAGAAGTTGTAGATACCTTCCCATACTTCGTATCCGGAGTACTTCACTTAATCTCTTCCGCAGTTTTAGGTTTTGGGGGTGTTTATCACGCACTTATCGGACCCGAAACTTTAGAAGAATCCTTTCCATTTTTCGGTTATGTATGGAAAGATAAGAACAAAATGACCACTATTTTAGGTATTCACCTAATCTTGCTAGGTGTTGGTGCTCTCCTTCTAGCGTTCAAAGCCTTGTATTTTGGGGGCGTATATGATACTTGGGCTCCCGGTGGTGGAGATGTAAGGAAAATAACAAATCTTACCCTTAGTCCAAGTGTTATATTCGGTTATTTACTCAAATCACCTTTCGGTGGAGAAGGTTGGATTGTTAGTGTAGACAATTTGGAAGATATAATTGGGGGACATGTTTGGTTAGGTTCCATTTGTATTTTCGGTGGAATCTGGCACATTCTAACCAAACCTTTTGCATGGGCTCGTCGTGCTTTCGTATGGTCTGGAGAAGCTTACTTATCTTATAGTTTAGGGGCTCTTGCCGTCTTTGGTTTCATCGCTTGTTGCTTCGTTTGGTTTAACAATACAGCTTATCCTAGCGAATTTTATGGTCCTACTGGTCCAGAGGCCTCTCAAGCTCAAGCTTTTACCTTTCTGGTTAGAGACCAACGCCTTGGAGCTAACGTAGGTTCTGCTCAAGGACCCACTGGTTTAGGTAAATACCTTATGCGTTCCCCCACTGGAGAGATTATTTTTGGGGGAGAAACGATGCGCTTCTGGGATCTTCGTGCTCCATGGTTGGAACCCCTAAGGGGTCCTAATGGTTTGGATTTAAATAAGTTGGAAAAAGACATACAGCCTTGGCAGGAACGACGCTCGGCGGAATATATGACTCATGCCCCTTTAGGTTCTTTGAATTCCGTAGGTGGAGTAGCTACTGAAATTAATGCAGTGAACTATGTTTCTCCTCGGAGTTGGTTAGCTACCTCCCATTTTGTTCTAGGATTCTTTTTCTTTGTAGGTCATTTATGGCATGCAGGAAGAGCTCGTGCAGCTGCAGCCGGATTTGAGAAAGGAATTGACCGTGATTCCGAACCTGTCCTTTTTATGACACCCCTTAACATGGAGCAAAAAGGTTTATTTGATAACATGGACGACTGGCTAAGGAGAGATCGTTTTGTATTCGTGGGTTGGTCTGGTCTATTGCTTTTTCCCTGTGCCTATTTTTCTCTGGGTGGATGGTTTACGGGTACAACCTTTGTAACCTCATGGTATACTCACGGATTGGCTAGTTCTTATTTGGAAGGTTGTAACTTTCTGACTGCCGCAGTCTCTACTCCTGCTGATAGTTTAGCACACTCTTTGCTGCTATTATGGGGTCCTGAAGCACAGGGAGACTTTACTCGTTGGTGCCAATTGGGTGGTTTATGGACCTTCGTTGCTCTACACGGTGCCTTTGCTTTAATAGGTTTCATGTTGCGCCAATTTGAACTTGCTCGATCTGTACAATTGCGTCCCTACAACGCAATTGCATTCTCTGGTCCGATTGCTGTTTTTGTTTCTGTATTCCTGATCTATCCATTGGGCCAGTCTGGTTGGTTCTTCGCACCCAGCTTCGGTGTAGCAGCTATCTTCCGATTTATCCTTTTTTTCCAGGGTTTCCACAATTGGACTTTAAACCCATTTCATATGATGGGAGTCGCTGGAGTATTGGGTGCTGCTCTTCTATGTGCTATTCACGGTGCTACTGTGGAAAATACTCTATTCGAGGATGGTGATGGTGCAAATACATTCCGTGCTTTTAACCCAACTCAATCTGAAGAGACTTATTCCATGGTTACCGCTAATCGTTTCTGGTCCCAAATTTTCGGTGTTGCTTTCTCCAACAAACGTTGGTTACATTTCTTCATGTTATTCGTACCCGTAACTGGTTTATGGATGAGTGCTATCGGAGTAGTTGGTCTAGCCTTGAATCTGCGGGCATATGACTTTGTCTCTCAGGAGATCCGTGCAGCAGAAGATCCTGAGTTTGAAACTTTCTACACCAAAAATATTCTTTTGAACGAGGGTATTCGTGCTTGGATGGCGGCCCAGGATCAGCCTCATGAAAACCTTGTATTCCCCGAGGAGGTTCTACCCCGTGGAAACGCTCTTTAAATGTCTGGGAATACGGGAGAGCGCCCTTTCGCCGACATTATTACAAGTATTCGGTACTGGGTGATTCATAGCATTACTATACCTCCCTTGTTCATTGCAGGTTGGTCATTCGTCAGCACAGGGTTGGCTTACGATGTGTTCGGGAGTCCTCGGCCAAATGAGTATTTTACGGAGAGCCGACAAGAGGTTCCATTAATAACCGGCCGTTTCAATTCGTTGGAACAATGACTATAGATAGAACTTATCCAATTTTCACAGTTAGATGGCTGGCCGTTCATGGACTAGCTGTACCTACGGTTTTCTCCCCAGGATCAATATCAGCAACGCAATCCATCCAACGAGGTTCAGCAACGCAATCCATCCAACGAGGTATTCCCAGGATCAAACCGCAACGAACCAGTGTAGGAAGTTCATCAAAACCACTTAATTCGGAATATGGTAAAGTGGCTCCTGGATGGGGAACCACTCCCATTATGGGTGTCGCAATGGCCCTATTTGCAGTCTCTCCAGTTATTATATTGGAACTTTATAATTCCCCCGTTTCATTGGATGGGATTCCGGTGAGTTGGATGATGCTTACTCTCAAGCTGCTCGTTTACACAGTGGTCATTTTTCTTGTTTCTCTTCCCGTTTTCGGATTCCTATCAAATGATCCTGGACGTAATCCCGGAATGGCCAATACCACCGGAAGGATTCCCCTGTGGCTAATAGGTACCGTAGTTGGTACCCCTGTGATCGGTCCAGTAGGTATTTCTTTTCATGGCCCATACTCCGGATTAGGATCATCCCCGTTGCCCCGTTGGCTAAATCACCCGAAGCTTATGCGATTTTCGATCCGATTGTGGATATAATGCCGATCATACCGTTGTTCCTTTTCCCCCTAGCCTTTGTCTGGCAAGCCTCCGTGAGTTTCCGAACGACACAACCAAATCCGAACAAACAGAGTGTGGAATCAAATCGTACCAGCCTCTATTGGGGGTTGTTACTAATCCTTGTACTTGCTGTTCCATTTCCCAGTCACTTTTCTAATGAATCTAATGAAGTAAATATCCTCGCATTTATTGCCACTGCACTGTTCATTCTTATTCCCACTGCCTTCTCACCTATCCCTTATGTAAAAACAGCCAGTCAATGGAAACTGCAACCTTGGTCGCTATCTCCATATCTCGTTCACTTGTCAGCTTCACCGGTCACGCTTCGTATACTGCCTTTGGGC------------AATCCAAAGAACTTAGAGATCCTTTTGAGGAGCATGAAGATACGACGGAAGCATTGGTTCATACATCCTTGCCGGTAAGTACTTCAGGAATAATATTTTTTGCTATTTTCTTCCGGGAGCCACCTAAAGTTCCAAGTAAAGGGATATGACTATTGCCTTTCAGTTGGCTGTGTTTGCATTAATCGCGATTTCATTTCTCCCAGTAATTGGTGTGCCTGTTGTGCCTGCCTC------------------TAAAAATGTCGTATTTTCGGGTGCTTCGCCACGGATCGGATCAGTCTTTTTAGTAGGTATCCTTAACTCCTCCATATCCACGTCACCACAAACGGAGACTAAAACGTCACCACAAACGGAGACTAAAGCGAGTGTTGGATTCAAAGCTGGCGTTAAAGATTACAGATTAAATTATTATACTCCTGATTATAAGACCAAAGACACCGATATTCTGGCAGCATTCCGAATGACTCCCCAACCCGGAGTACCACCTGAGGAAGCAGGAGCCGCAGTAGCTGCTGAATCTTCCACCGGTACATGGACCACTGTCTGGACCGATGGACTTACTAGCCTTGATCGTTACAAAGGTCGATGCTATGACATCGAACCCGTTGCTGGAGAAGAAAATCAATATATTGCCTATGTAGCTTATCCTTTGGATCTGTTCGAGGAAGGTTCTGTTACTAACATGTTCACTTCCATTGTAGGTAATGTATTTGGATTTAAAGCCTTACGAGCTCTACGTTTGGAAGATTTGCGAATTCCTCCTGCATATTCCAAAACCTTCCAAGGTCCACCTCACGGTATCCAAGTTGAAAGAGATAAATTGAACAAATATGGTCGTCCTTTATTGGGATGTACTATTAAACCGAAATTAGGTTTATCCGCTAAAAACTACGGTAGAGCAGTGTATGAATGTCTTCGTGGTGGACTTGATTTTACTAAAGATGATGAAAACGTAAATTCTCAACCGTTTATGCGTTGGAGAGACCGTTTCTTATTCGTAGCAGAAGCTCTTAATAAATCTCAAGCGGAAACGGGTGAGATTAAGGGTCATTACCTGAATGCTACCGCAGGTACATGTGAGGAAATGATGAAAAGGGCGGTATTCGCTAGAGAATTGGGAGCGCCCATTGTCATGCATGACTATTTGACAGGAGGTTTTACTGCAAATACTAGTTTAGCCCATTATTGTCGGGACAATGGTCTACTCCTTCACATTCACCGTGCAATGCATGCTGTTATTGACAGACAGAGAAACCATGGTATTCACTTCCGTGTATTAGCTAAAGCATTGCGTATGTCCGGTGGGGATCACATTCACTCCGGTACTGTGGTGGGTAAACTTGAAGGGGAACGCGAAGTAACTTTAGGTTTTGTTGATCTACTTCGTGACGACTACATTGAAAAAGACCGAAGTCGTGGTATTTATTTTACCCAAGATTGGGTATCTATGCCTGGTGTTTTGCCTGTAGCTTCAGGGGGTATTCACGTTTGGCATATGCCCGCTCTGACCGAAATCTTTGGAGATGATTCTGTATTACAATTTGGTGGTGGAACTTTGGGACACCCCTGGGGGAATGCACCAGGTGCAGTAGCTAACCGAGTTGCTTCAGAAGCTTGTGTACAAGCTCGTAACGAAGGACGTGATCTTGCTCGTGAAGGTAATGAGATTATTCGCGAAGCTTGTAAATGGAGTCCTGAACTAGCTGCTGCTTGCGAAGTATGGAAAGAAATCAAGTTTGAATTTGAGACGATTGACACACTTGAGGTCCGAGCTTTAGCTAAGCATATACGTATGTCTGCTCATAAAGCACGCAGAGTAGTTAATCAAATTCGTGGTCGTTCATATGAACAAGCACTCATGATATTAGAATTCATGCCCTATCGAGCATGTTATCCCATATTACAATTAATTTCCAATGCTAGTCAGCTGGGCTTAAGCAAAGCTAATTTATTCGTGGGTGCTAGAGTAGATGAAGGCGCTTCTTTGAAAAGATTCCAACCTAGAGCCCAAGGACGGGCTTATCCAATACATAAACCTACTTGTCATATAACTATTGTAGTAAAAGGTAAAGAGCTAAATCTGCATATTGGAAGTGCATCGAATCTAAAATTGAAAATGAGCGTCTTCATCATAGTCGTTTCATTATATCCCCACTTGGAATTGGTCAAGCTAATACTCTAGGAATCGCCATGCGCAGAGCATCACTCGGGGAATTGGAAGGAACATGTATCACTTCTGCAAA------AGAAAAAATAATCCATGAATATTCTACAGTAGTAGGTATTCAAGAATCAGTACATGATACTTTAATTAATTTAAAAGAGATTGTGCT---TAGAAGCAATTCTTCTGAAATTCAAAAAGCATATATATCTATCATTGGACCCGGAGAGATAACTGCTCAAGATATTATATTACCACCTTCTATTGAAATAATTGATCCTGCA---CATATAGCCACTCTTACTAAAAAGATTCATTTGAATATTGAATTGAGAATTGAAAGAGATCGTGGATATCGTAGACAAAATATAGTAAAATCTCAAGATGGAAATTTTCCTCTGAATGCTGTATTTATGCCTATTCGAAATGTGAATTATAGTATTCATTGTTTCGAAAGCCACGACAAGAAAATAATGAAAGAGATGCTTTTGCTCGAGATATGGACCAATGGGAGTATCACTCCCAGAGAAGCAATTTATGAAGCTTCTCGAAGTTTGCCATTACGTATTCACCCAAATCATATGTACCAGCACAAACTCAAAAGGGAGGGAGAATAAAAAGACAAACTGTATACATTGGGAATATTCCTTTAATGAGCTCCCAAGGTACTTTTGTAGTGAATGGAACTGCTAGAGTTGCAATCAATCAAATTTTACGAAGTCCTGGTATTTACCTTAATCTGGAACGGGATCCAAATGGGAACCCTATATATACGGGCACAATAATCTCAAATCGTGGAGGAAGATTCAAATTAGAACCTGATATGAAGAACAGAATATGGGTTCGTATAAATAGGAAACAGAGAATATCCATTCTTTTATTATTAGCTATGGGTTTGGATACAAAAGAAATTTTAGAAAATGTTTGTTATCCCATTCAATCGAGAGAATATGCCATATCGGAACTTTACAAACTATTATATGGTTTCCCCGATATATCTGAAGAATCACAAGAAAGATTCTCTCAACCAAAATTTGAACCAGGGAAGATTGGTCGAATAAATTTGAACAAGAAACTTAACCTTGATGTACCTAAAAATGAGATTTTTTCATTACCAAAAGATATGTTAGCTGTTATAGATTATTCGATCAAAGTTCGGATTGGAGTAGGAACCCTCGATGATATGGATCACTTAAAGAATAAACATATTTGTTCCGTAGCAGATTCATCAAAAGATCAATCAAGATTGGCATCAGAACGTTCGGAGGATTCAGTGCGGGGAAGAACAGCATAAACGTGTACCAACTTTTGGAAGTCCAGTAACTTCAAGTTTATTAACAACTTTCAAAGAATTTTTTGGTTCACACCCCTTATCTCAATCTCTAGACCAAACTAATCCATTAACACAAATAGTTCATAGGCGGAGATTAAGTTATTTGGGCCCTGGAGGATCAATAAGGCGAACCGCTAGTTTCCAAGTACGAGATACTCATCCTAGTCATTATGGGCGTGTTTGTCCCATCGAAACATCCGAAGGAATGAACGCTGGACCCATTTCATCATTGGCTCTTCATGCAAGCGTTGATCCTTGGGGATTCTTCGGAAGTCCCTTCTATAAGATCTCCGAGATAGAGGGGGATACTGATGAATACTATCGAATAACTACAGGAACTTGTTTATCGGTATCTCAGGAACAAGTTACTGCAGCTCGATATCGACAAGAAATTGTGACTATTGCATGGAATCAAATACATCTTCGAAGTATTTCGCCTCTACAACATTTTCCCGTTGGAGCTCCTCCTATTCCTCCTCTTGAAAACAATGATGCAAATCGTGCTTCAATGGGTTCTAATATGCAACGTCAAGCAGTTCCACTTTCAAAACCCGAAAAATGTATCGTAGGAACAGGATTGGAAGGTCAAGTAGCCCCAGATTCGGATTATATTGATGGTGAAAAAATAACTTTGGACGATGGAAATACAATACAAGGTGAATATCTAGAAAGAGGACAAATTTTGGCGGACGGGGGAGCTACGGTAGGGGGAGAACTAGCTCCAGGGAAAAATATATTAATAGCATATATGCCATGGGAAGGATACAATTTTGAGGACTCAGTACTTATCAGCGAACGTCTAATACATGAAGATATTTTTACGTCTATTCATATTGGGAAATATGAAATTGGGGCTCATGTAACAGCTGAAGAAATTACCAGAAAAATACCCCATTTAGATGATTATTTTCTTCGTCATTTAGATAGTGGCCTTGTATTACCGGGATCTTGGGTAGAAACGGGAGATGTTTTAGTAGGTAAATTAACACCTCGAGATGAGGAATCGCTGAAGGCTCCGGAAGGTAACTCATTACAAGCCATATTTGGTATTGATACAACTACGAGAGAAACTTGTCTTAAAGTACCCCCAGGTGGAAGAGGTCAAGTTATTGATGTGAGATGGATTTATCCAGATACTTCTAGGGTTGTTCATGTATATGTCCTGCAAGAACGCAAAATACGAGTAGGTGATAAAGTTGCTGGAAGACATGGTAATAAGGGTATAATTTCAAAGATTTTACCTAGACAAGATATGCCTTATTTGCAAAATGGAACACCAATTGATATGATATTAAGCCCCTTAGGGGTGCCCTCACGGATGAATGTGGGACAAATCTTTGAATGTGTGCTTGGTATAGCAGGAGACTTTTTGAGGAGACATTATAGAGTAATGCCTTTCGATGAAAGATACGAACGGGAAGCTCCGAGAAAGCTAGTATTTCCTGAACCTCATGAGGCTAGTAGGCAAACAGCTAATCCATGGTCATTTGAACTCGATAATCCCGGGAAAAGCCGATTGATTGATGGAAGAACGGGAGATATTTTTGAACAACCTGTTACGATAGGAAAAGCTTATATGCCAAAATTGATTCATCAAGTTGATGATAAAATCCATGCACGATCTAGTGGACCTTATTCACGTGTTACACAACAACCACTTAGGGGGAGATCCAAACGGGGGGGGCAACGGGTAGGAGAGATGGAAGTTTGGGCTCCAGAAGGTTTCGGTGTTTCCCATATTCCACAAGAAATGCTTACTATTAAATCTGATCATGCTGAAACCCGTCAGAAAGTAGTTAGTACTATAGTAGCTGGAGAACCGATATATATTACTCCAGAATCTTTTCGATTGCTCGTTCGAGAACCACGATGTTTAGCCCCAGATTCGGATCCAGTTATTATAGAAAAAGATTTCATCAATATCTTCGAATTGGATTAGCTTCTCCCGAACAAATTCGTGCCTGGACTGAAAGAATCTTACCTACCGGAGAGATAGTTGGACGGGTAACTCAACCCAGCACTTT---CTATTATGGCAGCGATAGACCAGAAAAAGATGGAATATTTTGTGAGAGAATATTTGGGCCTATT---AGTGGAGTTTGCGCCCGTGGAAAGTAT---------------------GAAGATTCAAGTTTCTGTAAGGAATGCGGAGTTGAATCTACTGAATCTCGAGTTCGAAGATATCGAATGGGATACATCGAATCAGCATGTGCGGTAACTCATGTATGGTATTCAAAAAAGCTTCCTAGTCATATTGCGAATATCCTATCCAAACCTCTTAGGGAATTGGAAAGCCTAGCATACTGC---CTTTTTTTTGCCAAGCCTATAACTAACAAACCTACTTCATTTGGATTAAAACGAGGTTTATTT------------GATTATGAAATTCGGAACGAAAGTATTCCTTGCTTT------TGTCCAGACTTCAACGAATTTATGGGTAGAGAAATAGCTACTGGGGGAGATGTTACCAAAAAACTATTAGCTAGTCTAAAACCGAAAGTTGTTTTGGATCGCGCATATGAAAAATGGGAAGAATTTTTGGTGAACGGT---------GATAAATGGGAAAACCGGAAAATTCAAAGAAGGAAAGATTTTTCGGTTAGACATATGAAATTGATCAAATACTTTATTCGAACAAAAACAAATCCGGAGTGGATGGTTTTGTCACTATTACCAGTTCTTCCCCCTGAATTAAGACCTATG---GTTCAATTAGGCGAAGGTAAAATAATTAGTTCGGATATAAATGAACTTTATCGAAGAATTATTTTTCGAAATAATTCTCTCAGTTGTCTTTCAGAAATAAGA---GCACCGGAAGGAGTACTTGTTTGTCAAAAAAAATTGGTTCAGAAAGCTGTAGACGCACTT---ATTGATAATAGCATCA------CGGATACTAATGATAGGCCTTTGAAATCCTTTTCAGATGTAATTCAAGGCAAGGAAGGAAGATTTCGGGAGAATTTACTTGGAAAACGAGTTGATTATTCAGGTCGTTCTGTTATCGTGGTAGGTCCCTCTCTTTCATTACACCAATGCGGATTACCTCGAGAGATAGCCATAGAGCTTTTTCAACCTTTCGTAATTCGCAATTTAATTGGACGAA---ATGTTCCCAACATTAAAGCCGCTAAACTCCTGATTCAGAATAAAATGCCTCTTATTTGGAAAATACTTCAAGAGGTTATGCAGGGACATCCCGTATTGTTGAACCGAGCACCTACATTACACAGACTAGGCATACAAGCATTCGAACCCATTTTAGCAGACGGACGTGCTATTCGTTTAAATCCATTAGTTTGCGCAGGGTTCAATGCAGACTTTGATGGAGATCAAATGGCTGTCCATGTACCTTTATCCTTGGAGGCCCAAGCAGAAGCTCGTCTACTTATGCTTTCTCACGCGAATCTCTTGTCTCCAGCTACAGGAGATCCCGTTTCTGTACCGAACCAAGATATGCTTCTTGGACTTTATACATTAACAATTGAAAGTA------------------------------------------------ATGGAAATAG------------------------------------------------------------------------------------------ATACAGTCCTTTGTGGCTCCGATGGCCAGTAGATGATCTACGCATAATGAATTCCGTGAATCAGGAAGAGCCTATTGAGGCTCAGTATGA---------GACTTCCCATCAGATCTACGAGCATTTCCAGGTT------------------------ACACTTAGTATATACATTTGTACAACCGCTGGTCGTATTATTCCGAATCAAGAAATAGAAACCCACTTAGTTTCCGACTCGGTATAACCAAGAATCATCATTCTCATTGGTTTGCACAGCCAAAGATTTATTCCGAGTATCTTCAGGAGGATGAAAGGGTACGTAATTGTATCGAGAATTATGTACACAGAATTGCACGTGTCGAAATTCAGAGAAAAACAGATTTACTTCTGGTCGAGATACATACAGAATTCCCGGCCTTATTGATCGAAAGCCATGGCCAAGGGATTGAATTATTAAAGAGAGATGTGCAAAGAATTCAAAGAGTTCACATAACTTTGACGGAAATAGCGGGAACATATGGGGAACCAAATATACTTGCGAAATATATTGCCTTACAACTGAGAAGTCGAGTCGCATTTAGAAGAATCACGAGAAAGGCTATTGAACTAGAGAAGAAAAAAAATATAAAAGGTATTAAAATCCAAATTGCGGGACGTCTTAATGGAGCTGAAATTGCTCGTGTTGAATGGGCCAGAGAAGGTAGAGTCCCTTTACAAACTCTCCGGGCTCAAATTGATTATTGTTACTATCCGGCTAAAACTATTCATGGAATATTGGGAATAAAAGTTTGGATATTTCGATCGTCAAGCTATGTCACGTCGAAGTGCGAAAGCTGATCCGGTTTATCATAATAGATTAGTCAACATGTTAGTTAACCATATTCTTAAGCACGGGAGAAAATCATTGGCTTATGGAATTCTTTATAATGCCATGGTGAATATTGAGCGAACGAAAAACAATCCACTATCCGTTTTGCGTCAAGCAATACGCAAAGTAACTCCCAATGTAGCAGTAAAGGCGAGACGTGTGG------GGTCCACTTATCAAGTTCCCACTGAAATAGGATCTACACGGGGAAAAGTACTTGCTATTCGTTGGTTATCGGGGGCATCTCGAAAACGTCCAGGTCGAAGTATGGCTTTTAAACCAAGTTCTGAATCAATGGATGCTGCCAGAGATAATGGCAATGCTGTACGTAAAAAGGAAGAGACTCATAGAATGGCAGAGGCCAATAGAGCTTTTGCAAATACGGGTAACGACACCATTGCTAATATCATTGCTAATATGATTACCTCTATAGGGAATGCTAACCTAAGGAAGGTAGAAACGGTTCGAGTACCAGCTACTAATATCACTAGAAACATTGGAAGAATTCCTTTACAAGAAGGTTCTGTGGAAAACCTTGGTGAACATCGGGAAGGTACAAACAACTTTTTAGTTCTAACCCTGGGATAT---CAGGGGGGGAAGAAAAAACCATACATAACTGCTTTGAGATGTATTAGCAGACCCGGCTTAAGAATATATTCTAACTATAGGGAGATTCCTGAAGTCTCGGGTGGAACGGGAATGGCAATTCTTTCTACTTCCCGCGGAATTATGACAGATCGAGAAGCTCGACAGAGGCAAATTGGGGGAGAGATACTACGTTATGTATGGAGAGGAGAATACCCAAGGGTGTTATTCACATTCGAGCAAGTTTTAATAATACCATTGTTACTGTTACGGATGTGAGAGGACAAGTTGTTTCTTGGTCCTCCGCCGGTGCCTGTGGATTCAAGGGTGCAAAAAAAAGTACACCATTTGCCGCTCAGACTGCAGCGGAAAATGCTATTCGTACGTTGATTGATCGGGGTATGGGACAAGCAGAAGTCGTGGTAACTGGTCCGGGTCCGGGAAGAGATACAGCATTACGAGCTATTTGTGGAAGTGGTTCGGTACTGAGTCTCGTACGTGACATAACCCCTATGCCCCATAACGGATGTAGACCTCCTAAAAAGAGATGTATAAGAGTCTTAT---CCAGAGGGAGGAAAAGAAGCAAAAGTTGGAACAAAAATACCATCGTCAATCTTTAAAAGAGAGGATGAGTAAGGTTTTCTCATTAGATGAAAAATGGGAAATTCATAGAGAATTAC-CACGTAATAGTGCACCTACACTTCATCGTCGTTGTTTCCTAACTGGAAGACCTAGAGCTAATTATCGAGACTTTGGTTTATCTAGGCACGTGCTTCGTGAGATGGCTCATGCATGTTTCCCAGAGAAACGATAATTTTATTGATAAGACTTCTACAATTGTAGCAGATATTCTGTTGCGGGTAATTCCAACTACCCGAAGGGAAAAAGAAGCATCTACTTATTACAGAGATGGAATGTCAGCTCAATCTGAAGGAGAATATGCGGAAGCCTTACAAAATTATTACGAAGCCATGCGCCTAGAAATTGATCCTTATGATCGAAGTTACATACCGTATAATATAGGGCTTATTCACACAAGTAATGGAGAACATACGAGGGCTTTAGAATATTATTTCCAAGCATTAGAACGAAATCCATCCTTGCCACAAGCTTTCAATAATATGGCTGTGATCTGTCATTACCGAGGAGAGCAAGCCATTCAGCAAGGGGATTTTGAGACTTCCGAAGCTTGGTTCGACAAAGCTGCTGATTACTGGGAACAAGCTATATCACTTGCTCCAAGTAATTACATTGAAGCACAGAATTGGTTGAAAATTGCAGGACGTATGGTAAACATT---CGACCCGACGAGATTAGCAGCATTATTCTCAAACAAATCGAGCAATATAACCAAGAAGTAAAGGTTATGAATATCGGTACCGTACTCCAAGTAGGGGATGGAATTGCCCGTGCTTATGGTCTTGACGAAGTAATGGCAGGGGAATTGGTGGAATTTGAGGATGGTACAGCAGGAATTGCTTTAAATTTGGAATCAGACAACGTTGGAGTTGTATTGATGGGTGATGGATTGGCTATACAAGAAGGCAGTTCTGTAAAAGCGACAGGTAAAATCGCTCAGATACCAGTAAGTGACGCTTATTTGGGTCGCGTCGTAAACGCTTTAGCTCAACCTATTGATGGCAAAGGTCAAATTCCAGCTTCTGAATTTAGACTAATTGAATCTCCCGCTCCGGGCATTATTTCGAGACGTTCCGTGTATGAACCCATGCAAACAGGTCTTATTGCTATTGACTCTATGATTCCCATTGGACGCGGTCAACGAGAATTAATTATTGGGGACAGACAGACTGGTAAAACAGCAGTAGCTACAGATACTATTTTGAATCAGAAAGGTCAAAATGTAATATGTGTCTATGTAGCTATCGGTCAAAAAGCCTCTTCTGTGGCTCAGGTAGTTAATAACTTTGAGGAACGGGGAGCAATGGAATATACTATTGTGGTAGCAGAAACTGCGAATTCTCCTGCTACATTGCAATATCTTGCCCCTTACGCGGGAGCAGCTTTAGCAGAATACTTTATGTATCGTAAACAACATACTCTAATCATTTACGATGATCTTTCTAAGCAAGCACAAGCTTATCGACAGATGTCCCTTTTATTAAGAAGACCACCCGGTCGAGAAGCTTATCCAGGAGACGTTTTCTATTTGCATTCCCGTCTTTTGGAAAGAGCAGCTAAATTAAGTTCTCAACTAGGCGAGGGAAGTATGACTGCTCTGCCTATAGTCGAAACCCAAGCCGGAGATGTTTCGGCTTATATTCCTACTAATGTGATTTCCATTACCGACGGACAAATATTTTTATCAGCTGATTTGTTTAATGCCGGAATTCGACCCGCAATTGATGTGGGTATTTCTGTATCTAGAGTAGGATCCGCAGCTCAAATTAAAGCTATGAAACAAGTAGCTGGAAAATTAAAATTGGAATTGGCTCAATTTGCAGAGCTAGAAGCTTTTGCACAATTTGCTTCTGACCTTGATAAAGCTACTCAAAATCAATTAGCTAGAGGTCAACGATTGCGTGAGTTGCTCAAACAATCTCAAGCAGCTCCCTTGGCGGTGGAGGAACAAGTAGCTACTATTTACGCTGGAGTCAACGGATATTTAGATATACTGGAAATCGGACAAGTTAAAAGATTTCTTGTTCAGTTACGTGAGTATTTAATAACTAATAAACCTCAGTTTGCGGAAATCATACGTTCTACTAAGGTGTTCACGGAACAAGCGGAAATCCTTCTGAAGGAAGCCATTAAGGAACATACTGAATTTTTCTTACTTAAG-GAATGTAGGACACATTACTCAGATTATTGGTCCAGTCTTAGATGTGGTTTTTCCTCCAGGTAAGATGCCCAATATTTATAACCCTTCAATAGTCAAAGGCCGAAATCCGGCTGGTCAAGAGATTAGTGTTACTTGTGAAGTACAACAATTATTGGGAAATAATAAGGTTAGAACTGTAGCTATGAGTGCTACGGATGGTCTAACTAGAGGAATGGAAGTTATTGACACAGGAGCCCCTCTAAGTGTGCCAGTTGGTGAAGCTACTCTTGGACGAATCTTTAATGTTCTTGGAGAACCCGTCGATAATTCAGGTTCCGTA------AGCACAACATTTCCTATTCATAGACCTGCTCCAGCCTTTACACAGTTAGATACTAAATTATCAATTTTTGAAACAGGAATTAAAGTAGTAGATCTTTTAGCTCCTTACCGTCGTGGAGGAAAGATTGGATTATTTGGAGGAGCTGGGGTGGGAAAAACAGTACTAATCATGGAACTGATCAACAACATTGCTAAGGCTCATGGAGGTGTATCCGTATTTGCTGGAGTGGGAGAACGTACCCGCGAAGGGAATGACCTCTACATGGAAATGAAAGAATCAAAGGTGATTAATGAACAAAACATTTCAGAGTCAAAAGTAGCCTTAGTTTATGGTCAGATGAATGAATCACCAGGAGCTCGTATGAGAGTTGGTTTAACCGCTCTAACCATGGCCGAATATTTTCGAGATGTTAATAAGCAAGACGTACTTCTATTTATTGACAATATCTTTCGTTTCGTTCAAGCAGGATCTGAAGTTTCTGCTTTATTAGGTAGAATGCCTTCTGCTGTGGGCTACCAACCAACTCTCAGCACAGAAATGGGTACTTTGCAAGAAAGAATTACTTCCACAAAGGAGGGATCTATAACCTCCATCCAGGCAGTTTATGTACCTGCGGACGATTTGACTGACCCTGCCCCTGCTACAACATTTGCACACCTAGATGCTACTACTGTACTATCGAGAGGATTAGCTGCCAAAGGCATTTATCCGGCTGTAGATCCTTTAGATTCAACTTCTACTATGCTTCAACCTTGGATTGTGGGCGAACAACATTACGAAACTGCGCAGGGAGTTAAGCAAACTTTACAACGTTATAAAGAACTTCAAGACATTATAGCTATTCTTGGACTCGATGAATTATCGGAGGAGGATCGTTTAACTGTAGCAAGGGCACGAAAGATCGAACGTTTCTTATCACAACCTTTTTTTGTAGCAGAGGTCTTTACTGGTTCTCCGGGAAAATATGTTACTCTCGTAGAAACGATCAAAGGGTTCCAAATGATCCTTTCCGGAGAATTGGATGGTCTCCCCGAACAAGCTTTTTATTTAGTAGGTAATATTGATGAAGCTACCGCGAAGAATCTTCGTGTAATGGCTCCTAATCGAACTGTCCGGAATTCAGAAGTTCAAGAGATCATTCTATCTACCAACAGTGGTCAAATTGGCGTATTACCTAATCACGCTCCACTTCTTACAGCTTTGGATATAGGAATTATGAAAGTACG---------TGGGCAATGGTCTACTATGGCGTTAATGGGCGGGTTTGCTATGATGGACAATAATCAAATAACTATATTGGTAAATGAGGCGGAAGAAGCTACAGAGATCGATCCTGAAGAGGCTCGAGA----GGCTTTCCAAAAAGCTCAGGCTGACCTGGCTCAGGTTGAAGGTAGAAAACAAACTATTGAGGCTAATTTGGCGTCCAAAAGAGCTAAAGCACGGTTAGAAGCTATCAATATGATTGATGATCCTGTTATTTTCGCCGCGAGTCTCGGCTTAAATACCAACCTTTTAGAAACAAATTTGATTAATTTAGGTGTAGTAATTGGTCTACTAGTTTACTTCGGAAAGGGAGTGTTAAGTAATTTATTGGATAATCGTAAACAGACCATCTTGAATATCATTCGCGATGCAGAAGAACGATATAAAGAGGCTATTGATAAGCTTAAACAAGCTCAGAACCGTTTACAACAGGCAGAAACAAAAGCAGACGAGATTCGCATAAATGGACTATCTCGAATGGAAAGAGAGAAACAAGATCTAATAAATTCCGCTGGTGAAGATTTAAAACGATTAGAAGATTCTAAAAATGCTACTATTCGTTTCGAAGAACAAGGAGCAATTGAACAAGTTCGCCAACAAGTTTCCCGACTTGCATTAGAAAGAGCTCTCA-AAGCTTTAAACATTCGTTATGAACCCCCTGATTTCTGCTGCTTCCGTTATTGCTGCTGGATTAGCTGTAGGTCTCGCTTCTATTGGACCCGGTGTTGGTCAAGGCACCGCTGCGGGTCAAGCTGTAGAAGGTATTGCGAGACAACCAGAAGCTGAAGGTAAAATTCGAGGTACCTTGTTGCTAAGCTTAGCTTTCATGGAAGCTTTAACTATCTATGGACTAGTTGTAGCTCTAGCACTTCTATTTGCAAATCCTTTCGTTCATTCCATAATTTGTACGAAATAGGTGTGGAAGTAGGTCAACACTTCTATTGGCAAATAGGTAGTTTCCAGGTTCATGGACAAGTACTTATAACCTCTTGGGTTGTAATTACTATTTTATTAAGTTTAGCCATTCTAGCTACTGGAGATCTATAAACCGTTCCGCCGGATGGTCAAAATCTCGTCGAATATGTTCTAGAATTTATTCGGGACTTGGCTAGAACTCAAATTGGAGAGGAATATCGTCCATGGGTCCCCTTTATTGGGACCATGTTCTTATTTATTTTTGTCTCCAACTGGTCAGGTGCTCTTCTCCCTTGGAAAATCTTTGAGTTACCCCATGGAGAGTTAGCTGCACCTACGAATGATATTAATACTACTGTTGCTTTGGCTTTACTTACATCGGTAGCATATTTTTATGCAGGTCTTCACAAAAAAGGTTTAAGTTATTTTGGTAAATATATTCAGCCAACCGCAATACTTTTACCGATCAATATCTTAGAAGACTTTACTAAACCTTTATCACTTAGCTTTCGACTTTTTGGTAATATATTAGCTGATGAATTGGTGGTTGCTGTTCTTATTTCTTTAGTACCTCTGGTAGTTCCCATACCTATGATGTTTCTAGGATTATTCACAAGTGCTATTCAAGCTTTGATTTTTGCGACTCTAGCCGCAGCTTATATAGGAGAATCCATGGAAGGTCATTTGGGGAAAAAATTTAGGCCGAAGAAGCGTGATAATTACTTTTATTTGTATAACAGGATTTCTATTAACTCGCTGGCTTTACTCCGGGCATTTACCATTAAGTAACTTATATGAGTCATCTATGTTTCTTTCATGGAGCTTCTGTTTAATTCATACGGTTATTCGGAGCCAGAATGATTGGGGTACAATTACTGCACCAAGTGCTATGTTAACTCATGGTTTTGCTACTTTAACAGTCCTAGTGCCTGCTCTACAATCTCATTGGTTAATGATGCATGTAAGTATGATGATATTCAGTTACGCAACTCTTTTATGTGGGTCCCTATTAGCAATAGCTCTTTTGGTCATTTCACCAAACACTCCCTTTCTGTTATCTATAAATTCTCGTGAAGACCAATTGACTCAATTAGATCATTGGAGTTATCGAATTATTAGTCTAGGCTCTCCCCTTTTAACCTTAGGTATTCTTTCTGGAGCAGTGTGGGCTAATGAAGCATGGGGATATTATTGGAACTGGGATCCCAAAGAGACTTGGGCTTCAATCACTTGGCTTATGTTTGCAACTTATATGCATACTAGAGTAACTAAGAGTTGGGAACCAGCAATTGCAGCTTCCTTGGGGTTTTTCACAACTTGGATTTGTTACTTAGGAGTTAATCCCTCAGGAAAAGGTTTACACAGCCATGGATGGTTACATTGGTGTTAAAGTATCCCTTCGAATCTTCGGAGAGGAAGATATAGTTTGGAACCGACTTTATCGAGAAAGATTGTTGTTTTTGGGCCAGCACATAGATGATGAAATTGCAAATCAAACTATTTGTATTCTGATGTACCTGAATGGAGAAGATCAGAGTAAGGATATTTATTTATATATTAATTCTCCTGGCGGAGCGGTATTAGCAGGAATATCTGTCTATGATATTATGCAATATATAATACCAAATGTAAACACTATCTGTGTGGGATTAGCAGCTTCAATGGGATCTTTCATTTTAGCTGGAGGAGAAATTACTAAACGTATAGCGCTACCCCACGCTAGGGTGATGATTCATCAACCCGGTAGTTCTTTCTATGATGGACAAGCGGGAGAATGTCTTGTGGAAGCAGAAGAGATGTTGAAACTTCGCGACTGCGTTACTAAAATTTATGTACAAAGAACAGGAAAACCTTTATGGGTAGTCTCTGAAGATATGGAAAGAGATGTTTTTATGTCAGCGGAAGAAGCTAAAGTTTATGGCATTACTGATCCTATAGCTAATCCCGGAAGCATATCCAATTTTTGCACAGCAAAGTTACGAGAACCCTCGAGAGGCAACTGGACGTATTGTATGTGCCAATTGTTACTTAGCTGAAAAACCTGTGGATATCGAAGTTCCACAATCTGTACTCCCGGATACCGTATTTGAGGCAGTTGTTAAAATCCCTTATGATATGCAAATAAAACAAGTACTTGCTAATGGTAAGAAAGGGGCTTTGAACGTGGGAGCTGTTCTTATCTTACCTGAAGGATTTGAATTAGCTCCTCCTGATCGTATTCCCCCCGAGATTAAAGAAAAAATGGGTAATCTTTATTTTCAGACTTATCGTCCTGATAGAAAAAACATTCTGGTAATAGGTCCTGTTCCGGGTGGAAAATACAGTGAGATTGTGTTTCCCATTCTTTCACCAGACCCTGCTACTAATAAAGAAGCTTATTTTTTGAAATATCCTATATATGTGGGTGGCAATAGGGGAAGAGGACAAATTTATCCCGATGGGAGCAAAAGCAACAATACGGTTTATAATGCTTCAGCCACGGGTAAGGTAAGCAAAATATTACGTAGAGAGAAGGGTGGGTATGAAATAACGATTAATACATTGGACA---GCCCGGTGGTTGATATTGTACCCCCAGGACCAGAACTCATTATTTCGGAAGGTGAATTAATTAAGATTGATCAACCATTAACTAATAATCCTAATGTAGGTGGTTTTGGTCAGGGAGATGCGGAAATAGTACTTCAGGATCCGTTACGTGCTCAAGGTCTTTTGTTATTCCTCGCATCGGTTGTTTTAGCACAGATATTCCTAGTACTCAAAAAGAAACAATTTGAAAAAGTCCAATTAGCTGAAATGAATTTTAAAGTACGGTTGAAGCTTTGCCATCCGGAATCGTATCAGGTTCGATTCCAACAACTTCAGCTGGATTATTTGTAACTGCATATTCACAATACCGTGGTATGTCTATTATACCTAGCTACTTCGTATTCCTATTGGCTGCTCTAACTCCAGCTTTAGTTCCACTTACTGGCTCAAATAAGATAAAACTTATCACGGATATAGTTAATATTGCTTGGGCTGCTTTGATGGTAGTTTTCACATTTTCTCTCCCACCTGTGGTACGGGGAAGAAGCGGACCGATGATGACTATCCGTTCACCGGAACCAGAAATTACGGTAGAAAGGGATCCTATAAAAACCTCTTTTGAGAAATGGGCTAAACCTGGGCATTTCTTAAAGACTCTGGCTAAGGGCCCTAATACTACCACTTGGATTTGGAACCTACATGCCGATGCTCATGATTTTGACAGT---CATACCAATGATTTGGAAGATATTTCTCGCAAAGTCTTTAGTGCTCACTTTGGGCAATTAGCCATCATTCTCGTTTGGCTAAGCGGTATGTACTTCCATGGGGCTCGTTTCTCCAATTATGAAGCGTGGCTTAGTGATCCTACTCACATTAAACCTAGTGCTCAGGTTGTTTGGCCAATAGTGGGTCAGGAGATTCTAAATGGAGATGTAGGAGGTTTTCGGGGAATACAAATAACCTCTGGCTTTTTCCAACTTTGGCGAGCCTCTGGAATAACTAGTGAATTACAACTGTACTCTACTGCAATAGGTGGATTGGTTCTCGCAGCGTTAATGCTCTTTGCTGGTTGGTTTCACTACCACAAAGCTGCTCCCAAATTGACCTGGTTCCAAGATGTAGAATCTATGTTGAATCATCATCTGGCAGGACTCTTAGGATTAGGTTCTCTATCCTGGGCAGGACACCAAGTACACGTCTCTCTACCTATTAACCAACTTTTAGACGCTGGAGTAGATGCTAAAGAAATCCCTCTTCCTCATGAATTCATTCTAAATCGTGATCTTTTAGCTCAACTTTATCCAAGTTTCGCTAAAGGGCTAACCCCATTCTTTACCCTAAATTGGTCAGAATATTCGGATTTTTTAACTTTTCGTGGAGGACTAAATCCAATAACGGGGGGGTTGTGGCTGACCGATACTGCCCATCATCATTTAGCTATTGCAGTTGTTTTTCTTATAGCCGGTCATATGTATAGAACTAATTGGGCCATTGGTCATAGCCTGGAGCAGATTCTAGAAGCTCATAAAGGTCCATTTACAGGTGAAGGGCATAAGGGCCTTTATGATATTCTAACCACCTCATGGCATGCTCAATTGGCTCTCAACCTAGCTATGCTAGGTTCTTTAACAATTGTGGTAGCTCATCACATGTATTCCATGCCTCCTTATCCATACCTGGCTACTGACTATGGTACTCAACTTTCTTTGTTCACACATCACATGTGGATTGGTGGATTTCTCATAGTTGGAGCTGCTGCACATGCAGCCATCTTCACGGTAAGGGACTACGATCCAACCACTCAATACAACAATTTATTAGATCGTGTTCTTAGACACCGCGATGCAATAGTATCACATCTCAACTGGGCATGTATCTTCCTAGGGTTCCACAGCTTCGGCTTATATATCCATAATGACACCATGAGTGCTTTAGGACGTCCCCAAGACATGTTCTCAGATACTGCTATACAATTACAACCTGTATTTGCCCAATGGGTACAAAATACCCACGCTCTAGCACCTAGTTTAACGGCT---------------AGCACCAGCTTAACCTGG---GGTGACTTAGTAGCAGTGGGTGGCAAGGTGGCTTTGTTACCAATTCCGTTAGGAACCGCAGACTTTTTGGTACATCACATTCATGCATTTACTATCCATGTAACTGTATTGATCCTACTTAAAGGTGTTTTATTTGCTCGCAGTTCTCGTTTAATACCCGATAAAGCTAATCTTGGTTTTCGTTTTCCCTGCGATGGACCCGGAAGGGGAGGAACGTGTCAAGTATCTGCTTGGGATCATGTTTTCCTAGGTTTATTTTGGATGTATAACTCAATCTCAGTGGTAATATTTCACTTTAGCTGGAAAATGCAATCTGATGTTTGGGGTAGTATAAGTGACCAAGGGATAGTGACTCATATTACAGGAGGAAACTTTGCACAAAGTTCAATTACCATTAATGGATGGCTTCGCGACTTTTTATGGGCACAGGCCTCTCAAGTAATCCAATCCTATGGTTCCTCGTCATCTGCATATGGTCTTCTATTCTTGGGTGCTCACTTTGTCTGGGCTTTCAGTCTAATGTTCTTATTTAGTGGTCGTGGATACTGGCAAGAACTCATCGAATCTATCGTTTGGGCTCACAACAAATTAAAAGTTGCTCCTGCTATCCAGCCTAGAGCCTTAAGCATTGTACAAGGCCGTGCTGTGGGGGTAGCTCATTACCTCCTGGGTGGAATTGCCACGACATGGGCATTCTTCCTAGCAAGAATCATTGCAGTAGGAACGGCATCAAGATTTCCGAAATTCAGCCGGGGCCTATCCCAAGACCCAACTACTCGTCGTATTTGGTTCGGTATTGCTACCGCACATGACTTCGAGAGCCATGATGATATTACTGAAGAGCGTCTTTACCAAAAAATTTTTGCTTCTCACTTTGGTCAGTTAGCAATAATCTTCTTGTGGACCTCCGGTAATTTATTCCATGTAGCTTGGCAAGGTAATTTCGAAGCATGGGTACAAGATCCTTTACATACAAGACCTATTGCTCATACAATATGGGACCCTCATTTCGGTCAACCAGCTGTAGAAGCGTTTACTCG------AGTAAATATTGCTTATTCCGGCGTTTATCAATGGTGGTACACGATTGGCTTGCGTACTAATCAGGATCTTTATACTGGAGCTCTCTTTTTGCTAATTCTCTCTGCTCTTTTTTTGATAGCGGGTTGGTTGCATTTACAACCTAAATGGAAACCAAGTGTCTCGTGGTTCAAAAATGCTGAATCTCGTCTCAATCATCATTTGTCAGGACTCTTTGGAGTAAGTTCTTTGGCTTGGACGGGGCATCTAGTTCATGTTGCCATTCCCGAATCAAGAGGTGAGCACGTAAGATGGGATAATTTACTGACCGCATTACCACACCCTCAAGGTTTAGGGCCTCTCTTCGTGGGGCAGTGGAGCGTTTATGCTCAAAATGCTGATTCTGGTAGTCATTTATTTGGTACTTCCCAAGGAGCAGGTACTGCTATTCTAACCTTCCTTGGAGGATTTCATCCGCAAACTCAAAGTTTATGGTTGACTGATATTGCTCATCATCATTTAGCTATTGCCTTTGTTTTCCTCGTAGCCGGTCATATGTACAGAACTAACTTTGGAGTTGGGCATAGTATAAAGGAGATTCTAGAAGTACATACTCCTCCGAGAGGCCGATTGGGACGTGGACATAAGGGCCTTTACGACACAATCAATAATTCTCTCCACTTTCAATTAGGTCTTGCTTTAGCTTCTCTGGGAGTTATTACTTCTTTAGTGGCTCAGCATATGTATTCCTTACCTGCTTATGCATTCATAGCACAAGACTTCACTACTCAAGCTGCATTATATACTCATCATCAGTACATTGCTGGGTTTATTATGACGGGTGCGTTTGCTCATGGAGCCATATTCTTTATTAGGGATTACAATCCG---------AATAAGGGTAATGTATTGGCGAGAATGTTGGAACATAAAGAAGCTATCATATCTCATCTAAGTTGGGCTAGTTTATTCCTGGGTTTTCATACCTTGGGACTCTATGTCCATAACGATGTTATGCTTGCTTTTGGTACTCCGGAGAAACAAATCTTGATTGAACCCGTATTCGCTCAATGGATCCAATCCACCCATGGCAAAGCTTTATATGGTTTTGATGTACTCCTATCCTCGGCAAATAGTCCAGCGTTTAATGCTGGTCAAAGCATCTGGTTACCCGGTTGGTTGGATGCTATTA------------ACTCGCTATTTCTAACCATAGGTCCCGGAGATTTTTTGGTTCATCATGCCATTGCTTTGGGTTTACACACAACCACGTTGATCCTAGTAAAAGGTGCTTTAGATGCACGTGGCTCCAAGCTAATGCCAGACAAAAAAGAATTTGGTTATAGTTTTCCATGCGATGGTCCGGGACGAGGTGGGACTTGTGATATTTCAGCTTGGGATGCTTTTTATTTGGCAGTCTTTTGGATGTTAAATACTATTGGATGGGTTACATTCTATTGGCATTGGAAGCATATTACCTTATGGCAGGGAAATGTAGCTCAATTCAACGAATCTTCTACTTATTTAATGGGATGGTTAAGAGATTACTTGTGGTTAAATTCCTCGCAACTTATTAATGGATACAATCCATTTGGTATGAACAGTTTATCCGTTTGGGCATGGATGTTCCTATTTGGGCATCTCGTTTGGGCTACTGGATTCATGTTTCTTATATCTTGGCGTGGATACTGGCAGGAACTTATTGAGACTCTAGCATGGGCTCATGAACGTACACCTCTAGCTAATTTGGTGCGCTGGAGGGATAAGCCAGTGGCTCTTTCTATTGTTCAAGCAAGATTAGTTGGATTAGCTCATTTTTCTGTGGGTTATATATTTACTTATGCGGCTTTCCTAATTGCTTCTACATCAGGCAAATTTGGCATGATGGCACATTCAGTAAAGATTTATGATACATGTATTGGTTGTACCCAATGTGTAAGAGCTTGCCTCACGGATGTATCAGAAACGGTACCTTGGGATGGATGTAAGGCTAACCAGATTGCTCCTGCTCCCAGAACAGAAGACTGCGTAGGTTGTAAAAGGTGTGAATCCGCTTGTCCAACAGATTTTCTGAGTGTACGCGTTTATTTGGGATCCGAGACGACTCGCAGTACGGGTTTAGCTTATACAACAGCAGCTTCTTACTCACATTCCATTTCCGTGCCCCTAGTAGGTTTAGTTTTTCCAGCGATTGCAATGGCCCTTTTGTTCATATATATTGAGGAGGACGAGATTGTAATGCAAGAATGCAAGATGTAAAAACATATCTTTCCACAGCGCCTGTTGTAGCTACGTTGTGGTTCGGATCTTCAGCTGGTTTATCGACAGAGATTAATCGTTCTTCCCCGGATGCTTTAGTTCTTATGACCGCAATTATAGAGAGACGCGAAAACGCGAGCCTATGGGGTCGCTTCTGCAATTGGATTACCAGCACTGAAAACCGCCTTTACATTGGATGGTTTGGTGTATTGATGATTCCTACCCTACTAACTGCAACTTCTGTATTCATCATTGCTTTTATCGCAGCTCCTCCAGTGGATATTGACGGTATCCGTGAGCCCGTTTCCGGTTCTCTCCTTTACGGAAACAATATCATCTCTGGTGCCATCATCCCAACTTCTGCAGCTATCGGTTTACACTTCTACCCTATCTGGGAAGCAGCTTCCGTTGATGAATGGCTATACAATGGTGGTCCCTACGAACTAATCGTTCTTCACTTCCTACTTGGTGTAGCTTGCTACATGGGTCGTGAATGGGAACTCAGCTTCCGTCTGGGTATGCGTCCCTGGATTGCTGTTGCATATTCAGCTCCCGTTGCAGCTGCTACCGCTGTTTTTTTAATTTACCCCATCGGTCAGGGAAGCTTCTCCGATGGTATGCCTCTGGGAATCTCTGGTACCTTCAACTTCATGATTGTGTTCCAAGCTGAACACAACATCCTTATGCATCCATTTCATATGTTGGGTGTAGCTGGTGTATTCGGTGGCTCTTTATTCAGTGCTATGCATGGTTCTCTAGTAACTTCAAGTTTGATCCGAGAAACCACGGAGAATGAATCTGCTAATGCAGGTTATAAGTTTGGTCAAGAGGAAGAAACCTATAACATCGTAGCTGCTCACGGTTACTTTGGCCGGTTGATCTTCCAATACGCTAGCTTTAACAACTCCCGTTCTCTACACTTCTTCTTGGCTGCTTGGCCTGTAGTAGGTATTTGGTTCACCGCGTTGGGCATCAGCACCATGGCTTTCAACCTAAATGGTTTCAACTTCAACCAATCTGTAGTTGACAGTCAAGGTCGTGTAATCAATACCTGGGCTGACATTATCAACCGTGCCAACCTTGGTATGGAAGTTATGCACGAACGTAACGCTCACAACTTCCCTCTAGATTTAA------------------------
>S_bisulcata_Zhang8008_Indonesia
ACGGGTTTGCCCTGGTATCGCGCCCACACCGTCGTATCAAATGATCCTGGCCGTTCGCCCCCCGTACATCTAATGCATACGGCGCCAGTTTCAGGTTGGGCTGGTCCGATGGCCCCGTATGAATTAGCTGTTTCTGATCCATCCGATCCTGCGCCCGATCCCATGCGGAGACAAGGCATGTCCGTTATACCTCCTACGACCCGCCCAGGAGTAACAGAATCATGGAGTGGTTGGAGCATCGC---TGAAACCGTCACTAATGCGGGTATTCGGAGTTACGAAGGCGTGGCTACTGCGCATATCGTGCCACCTGGCTCGCCATTCTTAGCAGCTATCTGGCACCGGGTATATTGGGATTCGGAAATATCCAGCGACGAGCGTACGGGAACATCTGCTCCGGATTCGCCTAAGATTTCCGGGGTTCATCCACCCCTCTCTGGAGTACTCTGTTTCGGATTTGGAGCATTTCACGTCACGGGTTTGCTCGGTCCTGGAATATGGGTGTCTGATCCCTATGGGCTGACTGGGCGGGTAGAACCCGTAGCTCCGGCATGGGGAGCTGCGGGTTTCGATCCTTTCGTGCCTGGAGGGATAGCTTCCCATCACATCGCGGCTGGTATTTCGGGTATATTGGCCGGTCCATTTCACCCCAGTGCTCGTCCCCCTCAACGATCACACAAATTATTACGCATGGGTAATGTGGAAACCGTTTCACCCAGCAGTATCGCCGCCGTGCCTCCCGCAGCCCCCATTGTTGCTGGAACCATGTGGTATGGCTCCGCGACCACTCCAGTGGAACCATTTGGCCCTACTCGTTACCAGTGGGACCAGGGATTCTATCAGCAGGAAACAGATCGAAGGATTCGATCC------GCTGGGAATACTGGGTTGCCAGAGGCTTGGTCCAAGATCCCAGAGAAATCAGCTTCTCATGATTACATTGGCAGTAATCCGGCTAAGGGGGGATCATCCAGAGCGGGCGCGATGGACAGTGGAGACGGAATAGCTGTTGGTCGGTCGGGTCACGCCGTCCTTAGGGACAAGGAAGGACACGAGCCCTTTGCACGTCGTATGCCCACCTCCCTTGAAACATCCCCCGTGGTTTCGGTGGATGAGGAAGGAATTGCGAGAGCCGATGTTCCCTCCAGGAGGGCAGAATCCAAGTACAGTGCTGAACAAGTAGGTGTAACCGTCGAGTTTTATGGCGGTGAACCCGACGGAGTTAGCTTCAGTGATCCCGCCACGGCAAAGAAACATGCCAGACGTGCTCAATCAGGCGAGATTCCCGAATCTGACCGCGCTACCTCAAAGCCTGACGGTGTTCCTCGTAGCAGCCCGAGAGGTCGGTCCACTCCTGGTCACGCTACATTCGCCCTCCTTTTCTCTTCCGGACACATCCGGCACGGTGCCAGGACCCTGTTCAGAGATGTTTTTGCCGGTACTGATCCCGATCTAGATGCTCAAGCTGAACTTGGAACGTCCCAGAAATCAGGGGACCCAACTACGAAGAGACAAGCGGTAATGAAAATGAAAACCCCGTATTCCCCGAGGAGGTTCTGCCCCGTGGAAACGCTCTTCGATGGAACCTTGGCCCTGGGCGGGCGTGATCAAGAAACCACAGGTTTCGCTTGGTGGGCCGGTAACGCCCGACTCATCAACCTGTCCGGTAAATCACTCGGTGCCCACGTAGCTCACGCTGGATCAATCGTGTTTCGGGCCGGAGCAATGAATTCATTCGAGGTAGCTCATCTCATACCGGAGAAGCCTATGCACGAACAGGGGTTGATTTCATTACCCCACCTGGCTACTTTGGGCTGGGGAGTCGGACCCGGCGGAGAGGCCGTGGACGTTTCGCCGTATCTTGCGTCCGGAGTACTTCACTCAATATCCCCAGCGGTTCCGGGTTTTGGAGGTACTCATCATTCACCTATTGGACCCGACACTCCGGAGGAATCCTTTCCTCTCTTCGGTCACGCGCGGAGGGATAGGAACAAAATGACCACCATTCCAGGTATTCACCCGATCCTGCTGGGTATTGGTGCCCTTCTATTGGTGTCCAAAGCTCCGTATTCCGGAGGTGCATATGATACCTGGGCTCCCGGTGGTGGGGATGTAAGGGAAATTACGAATCTCACAGCGGGTCCAGGTGTTATATTCGGTCATTCGCCAAAATCGCCTTTCGGCGGAGAAGGGTGGATCGTTAGTGCAGACAATTCGGAAGATGCAACTGGAGGGCATTTACGGTTGGGTTCTATTCGTATACTCGGCGGAATATTTCACATCCTGACCAAACCATTCGCATGGGCTCGCCGCGCCTCCGTACGGCCCGGAGAAGCTTACTCGCCCCATAGCTTAGGGGCTCCTTCCGTCTCCGGCTTCACCGCTCGTCGCTCCGTCCGGTTCAACAATACAGTTCACCCCAGCGAATCTCATGGTCCCACTGGTCCAGAAGCCTCTCAAGCTCAAGCCTCCACCTTCCTGGCTAGGGACCAACGCCCTGGAGCCAACGCAGGTTCCGCTCAAGGGCCCACTGGTCTGGGCAAATACCCCATGCGCTCACCCACTGGAGAGATCATTTTCGGGGGGGAAACAATGCGCTCCCGGGACCCTCGCGCCCCATGGTTGGAACCTCTCAGAGGTCCCAATGGCTTGGATGTCAGCAAATTGAAGAGGGACATACAACCGCGGCAAGAACGGCGCTCGGCGGAATACATGACCCATGCCCCTTCGGGTTCCCCGAATTCCGTGGGTGGAGTAGCTACTGAGATCAATGCAGTAAACTACGTTTCTCCCCGAAGCCGGTCAGCCACCTCCCATTTTGCCTCGGGATTCTTCTTCTTCGTGGGTCATTCGCGGCATGCGGGAAGGGCCCGCGCGGCAGCTGCCGGATCCGAGAGAGGGATTGATCGTGATCCCGAACCCGTCCCTCCCATGACGCCCCTGAATACGGGATCGACAAGCTTCTTTGATAACACGGATGACCGGCCAAGGAGAGACCGTTTTGCATTTGTGGGTTGGTCTGGTCTATTGCTTCCTCCCCGTGCCTATTTCCCTCCCGGCGGCCGGTTTACGGGTACAACCCCCGTCACCTCACGGTACACTCACGGATTGGCTAGTTCTTATCCGGAGGGTTGCAACTCCCTAACTGTCGCTGTATCCACCCCAGCCAACAGCCCAGCACATTCCCTGCCGTTGCTGTGGGGTCCCGAGGCGCAAGGGGATTTCACCCGCCGGTGCCAATTGGGTGGCCTACGGACCTTCGTCGCACCCCATGGTGCTTTTGGTTTGATGGGTCCTACGTTGCGCCAATTTGAACCCGCTCGATCTGTGCAATCGCGCCCGTATAACGCAATCGCGCTTTCCGCTCCCATCGCCGTTTCTGTTCCCGTATCCCCAACTCACCCGTTGGGCCAGTCCGGTCGGTTCTCCGCACCCAGCTCCGGTGTAGCAGCCATCTCCCGATCCATCCCCTCCCTCCAGGGCCTCCATAATTGGACCCTCAACCCGTTTCACACGATGGGAGTTGCTGGAGTACCGGGTGCTGCTCCCCTCTGTGCAACTCACGGCGCGACCGTGGAGAATACGTTGTTTGAGGATGGTGATGGCGCGAATACATTCCGCGCCTCCAATCCGACCCAATCCGAAGAGACTCATTCCATGGTTACTGCTAATCGCTTCCGGTCCCAAACATCCGGTGTTGCCCCCTCCAACAAACGTCGGTCACACTTCCTTATGTTATTCGTACCCGTCACCGGTTTACGGATGAGTGCTATTGGAGTAGTTGGTCCAGCCCCGAATCCGCGGGCGTATGACCCTGTCTCCCAAGAGGTGCGCGCAGCGGAGGATCCCGAGTTCGAAACTCCTTACACCAAGAATATTCTTTTGAATGAGGGTACTCGTGCTCGGATGGCAGCTCAGGATCAGCCTCATGAAAACCCCGTATTCCCCGAGGAGGTTCTGCCCCGTGGAAACGCTCTTCGAATGTCTGGGAGCACGGGAGAACGCCCTTTCGCCGACATTGTCACCAGTATTCGATATCGGGTGATTCATAGCATCACCATACCTCCCTTGTCCATCGCGGGTCGGTTATTTGTCAGTACGGGCTCGGCTTATGACGTCTCCGGGAGTCCTCGACCAAACGAGTATTCCACGGAGAGCCGGCGAGATATTCCATTAATAACTGGCCGTTTCGATTCGTCGGAACAATGACTATAGATAGAACTCATCCGATCCCCACAGCCAGATGGCCGGCCATTCATGGACCAGCCGTACCTACGGTCCCCCTCCCAGGATCAATACCAGCAACGCAATCCATACAGCGGACCCCAGCAACGCAATCCATACAGCGGACCAATCCCAGGATCGAGCCGAGACGGACTGGTGTGGGAAATTTATTGAAACCCCCGAATTCGGAGCACGGCAGAGCGGCTCCCGGGTGGGGAACCACACCCGTCATGGGTGTCGCGATGGCGCTACCCGCGGTCCCCTCAGCCATTATTTCGGAAACCCATAATCCCCCCGTTCCGGCGGATGGAGTCCCCGTGAGTTGGACGACGCTTACCCTTAAGCCGCTCGTCCACACGGTGGTTATTTCTCTCGTTCCTCTCTCCGTCCCCGGATCCCCACCGAACGATCCTGGCCGTAATCCCGGGACGGCTAATACCACCGGAAGGACCCCTCCGTGGCTGGTAGGCACTACAGTCGGTACCCTTGTGATCGGTTCAGTAGGTATCTCTTTTCATGGTCCACACTCAGGATCAGGGTCATCCCAATCGCCCAATCGGCCAAATCACCCGAGGCTTATGCAACTTCTGACCCAACCGTGGATGTCATGCCAATCATACCGCTGCTCCCTTCCCTCCTAGCCCCTGTACGGCAAGCCCCAGTGGGTTCTCGAACGAGACAACGGAATCCGAACGAACAAAGTGTGGAATTGAACCGTACCAGCCTTTACTGGGGGCCGTTACTAATCCCCGCACCCGCTGTTTCATTCCCCAATCACTCCTCCAATGAGTCCAATGAGGTAAATATCCCAGCACTTATTGCCACTGCACCGCTCATTCCAATCCCTACCGCTTCTCCGATCATTCCCCACGTGAAAACAGCCGGCCGACGGAAACTGCAATTCCGGTCGCCACCTCCATACCTCGCTCACCCGTGAGCTCCACCGGTCACGCTCTGTACACCGCCTTCGGGC------------AATCTGAAGAACCTAGAGATCCTTCCGGGGAGCATGGAGATACGACGGAAGCATCGGTCCATACATCCCTGCCGGTGAGTACTTTGGGAATAATCCCCCTCGCTATCTCCCTCCGGGACCCGCCTAGGATCCAGAGCGGTAAAACACGACCGTTGCCCCTCAGTCGGCTGTGTTTGCATCAATCGCCATCCCATTCATCCCAGTTATTGGTGTACCAGCGGTGTTTGCCTC------------------CAAAAACGTCGTCTTATCGGGTGCCACCCCACGGATCGGCCCAGTGCTCTTGGTGGGTATCCTCAACTCCTCCGTATCTACGTCACCGCAAACAGAAACCAAAACGTCACCGCAAACAGAAACCAAAGCAAGTGTTGGATCCAAGGCCGGCGTGAGGGATTACAGATTAACTCATTACACTCCCGATTACGAGACTCAAGCCACCGATATCCCGGCAGCATCCCGAACGACCCCGCAACCCGGAGCGCCGGCCGAAGAAGCGGGAGCCGCAGTAGCCGCGGAATCCTCCACCGGCACGTGGACTACCGTTTGGACCGACGGACTTACTAATCTTGATCGTTATAAAGGTCGGTGCTACGATATTGAACCCGTTCCCGGGGAAAAAGATCAATACATTGCCTATGCAGCCCATCCTTCGGACCCGTCTGAGGAAGGTTCCGTTACCAACATGTCCACCTCCATTGTGGGTAATGTTTCTGGATTCAAGGCCTCACGAGCCCTGCGTTCGGAGGATCTGCGAATTCCCCCCGCTTATTCCAAGACCTCCAAGGGTCCGCCTCACGGTATCCAAGTCGAAAGGGATAAATCGAACAAACATGGCCGTCCTTCGCTGGGATGTACTACCAAACCCAAGTCGGGTCTATCCGCTAAAAACTACGGCAGAGCAGCCTATGAACGTCTTCGTGGTGGACTCGATTTCACCAAAGATGATGAGAACGTGAATCCTCAACCATTCATGCGTCGGCGAGACCGTTTCGTATTCGTAGCGGAAGCTCTTTATAAGGCCCAGGCTGAGACGGGCGAGATTAAGGGTCATCACCTGAATGCTACCGCGGGCGCGCGCGACGAAACGATGAAGAGGGCAGAATCCGCTAGGGAATCGGGAGTGCCCACCACCACGCATGACCATTCGACTGGAGGTTTTACCGCAAATACTAGTCTGGCCTATCATTGCCGGGACAATGGTCTACTCCCACATATCCATCGCGCTACGCATGCTGTTATTGACAGACAAAGAAATCATGGTACTCATCCCCGTGTATCGGCCAAAGCATCACGCACGTCCGGTGGAGATCACATCCATCCAGGTACCGTGGTGGGTAAGCTTGAGGGGGAACGCCAAGTAACCCTAGGTTTCGCGGATCCGCTTCGGGATGATCATATTGACAAGGACCGAAGTCGCGGTATTCATCCCACCCAAGATTGGGTATCCATGCCTGGTGTCCCGCCCGTCGCCTCCGGAGGCATTCACGTTCGGCATATGCCCGCTTTGACCGAAATCTTTGGAGACGATTCTGCACTACAACCCGGCGGGGGAACCTCGGGCCACCCTTGGGGGAACGCACCAGGTGCAGTAGCTAATCGAGTCGCTTTGGAAGCTTGTGTACAAGCCCGTAACGAAGGACGTGATCCAGCTCTTGAGGGTAATGAGGCTATTCGTGAAGCTAGTAAGTGGAGTCCTGAACCAGCTGCGGCTCGCGAGGCACGGAAAGAAATCAAGTCCGAATTTGATACGGTTGACACTCTCGAGGTTCGAGCCCCGGCCAAGCATATCAGTATTTCTGCTGGTAAGACACGCAGGGCGGTTGATCAAACTCGTTATCGTCCGCATGAACAAGCACCCACGATACCGGAATTTACGCCCTATCGAGCATGTGATCCCGTTCCACGATTAATTCCAAATGCTAGTCGATTGGGCCTTCGCAAAGCTGAACCATTCGTAGGCGCTGAAGCGGGTATGGGAACCTCTTCTCAGAGGCTCAGGCCTAGGGCCCAGGGACGGGCTTATCCGATGCGTAAGCATACCTGCCACGCAACTCTCGTAGTAAGACAAGGAGAGTGGGACCCGCGTACCGGAGGTGCATCGAACCCAAAGTCGACAATGAGCGTCCCTGTCATAGTCGTTCTATTATACCCCCACCCAGGATCGGTCAAGCCAGTACCCTCGGGATCGCTATGCGCAGAGCACCGCCTGGAGAATCGGAAGGAGCGTGCACAACCTCCGCGGG------AGAGAGAATAAACCATGAGTATCCCGCGATTGCGGGTGTCCGGGAATCGGTACATGAGACTTCGATGAATCTGAAAGAAATCGCGCT---TGCTGCTCATCCTTCCGCGGCACAAGAGGCACATATCCCTATTGTTGGGCCCGGGAAGGTAGCTGCCCGAGACACTGTACCACCACCCTCCATTGGAATAATTTATCCCGCA---CATGCAGCTACCGTCACAAGAAAGATTCGTTCCAGTACTGGATCGAGGGTTGAGGGGGGTTGTGGCTATCGTAGACGAAATATGGTGGAGTACCAAAAGGGAAGCCCTCCGCCGGATGCCGTATCCATGCCCATACGAAACGCGAATTATAGTATCCACCGTCTCGGGAGCCACGGTGGGGGGATTATGAAAGAGATGCCTCCGCCCGAGGCACGGACCGATGGAAGTCCCACCCCAGGAGAGGCTTCATCAGTCGCCTCTCGAGACTCACCATCGCATATCCGCCCGAGTCGTATGTGCCACCACGAACTCGAAAGGGAGCATGCGCGGGGGAGCAAATCGTATATACCGGAAGTACCCCTTTGACGAGCCCTCGAGGCACCTTTGTAGTGAATGGAATTGATCGAGTTACAACCAATCAGATCTCAAGAAGTCCCGGCACTCATCACAATCTGGAGCGAGGTCCGAACGGATACCCCGTGTACACAGGCACAACAATTCCGAGCAGGGGAGGGAAGTCGAAATCGGAACCTGATGGGAAAAACAGAATATGGGTTCGCGTGAGGAAGAAACGGAAAACATCTATCCTTCCGTCACTGGCTATGGGTTCAAGTACGAAAGATATTTTGGACAATGCCTGTTACCCCGTTTGGTCTGGGGAACACGCCGTACCAGAATCTCGCAGATTGTCGTATGGCTTACCCGATATATTTGAAGAATCGCGACAAAAATCCCCTCAACCGAGGTCCGAAACAGGAGAGATTGGTCGAGCGAATTCGAACAAAAAACCCGATCCCGATGTACCTAAGAACGAGATCTTCCCATTACCGAAAGATGTGTCAGCCGCAACAGATCATTCAATCGGGATTGGGATCGGAATAGGCACCCTAGATGATACAGATCACCCGAAAAATCGGCGTATTCGTACTGCAGCGGATTCATCACAAGATCAATCGAGATCGGCGTCAGAGCGTCCAGCGGATCCTATGCGCGGAGGGACGACGTAAGAACGTATCGACCATGAGAGGCGTAGCAAATTCGAGTCCATCATCAACCTTGAAAGAATTTTCTGGTTCGCATCCCCCTCCTCAATCCCCGGATCAGACTAATCCGTCGACACAAATGGTACATAAACGAAAACCGAGTTCTCCAGGCCCTGGGGGGCCGACGAGACGAACCGCAAGCTCCCAAGTGCGAGATATCCATCCCAGTCATTATGGGCGTGCTCGCCCCATTGGAACGTCCGAAGGCACGAACGCTGGACCCATCCCATCGTCAGCCTTGCACGCGGGCGTTAATCATTGGGGATATTCAACGAGTCCCTCCCATAGGATCTCCGGAGTAGGGGGAGAGATTGATGAAGGCTCTCGAATAACTACAGGAACTTGCTCATCCGTATACCGGGAACAAGCTATCGCAGCTCGGTATCGACAGGAATCCGTGACTCCAGCGCGGGATCAGATACATTCACGGAGTATTCCGCCCTCACAAAATCCCCCAGCGGGAGCCCCTCTCATTCCTTCTCCGGAGAGTAACGATGCAAATCGTACCCCAACGGGTTCTAATACGCAACGTCAAGCTGCGCCGCTCCTAGGATCCGAACAACGCATCGTAGGAACGGGAGTGGAAGGTCAAATAGCCTCAGATCCGGATTATACCGATGGTGAGAGAACAACCTCAAACGGTGAGGACACAAGACAAGGTGGATTCCCCAGGAAAGGACAGATCGCAGCGGACAGCGGGGCTGCAGAAGGAGGAGAATCGGCTTCAGGAATCAATATATCAATGGCATACACGCCTCGGGAGGGACACAATTCCGAGGACTCCGTACCTACTAGCGAACGCCCAGCATTTGGAGATACCTACACGTCTATCCATACTGATAAGTATGAGATGGAGGCCCGCGTAACAGCCGAGAGAATTACTGGGGAAATACCTCATTCAGATGATTATTTCCTCCGCAACTCGGACAGTGGCCTCGTATCACCGGGATCCCGGGTAGAGACCGGAGATGTCTCGGTGGGCAAACCAACACCCCGAAATGAGGAATCACCGAAGGCTCCGGAAAGTAACTCACCGCAAGCCGTTCCTGGTATTGACATAACCGCGAGAGAAACCAGCCCAAGAGTACCAACGGGTGGAAGAGGTCGAATCATTGATGTCAGATGGATCTATCCAAATACGTCCGGGGTTGTCCATGCATACGCCCCGCAGGCGCGCGAAACGCAGGTGGGTGATAAAGCTGCTGGAAGACATGGTAATAAGGGTATTACTCCGAAGATTGCGCCCAGGCAGGATATGCCTCATTTGCAGGATGGAACATCGATCGATATGATACTGAGTCCCTCAGGAGTGCCCCCGCGAATGAACGTAGGACAGATCTCTGAACGTGTGCCTGGTCCCGCGGGATACCACCCGGAGAGACATCATAGAATAATACCTTCTGATGAGAGATATGAACGAGAAGCCCCGAGAAAGCCAGTATTTCCCGAAACCTATGAAGCTAGTGAGCAAACGGCTAATCCACGGTCACTCGAACTTGGTAATCCCGGAAAAAGCCGATCGATCGATGGTAGAACGGGAGAGGTGTCTGAACAACCCGTTACAGCGGGGAAAGCTCATATGCCGAAATCGGTTCATCAAGCTGATGGCAAAACCCATGCACGCTCCAGCGGGCCTCATCCGCGTGTCACGCAACAACCGCTCAAAGGGAAGTCCAAGCTGGGGGGGCAGCGGGTGGGAGAGATGGAAGTTCGGGCTCCGGAAGGTTCTGGTGTCTCTCATATCCCGCAAGAAATGCCTACTACGAAACCTGATCATGTTCAGGCCCGTCGGGAGGTAGTTGGTACCATCGTGGCCGGGGAACCGGTATACACCACTCCGGAATCTCCTCGATCGCCCGTTCGGGAACCACGACGTCTAGCCCCAGATCCGGATCTGGCTGTCGTAGAGAAGGATCT-----------------------------------------------------------------------------------------------------------------------------------------------------------------------------------------------------------------------------------------------------------------------------------------------------------------------------------------------------------------------------------------------------------------------------------------------------------------------------------------------------------------------------------------------------------------------------------------------------------------------------------------------------------------------------------------------------------------------------------------------------------------------------------------------------------------------------------------------------------------------------------------------------------------------------------------------------------------------------------------------------------------------------------------------------------------------------------------------------------------------------------------------------------------------------------------------------------------------------------------------------------------------------------------------------------------------------------------------------------------------------------------------------------------------------------------------------------------------------------------------------------------------------------------------------------------------------------------------------------------------------------------------------------------------------------------------------------------------------------------------------------------------------------------------------------------------------------------------------------------------------------------------------------------------------------------------------------------------------------------------------------------------------------------------------------------------AATCCACCCGGTTCCCGACTTGGCATAGCCAAAAATCATCATCCTAATTGGCCCGCACGACCGAGGATCTATTCTCAGTACGTTAATGAGGATAAACAAGTACGTGATTGCACTGACGCTTACGTGCACGGGATTGAACGTGTCGTAATGAGGCGAAAAACCGACTTGCCCTCGGTAGAAACACACGCGGGACCTCCAGCCGTACTGATGAGGAGCCACGGTCGGGGGATCGAGCAATCAAGGATGAATGTGCAACGGATCGGGAGAGTTCATATAGCTTTGGCTGAAATCTCGGGACCTTACGGAGAACCAAATACACCCGCGAAATATATGGCCTCACAACCTGGGAACCGAGTCGCATTCAGAAGAACCACGAAAAAAGCCACTGAGCCCGCGAGGAAGAGTGGCCGGAAGGGCATTAAAACACAGATTGCAGGACGTCCAAATGGAGCCGAGATTGCTCGTGTCGAATGGGCCAGGGAAGGCAGGGTCCCTCCGCAAACCTCACGGGCCCTCATTGATTATCGTTACTATCCAGCCCAAACTGTTTACGGAGTATCGGGAACAAAAGTCCGGATTTTGAGGTCGTCGAGCCACGTCACGCCGAAGTGCAAAGGCCGATCCGATTTATCGTAACCGATTGGTTAACACGTTGGTCCGTCATGTCCCTAGGAACGGCAAGAAATCACTGGCCCACGGAATCCCCCACAGTGCCGTCAGAAAAATAGGGCAGACGAGGAACAATCCATTCTCCGTTCCGCGTCAAGCAATACGTAGAGTGACTCCCGATGTGACGGTGAAAGCGCGACGCCTGG------GGTCTACCTACCAGGTGCCCACCGAGATGGGATCCGCACGAGGAAAAGCACTTGCCATCCGCCGGTCATCGTGGGCGCCCCGGAAACGCCCTGGACGGGACACGGCTCCTAAACCAGGTCTTGAATTGATGGATGCCGCAAGGGATGGTGGGAACGCCACACGCAGGAAGGAGGATACCCGTAGGATCGCAGAGGCCAATAGAGCGTTCGCGAATATGGGCAACGACGCCATTGACGATGCCATTGACGATGCGACAACCGCTCCTAGGAACGCCGGCTCGAGGGGGGCGGAGACGGTTCGAGTATCATCAACTGATATCACTATCAGCACCGGAAGAGTCCTCGTGGAGGAAGGTTTCTCGGGCAACCCCAGAGAGCACCGACAAGGCACGAACCGTTTCCCGGTTTCGACTTCGAAATAT---CAGGGGAGAACGAGGAAAGCACGCATAACCACTCGTAGGCGTGTAAGCAAGCCCGGCTTAAGGATATACCCCGGTTATAAAGATATACCAGAAGTACCGGGTGGAATAGGAACGGCAACTCCTCCAACTCCCGGCGGAACTACGACGGATCGGGAAGCTCGGCAGAAGCGGATCGGGGGAGAGGCGCCGCGTCACGTGTGGAGGGGAGGATACCCAAGGGAGTTACCCACACTCGGGCAAGTCTGAATAATACCATTATCACCGTCGCGGATGCAAGAGGACAAGTGGTCCCCCGGTTCCCCGCTGGTGCCAGCGGATTCAGGGGTGCCAGAAAGGGTACAGCATTCGCTGCTCAGACTGCAGCGGAGAATGCTATTCGTGCGTTGATTGATCAGGGTGTCAAACGGGCCGAAGTTGTGATAACCGGTCCGGGCCCGGGACGAGATACAGCATTGAGAGCCATTCGCGGAGGCGGTGTAGTGTTAGGTTGTGCGCGCGACATAACCCCAATGCCCCACAATGGATGTAGACCCCCTAAGAAGAGATGCG--------------------------------------------------------------------------------------------------------------------------------------------------------------------------------------------------------------------------------------------------------TTCCCGGAGAAACGATAATCTCGTTGATGATACTCTTACCGTTGTAGCGGACGTCCCATCGCGAACAGTTCCGGTTACTGGGAGAGAAAAGGAAGCATCCACCCATCACAGGGATGGAATGCCGGCTCAGTCCGTGGGGGAATATGCGGAAGCCTCACGGAATCATTATGAAGCCGCGCGCCCGGAGACCGATCCTCATGATCGAAGTCACATACCACATAACATAGGTCCTGTTCGTGCGAGTAGTGGAGAACACGCCAGGGCTCCGGACCATCACTCTCAGGCGTTGGGACGAAATCCATCTCCGCCACAGGCTCCCAATAATACGGCCGCGATCCGTCACCATCGAGGGGAACGAGCCATCCGCCAAGGAGATCTTGAGACTCCTGAAGCTCGGTCCGATAGAGCTGCTGATCATCGGAAACAGGCCGTACCACCCGCTCCGAACAATTACACCGAAGCGCAGAATCGGTCGAAAGTGACGGGACGTATGGTGAACATT---CGACCCGACGAGACTAGCAGCATCATCCTAGGGCAGACCGAGCAGTATGATCAGGAGGTCGGGGTGTTGAGTACCGGTACCGTACTCCAGGTGGGGGATGGCATTGCCCGCATTCACGGTCCCGACGGAGTAACGGCTGGGGAATTAGTAGAATCTGGGGATGGTACAGTAGGAATTGCTTTAAATTCAGAACCGGACAATGCTGGAGCTGTTTCGATGGGGGATGGCTCGACCATACAGGAAGGTAGCTCCGTGGAAGCAACGGGTAAAATTGCTCAGATACCAGTAAGTGATGCCTATTTGGGTCGTGTCGCTAATGCTCTGGCTCAACCCACTGATGGCAAAGGCCGAATTGCAGCTTCTGAACCCAGACTAACTGAATCTCCCGCTCCTGGCATCATTTCGCGGCGCTCCGTCCATGAACCAATGCAAACAGGTCTTATTGCTATCGATCCAATGATTCCTACTGGGCGGGGTCAGCGAGAACTGATCATTGGAGACAGACAGACCGGTAAAACAGCAGTTGCTATAGATACTACTCCGAATCAGAGGGGTCAAAATGTCATATGTGTTTATGTGGCTATTGGTCAAAAGGCATCTCCCGTGGCTCAGGTGGTTAGTACATTTGAGGAACGAGGCGCAATGGAGTATACTGTTGCGGTAGCAGAGACTGCGAATCCCCCAGCCACATCGCAATACCTAGCCCCTTACACGGGAGCGGCTTTGGCAGAATACTTCATGTATCGTAAACGACATACTTTAATAATCTACGATGATCCTTCCAAACAAGCACAGGCTTATCGACAGATGTCTCTTCTACCGAGAAGGCCGCCGGGTCGAGAGGCCCATCCTGGAGATGTTCCCCATTTGCATCCCCGTCCTCCGGAACGAGCAGCTAAATTAAGTTCTCAACCCGGTGAAGGAAGTACGACTGCCTCGCCTACAGTCGAGACCCAAGCCGGAGATGTTTCGGCTTATATCCCCACCAACGTCACTTCCATCACTGACGGACAAATATTTTTGTCGGCAGATTTATCCAATGCTGGAGTTCGACCAGCGACCAATGTGGGTATTTCCGCATCTAGGGTGGGACCCGCGGCTCAGATTAAAGCTACGAAACAGGTGGCTGGGAAATCGAAATCGGAACTAGCTCAATTCGCGGAACCAGAAGCTTCTGCACAATTCGCTTCTGATCCCGATAAAGCTACTCGTAATCAATCGGCGAGGGGTCAAAGATCGCGTGAGTTGCTTAAGCAATCCCAACCAGCGCCTTTGCCGGTGGAGGAACAAGTGGCTACTACTCATGCCGGGGCCAGCGGATTCTCGGACGTATCAGAGATCGGACAAGTCCAAGGATCCCCAGCCCAGTCGCGTGAGTATTTGGTCACTAATAAACCCGAGCTCGCAGAGATCGCACGCCCTACCAATACGTTCACGGAACGAGCAGAAACCATCCTGAAAGAGGCTATTAAGGAGCATACTGAATCTTTCTCACTCAGG-GAATGTGGGACATACTACCCAGATTATTGGTCCAGTCCCAGATGTGTCTCCCTCCCCGGACGAGATGCCTGGCATCTACAATCCTTCGACGGTCAAAGGCCGAAATCCGGCTGGTCAAGAAATCAATGCCACTCGCGAGGTACAACAATCCCTGGGGAATAATGAGGTGCGAGCTGCAGCTACGAGCGCGACGGATGGCCCGACGAGGGGAATGGAAGTTATTGACACGGGAGCTCCCCTGAGTGTGCCGGTCGGTGAAGCTACTCCTGGACGAACCCTCAATGTTCCCGGGGAACCTGTCGATGATTTAGGTTCCGTG------GGCACAAAACCTCCCACCCATAGAACCGCTCCAGCCTCCGCGCAGTCAGATACCAAACTACCGATCTCTGAGACGGGGACCAAAGTGGTAGATCCGTTAGCTCCTCACCGCCGTGGAGGAAAGATTGGATCGTCCGGGGGGGCCGGGGTTGGAAAAACAGCACCGATCATGGAATCGATTAACAACACCGCCAAGGCCCACGGGGGCGTATCCGTATCCGGCGGGGCGGGAGAGCGTACCCGCGAGGGGAACGACCTTCACATGGAAATGAAAGAACCGAAGGTCATTAATGAACAGAATATTTCCGAACCAAAAGTGGCTTTGGCCCACGGTCAGACGAATGAACCACCGGGAGCTCGTACGAGAGTTGGTTCAACCGCTTCAACCACGGCCGAATATCCCAGGGATCCTAATAAGCAAGACGTACCCCCGTCCACCGACAATACCCCTCGATCTGCTCAAGCGGGATCCGAAGTCTCCGCTCCATCAGGTAGAATGCCTCCCGCTGTGGGCCATCAGCCGACGCCCGGCACAGAAACGGGTTCTTCGCAAGAAAGAATTACTTCCACAAGAGAGGGACCTACCACCCCCACTCAAGCGGTCCATGTACCCGCGGACGATTTGACCGACCCAGCTCCAGCCACAACATTCGCGCATCCGGATGCTACCACCGTGCTCTCTAGGGGATTAGCTGCCAAGGGTACTCACCCAGCAGTAGATCCCTTAGATCCAACTCCTACCACGCCTCAACCCCGGATTGCTGGCGAGCAACACTACAGAACTGCGCAGGGAGTGAAGCAAACTCCGCAACGTTACAAGGAACCTCAAGACATTACAGCTATTCCTGGACTTGATGAATCACCGGAGGAAGATCGTTTGCCAGTGGCGAGAGCGCGAAAGATAGAACGTTCCTTATCGCAACCCCTTCTCGTGGCAGAGGTGCTTACCGGTTCTCCTGGGAAACACGTCACTCCCGCAGAAACCACCAAGGGTTTTCAAATGGTCCCCACCGGAGAATTAGATAGTCCTCCCGAACAACCTTTCCACCCGGTAGGTAATATCGATGAAGCGACCGCGAAGAACCCCCGCGCAATGACTCCTAATCAAGTTGTTCGGAATCCGGAAGCTCTGGAGGTTATTCTATCCACAAGTAGTGGTCAAATCGGCGTATTATCTAACCACGCTCCACTCCCCGCAGCCCCGGACATAGGGACACCCAAAATACG---------TGGGCAATGGTCCATTCCGGCGCTGATGGGCGGTCCTGCTGTGGTGGATGAGAATCGAGCTACCGCATCGGCAAATGAAACGGATGAAGCCGTGGATATTGATCCCCAACAGGCTCGGGA----GGTTTATCTAAGAGCTCGGGCTGAACCAGCTCAAGCCAAAGGAGGCAAACAGACTATCGAGGCTAATTCAGCATTCAGAAGGGCTAAGGCACGGTTAGACGCGGTCGCAGCGACCGACGATCTCGTTCTTCCCGCTAGGGGTTTTGCCCTCAACACCAACCTTTTAGAAACGAATCCGATTAATTTAGGGGTAGTACTCGCCCTACCGGCCTACCTCGGAAGGGGAGTGCCGAGTAATTTGTTGAATAACCGTGAACGCACCATCCCACACGCTATCCGCGACGCGGAGGATCGGTATAAGGAAGCCGCGGAGAGACCTGACCAAGCCCGGGCCCGCTTGCGACGAGCGGGGGTTAGAGCGGACGAGATTCGAATGAACGGTCTCTCCGCGGTGCAAAGGGAAAAACGAGATCCGGCCAATTCTGCCGACGGGGATTCAGCACGATTAGAAGACTCTAAGAATGCTACTATTCGCTTCGAGGAACAGAGAGCGATCGAGCAAGCCCGCCAGCAAGCTGCGCGACTCGCGTTAGAGAGAGCTGTGA-AAGCTTTGGACATTCGTTACGAACCCTTCGATCTCCGCTGCCCCCGTTGTTGCCGCCGGATCAGCTGCAGGTCCTGCCTCCACAGGACCTGGTGTCGGTCAGGGTACCGCCGCGGGTCAAGCTGTGGAGGGTATCGCGAGACAACCCGAGGCTGAAGGTAAAACTCGAGGTACCTCATCGCCAAGTCCAGCTTCTATGGAAGCCCCAACTATCCATGGACCAGTTGCAGCTCCGGCACTCCTACCCGCAAATCCATTTGTTCATTTCAAGACTTGTACGGGGTAGGTGCGGAGGCGGGTCAGCATTCCTACCGGCGGGTGGGTGGTCCTCAGGTTCATGGACAAGTACCCACAACCCCCCGGGCCGTAATTACTATTTTGCCAAGTCCGGCTCCTCCAGGTACTCGGGAGTTACGAACCGTTCCATCCGGTGGTCAGAATGTTGTGGAACATGCTTCAGAGTTGCCTCGGGACCTAGCTAGGACCCGAATTGGGGGAGGGTATCGTCCCCGGGCTCCCTCCATCGGAACTCTGTCCCCATCCATCTTCGTTTCCAATTGGTCGGGCGCCCTTCTTCCTCGGAGAATATCGGAATCACCCCATGGGGAGTCAGCCGCGCCTACGAATGATATTAATACCACTGTTGCTTTAGCTTCGCTGACACCAGCAGCATATTCTTATGCCGGTCCTCGCAAAAAAGGTTCGAGCCATTCCGCTAGATATATGCAACCAACCCCAATACCCCCACCGATTAATATCTCGGAAGATTCTACTAAACCTTCACCGCCCAGTTCTCGACCCTCTGGCAATATATCGGCTGATGAATCGGTAGTTGCTGCTCCCATCCCTTCGGTTCCCCCAGTTGTTCCTACACCTACGACGCTATCAGGACCGTCTACAAGTGCTATTCAGGCTCTGATTCTCGCAACTTCAGCCGCGGCTCATACTGGGGAATCCATGGAAGATCATTCGGGGAGAGTTTGTGGGCCGGAGGAGCGTGGTGATAGCTCTCGCTTGCGCAACAGGACCCCTACCACACCGCCGGCTTTACCCTGGGCATTCACCATCAAGTGATCCGTATGAGCCATCCACGCTTCCTCCACGGAGTCCCCGCTTAGTTCATGCAGTTATTCATAGCCATCACTGGTCCGGTGCAATTACCGCACCTGGTGCAATGTTGACTTACGGTCCTGCCGCTCCAACTGTTTCAGTGCCTGCTCCGCAGCCCCATCGGTCGATGATGCATGCGAGTACGATGACGCCTAGCCACGCGGCTCCCTCGCGTGGGTCTTTGCCAGCAACGGCTTCCCTAGTCACTTCGCTCAACATCCTTCTCTCGTTACCCATGGATTACCGCGAGAGACAATTGCCCCGATCGGATCATTGGAGTCATCGAATCGTTAGTCCGGGCTTCCCTTTCTCGACTTCCGGTATCCCTTCCGGGGCAGTACGGGCTAATGAGGCATGGGGATATCACCGGAATCGGGATCCCAAAGAGACTTGGGCCCCTATCACCTGGCTCACATACGCGATTCATTCGCACACTAGAATGACTGGAGGTTGGGAACCAGCAATCGTAGCTCCTCCTGGGTCCCCTACCACTTGGATCCGTCATTCCGGGGTTAATCTATCGGGAAGGGGTTCGCACAGCCACGGATGGTTGGATTGGTGTCAAAGTTTCCTTTCGAATCTCCGGAGAGGAAGATATGGTTCGGAATCGACCTTATCGAGAGAGATTGCCATCTTCGGGACAGCACATGGATGACGAAACTGCAAATCAACCTATTCGTATTACGACGCACCCGAATGGGGAGAACCGAAGTCAGGATACTCATTCATATACAAATCCTCCGGGCGGGGCGGTCTCAGCAGGAATATCTGTCTATGATACCATGCAATCTGCGGTACCGGACGTGCACACCATTCGCGTGGGATTGGCCGCTTCTATGGGACCTTCCATATCAACCGGGGGCGAGATCACTAGACGTATGGCGCTACCCCACGCCAGGGTTATGATTCACCAACCTGCTAGCTCTTTCTATGAAGGACAAGCGGGGGAACGTCTCATAGAGGCGGAAGAGATATTGAAACTTCGCGACTGCATTGCTCAGATTCATGCACAGAAAACAGGGAAACCCCTATGGGTAGTTTCCAAGGATATGGAAAGAGATGTTTTTACGTCAGCGAGAGAAGCCAGGGTTCATGGCATCACTGATCCTGTAGTCTACCCCGAAATCACATCCGATCTCTGCGCAGCAGGGTTATGAAAACCCTCGAGAGGCCACTGGGCGTATCGTATGTGCCAATCGTCACTCGGCGAAGAAACCCGTGGATATCGAGGTTCCGCAGCCTGTACTCCCGGATACCGCATCCGAAGCAGTCGTGAGAATACCTTATGACGCGCGAGTGAAGCAAGTACCGGCTAACGGTAAGAAAGGAGCTCCGAACGCGGGAGCCGTACCCACTCCACCCGAAGGATCCAAATTGGCCCCTCCCGAGCGTATCACTCCCGAAATCCGGGAGAGAGTGGGTAATCCTTTCTTTCAGGCTCATCGTCCCGATAAAACAAATATTCCGGTGACAGGTCCCGTCCCTGGTGCGAAGCACAGTGAGATTGCGTCCCCCATCCTCCCGCCGGACCCTGCCACCGAGGAAGGGGCTCATCTTCCGAAGTACCCAATATATGTGGGTGGTAACAGGGGGAGAGGACAAATTCATCCCGATGGGAGCAAGAGTAACAACACAATTTGCAACGCCTCAGTCGCGGGCAGAGCGAGTCAAATAGTGCGCAAAGATAAGGGTGGATATGAGGCAACGACTAATACACCGGATG---GTACGGTGGTTGAGACCGCGCCGCCAGGACCGGAACTAACCGTTACGGAGGGTGAATTGACTAAAGCCGATCAACCGTCAACCAATAATCCTAATGTAGGTGGATCCGGTCAGGGAGACGCAGAAATAGCACCTCAAGATCCGTCACGCGTTCAAGGTCCTTTGTTATTTCCAGCATCGGTTATTCCGGCACAGACACTCCCAGTACCTAAGAAGAAACAGTTCGAGAAGGTCCAATTGGCCGAGATGAAGAACAGAGTACGGTTGAAGCCCCACTACCCGGAACCGTATCGGGTTTGATTCCAATAACTCCAGCTGGACCATCCGTAACTGCATATTTGCAACACCGCGGTACGCCCACCATATTTGATCACCCGGGACTTCCTTCGGCTGCCCCAGCTTCAGCTCCGGTTCCATCCATCGGTCCCCGCAAGATACAAATTCCTACGGATATAGTCAATACTGCTCGGGCTGCCTCGACGGTAGTTCTTACATCTTCTCCCTCACCCGTGGTACGGGGAAGGAGTGGGCCGACGACGACTATCCGCCCAGCGGAACCAGGAATTGCAGTGGGAACGGATCCAGTGAATACCTCCTCTGAGGAATGGTCTAAACCCGGTCACTTCTCGCGGACCTTGGCTAAAGGCCCTAATACCACTACCTGGATCCGGGACCCACACGCCGATGTTCATGATTTTGACAGC---CATACCAATGATTTGGAGGATATTCCTCGAAAAGCCCCTAGTGCTCACTTTGGTCAACCAGCCATCATTTCCGTCCGGTTGAGTGGTATGTACCTTCACGGGGCCCGTTTCCCGAATTACGAGGCATGGCTGAGTGATCCAATCCACATTAAGCCCAGTGCCCAGGTCGTCTGGCCAATAGTGGGTCAGGAGGTTTCGAACGGAGATGTAGGGGGTTTCCAGGGAATACAAATAACCTCTGGATTCTTTCAGATTCGGCGGGCTTCTGGGATAACCAGCGAATTACAACCGTACTCCACAGCGATCGGTGGATTAATCTTTGCAGCGCCAATGCCTTTCGCTGGTTGGTTTCACTACCACAGAGCAGCCCCCCAACTGGCTTGGTTCCAAAGTGTGGAATCCATGTTGAATCACCATCTGGCGGGGCTACTGGGACTGGGTTCCCTTCCCTGGGCGGGGCACCAAGTGCACGTTTCTCCACCTATAAACCAGCTTTCGGGTACTGGAGTGGACGCTAAAGAAATTCCTCCACCTCACGAACTTATTTTGGATCGCCATCCTTTGGCCCAACTTTATCCGGGTTTCGCCAAAGGGCTAACCCCATTCTTCACTTTGAATTGGTCAGAACATTCGGATTTTTCAACTTCTCGCGGGGGGCTAGACCCGGTCACCGGAGGCTTGTGGCTGACTGATACCGCCCATCATCATTTAGCCATTGCAGTCGCCTTTTCAATAGCTGGTCATGTCTATAGGACTAATCGGGGCATAGGCCACAGCCCAAAAGAGGTTCCAGAGGCCCATAAAGGCCCGTTCACGGGGGAAGGTCACAAGGGCCTTTATGGAATTCTAACCACCTCACGGCACGCTCAATCAGCTCTCAATCTAGCTATGCTGGGCTCCCCTACAATTTCGGTAGCTCACCATATGTATTCTACGCCCCCTCATCCGTATCTGGCCACCGATCATGGTACCCAACCCTCTCCGTTTACGCACCACATGTGGATCGGTGGATTTCCCACAGTCGGAGCTGCCGCGCACGCAGCCATATTTATGGTGAGGGACTATGATCCAACCACTCAATGCAACAATTTATTAGACCGTGTTTTGCGACACCGCGATGCAATAATATCACACCTGAACTGGGCATGTATTTTCTTGGGTTTCCATAGCTTCGGTTCGTATATCCACAACGATACGATGAGTGCTTTGGGGCGTCCTCAAGATATGTTTCCGGATACTGCTATGCGACTACAACCCACATTTGCCCAGCGGGTACAGAACGCTCATGCCTCAGCACCTGTCTTGACAGCC---------------ACCACCAGTTTGGCCTGG---GGCGGCGTATTAGCAATGGGCGGCAAGGTGGTCTTGTCAGCGATTCCGTTGGGAACCGCAGACTTTTCGGTACATCACATTCATGCATTTACTATTCATGCAACTGTATTGATCCCACTGAAGGGTGTTCCGTTTGCTCGCAGCTCCCGATTAGTGCCGGATAAAGCTAATCTCGGTTCTCGTCTTCCTTGCGACGGCCCCGGAAGGGGAGGAACATGTCAAGTATCTGCTTGGGATCATGTTTTTTTAGGCCTATTCTGGATGCACAATTCGATCTCGGTGGTAATCTTTCACCTCAGCTGGAAAATGCAATCCGATGTTTGGGGTAGCGTCAATGACCAGGGAATAGTGACTCACATAACCGGTGGGAACTCTGCGCAAAGTTCGATTACCATCAATGGATGGCTCCGCGACTTCCTATGGGCACAGGCTTCTCAAGTCATTCAATCTTACGGCTCCTCGTTATCCGCATACGGTCTATTATTCTTGGGTGCTCATTTCGTTTGGGCTTTTAGTCTGATGTTTCCACTCAGCGGTCGTGGATATTGGCAGGAACTCATTGAATCTGTCGTTCGGGCGCACAACAAATCGAGAGTAGCTCCCGCTATCCAGCCTAGAGCTTTGAGCATTGTACAAGGCCGCGCCGTTGGGGTGGCCCATTACCTTCTGGGTGGGATTGCCACGACATGGGCATTCTTCCTGGCAAGAATCATTGCGGTGGGAATGGCATTAAGATCCCCAAAATCCAGCCGGGGCTTGTCCCAGGACCCAACCACTCGTCGTATCTGGTTCGGTATCGCTACCGCGCATGACTTCGAGAGTCATGATGGCATGACTGAGGAGCGTCTCTACCAGACAATTTTTGCTTCCCACCTCGGCCAGTTGGCAATAATCTTCCTGTGGACTTCGGGCAACTTATTCCACGTGGCTTGGCAGGGTAATTCCGAGGCACGGATTAAGGATCCCTTGCATGTGAGACCTATTGCCCATGCGATATGGGACCCCCATTTCGGGCAACCAGCTGTGGAAGCGTTCGCTCG------GGTTAATATTGCTTATCCCGGTGTCTACCAACGGTGGTACACAATCGGTATGCGTACCGATCAAGATCTTTATACTGGAGCTTTTTCTCTGCTCATCGTGTCCACTCTCTTTCTGGTGGCGGGTTGGCTGCATCTGGAGCCTAAGTGGGCTCCAAGTATATCGTGGTTCAAGAACGCTGAATCTCGTCTTAATCATCACTTGTCAGGACTCTCCGGAGTAAGCTCTTTGGCTCGGGCAGGGCATTTGGTTCACGTAGCCATTCCCGAATCGAGAGGTGGACACGTCAGGTGGGGCAATTTGCTAAGCGCGTCACCGCACCCGCTAGGCCTAGGGCCTCTTTTTGCCGGTCAGTGGGGTGTCTATGCTCGAGATGTTGATTCCAGTAGCCACTTATTCAATACTTCTCAGGGGGCAGGCACCGCTATTCCCACTTTTACTGGGGGATTCCATCCACAGACCCAGAGTCCATGGCTGACCGATATCGCCCATCATCACTTAGCCATTGCAGTTGTTTCTATAATTGCTGGTCACACGTATAGAACTAACTTCGGGATTGGACACAGCATTGGGGGGGCCCTGGAGGCACATATTCCCCCAGGGGGACGGCTCGGGCGTGGTCATCAAGGACTTTATGACACGATCAATAATTCTCTCCACTTTCAATCGGGTCTTGCTTTAGCTTCCCTGGGAGTCGTTACCTCCCTGGTGGCTCAGCACATGTATTCTCTACCCGCCTATGCGTTCATAGCGCAAGACTTCACTACTCAAGCTGCGTTATATACTCATCATCAGTATATAGCTGGGTTCATCATGACGGGCGCGTTTGCCCACGGAGCCATCTTTTTGACTAGGGATTACAGCCCG---------GGGAGGGGTAATGTATTGGCAAGAGTGTTGGAACACAAAGAAGCTATTATATCTCACTTGAGCTGGGCTAGTTTATTCCTGGGTTTCCATACCTTGGGACTCTACGTTCACAACGATGTTATGCTCGCTTTCGGCACCCCGGAAAAACAGATATTGATTGAACCCGTATTCGCCCAGTGGATCCAATCGGCCCATGGAAAAGCCTCATATGGTTTTGACGTACTCCTCTCTTCACCAAACGACCCTGCGTTTAGTGCTGGCCGAAGCATATGGTTGCCTGGTCGGTTGGATGCCATCA------------ATTCACTCTTCTTAACCATAGGTCCCGGGGACTTTCCGGTTCATCACGCCATCGCTTCAGGCTTGCACACAACCACGTTGATCCTCATCAAAGGTGCTTTGGATGCACGCGGCTCCAAGCTGATGCCGGACAAGAAAGAATTTGGTTACGGTTTCCCTTGCGATGGTCCCGGACGGGGTGGGACTTGTGATATCTCAGCCTGGGATGCCTTTTATCCGGCGGTATTTTGGATGTTGAATACTCTTGGATGGGTGACGCTCCACTGGCATTGGAAGCATATTACGCTATGGCAAGGAAATGTGGCTCAACTTGATGAGTCTTCTACTTACCTGATGGGATGGTCGAGAGATTACTCGTGGCTCAATTCCTCGCAACTTCTCAATGGATACAATCCCTTCGGCACGAACAGTCTATCCGTCTGGGCATGGATGTTTTCATTCGGACACCTCGTTTGGGCTACTGGATTTATGTTTCTCATCCCCCGGCGTGGATACTGGCAAGAGCTCATAGAGACTTTAGCACGGGCTCATGAACGGACGCCCCTGGCTCATTTGGTACGTTGGGGAGATAAGCCGGTAGCTCTTTCCATCGTACAAGCAAGATTGGTTGGATTAGCCCACTTCTCTGTAGGTTATATATTTACCTATGCAGCCTTTCCGATTCCTTCCACGTCGGGCAAGTTTGGCATGATGGCACATCCAGCAAAGATTCATGGTACATGTACCGGTCGTACCCAATGCGTAAGAGCTCGTCCCACAGACGCGTCGGAAATGGTACCTCGGGATGGATGTAAGGCCAATCAAATAGCCTCTGCTCCCAGGACGGAGGACCGCGCGGGGTGTAAAAGGCGTGAATCTGCTCGTCCGACGGATCCTTCGAGTGCACGCGTCTACCCGGGATCCGAAACAACTCGAAGTACGGGCTCAGCTCACACGACGGCAGCCTCTCATCCACCCTCTGTATTTGTGCCTCCAGTGGGTCTAGTCCCCCCAGCAATCACGATGGCCTTCTCGCTCGTACATACAGAGGGGGACGAGATTGCAACGCAGGAACGCAGGATGTCAAAACATATCCCCCCGCAGCGCCTGTCCTAGCCATGTCGCGGTTTGGATCTTTGGCCGGTTCATCGATCGAGATTAATCGTTTCTCTCCGGACGCTCCAGTTTCCATGACCGCAACTTTAGAGAGACGCGAAAACGCAAGCCTATGGGGTAACTTCTGCGATTGGATCACCAGTACCGAAAATCGCCTTTACATTGGGTGGTTCGGTGTACTCATGATCCCGACCCTACTAACAGCTACCTCCGTATTCATTACTGCTTTCATCGCAGCCCCGCCAGTAGATATTGACGGTATTCGTGAGCCCGTTTCCGGTTCTCTTCTATACGGTAACAATATAATCTCCGGTGCTATCATCCCCACCTCCGCCGCTATCGGTTTGCACTTCTACCCCATCTGGGAAGCGGCTTCTATTGATGAATGGCTGTACAACGGCGGTCCCTACGAACTTATCGTTCTTCACTTCCTGCTTGGCGTAGCTTGCTACATGGGTCGTGAGTGGGAACTTAGCTTCCGCCTGGGCATGCGCCCTTGGATCGCCGTTGCATACTCAGCCCCAGTAGCAGCCGCCACCGCCGTTTTCTTGATCTACCCAATCGGTCAAGGAAGCTTCTCCGACGGTATGCCCTTAGGAATCTCAGGCACCTTCAACTTCATGATCGTGTTCCAAGCTGAGCACAACATCCTTATGCACCCGTTCCACATGTTGGGTGTGGCTGGCGTCTTCGGCGGATCCCTATTCAGTGCTATGCATGGTTCCTTGGTCACTTCTAGCCTTATCCGGGAAACCACCGAGAATGAATCCGCTAATGCGGGTTACAGGTTTGGTCAGGAAGAGGAAACATATAACATTGTAGCAGCTCACGGTTACTTTGGTCGATTGATCTTCCAATATGCTAGCTTTAACAACTCTCGTTCCCTACACTTCTTCTTGGCTGCTTGGCCAGTGGTAGGTATCTGGTTCACTGCTTTGGGCATCAGCACTATGGCTTTCAACCTCAATGGTTTCAATTTCAACCAATCCGTAGTTGACAGCCAGGGACGTGTCATAAACACATGGGCCGACATTATCAACCGCGCCAACCTTGGTATGGAAGTTATGCATGAACGTAACGCTCACAACTTCCCTCTAGATTTGA------------------------
>S_chrysocaulos_Zhang133_Nepal
ATGGGTTTGCCCTGGTACCGCGCCCACACCGTCGTATCAAATGATCCTGGCCGTTCGCCCCCCGTACACCTAATGCATACGGCGCCGGTGTCTGGTTGGGCTGGTTCGATGGCCCCGTATGAATTAGCTGTTCCTGATCCATCCGATCCTGCGCCCGATCCCATGCGGAGACAAGGCATGTCCGTTATACCTCTCACGAGCCGCCCAGGAGTCACGGAATCATGGAGTGGTTGGAGCATCGCTGTTGAAACCGTAACTAATGCGGGTATTCGGAGTTACGAAGGCGTAGCTACTGCGCATACCGTGCCACCCGGCTTGTTACTCTTAGCAGCTATCCGGCATCGGGTATATTGGGATTCGGAAATATCCAGCGACGAGCGTACGGGAACATCTGCTCCGGATTTGCCTAAGATTTCCGGGGTTCATCCATCCCTTTCAGGAGTACCTCGTCCCGGATCTGGAGCATCTCACGTCACGGGTTTGCTCGGTCCTGGAATATGGGTGTCTGATCCCTATGGGCTGACTGGCCGGGTAGACACCGTAGCTCCGGCATGGGGAGCCGCAGGTTTCGATCCTTTCGTTCCAGGAGGGATAGCTTCCCATCACATCGCGGCAGGTATTGGCGGTATAGTGGCCGGTTTACTTCACCCCAGTGCTCGTCCCCCTCAACGATCACACACATCATTACGCATGGGTAATGTGGAAACCGTATTACCTAGCAGTACCGCCGCCGTGCTCCCCGCAGCCCTCATTGTTGCTGGAACCATGTGGTATGGCTCTGCGACCACTCCGGTGGAACCATTCGGTCCTACTCGTTACCAGTGGGACCAGGGATTCCATCAGCAGGAAACAGATCGCAGGATTCGATCCGCCCGGGCTGGGAATCTAGGGTTGCCTGAGGCTTGGTCAAAGATCCCAGAGAAATCAGCTTCTCATGATTACATTGGAAGTAATCCGGCTAAGGGGGGATCATCCAGAGCGGGCGCGACGGACAGTGGAGACGGAATAGCTGTTGGTCGGTTGGGTCACGCCGCCCTTAGGGACAAGGAAGGACACGAGCCCATTGCACGTCGTATGCCAACCCCCCTTGAAACATCCCCCGTGGTGTCGGTGGATGAGGAAGGAATTGCGAGAGCCGATGTTCCTTCCAGGGGGGCAGAATCAAAGTATAGTACTGAACAAGTAGGCGTAACTGTCGAGTCTTTCGGCGGTGAACCCGACGGAGTTAGTTTCGGTGATCCCGCCACGGTAAAGAAACATGCCAGACGTGCTCAATTAGGCGAGATTCCCGAATTTGACCGCGCTACCTCAAAGCCTGACGGTGTTCCTCGTAGCAGCCCGAGAGGTCGGTCCACATCTGGTCACGCTACATTCGCCCTCCCATCCTCTTCCGGACACATCCGGCACGGTGCCAGAACCCTGTTCAGAGATGTTCTTGCCGGTACCGATCCCGATCTAGATGCTCAAGCTGAACCTGGCACGTCCCAGAAATCAGGAGACCCAACTACGAAGAGACAAGCGGTATGACGAATGAAAACCTCGTATTCCCCGAGGAGGTTCTACCCCGTGGAAACGCTCTTCGATGGTACCCTGGCCCTTGCTGGCCGCGATCAAGAAACCACTGGTTTCGCTTGGTGGGCCGGTAACGCCCGACTCATCAACCTTTCCGGGAAATCACTCGGTGCCCACGTAGCTCACGCTGGTTCAATCGTGTTTCGGGCCGGTGCAATGAACCCATTTGAGGTAGCTCATCTCATACCGGAGAAGCCTATGCACGAACAGGGGTCGATCTCACTACCCCATTTGGCTACTTTGGGCTGGGGAGTCGGACCTGGCGGAGAGGCCGTGGACGTTTCGCCGTACCTGGCGTCCGGAGTACTTCACTCAATATCCCCCGCGGTTCCGGGTCTTGGAGGTACTTCTCATGCACCTATAGGACCCGACACATTGGAGGAATCCTTTCCTTTCTTCGGTCACGCGTGGAGAGATAGGAACAAAATGACCACTATTCCAGGTATTCACCCGATCCTGCTGGGTATTGGTGCCCTTCTGTCGGTGTCCAAAGCTCCGTATTCCGGGGGTGCACATGATACCTGGGCTCCCGGTGGTGGGGATGTACGAGAAATAACGACTCTCACTGCGGGTCCAGGTGTGATATTCGGGTATTCACCCAAATCGCCTTTCGGCGGAGAGGGGTGGATTGTGAGTGTAGACAATTCGGAAGATGCAACTGGAGGGCATTTCCGGCCTGGTTCTATCCGTATACCCGGCGGAATCTCTCACATCCTGACCAAACCATTCGCATGGGCTCGCCGCGCCTCCGTACGGCCCGGAGAAGCTCACTCGTCCCATAGCTTAGGCGCTCCTCCCGTCTCTGGCTTCACTGCCCGTCGCTTCGTCCGGTTCAACAATACAGTATACCCCAGCGAATTTCATGGTCCAACTGGTCCAGAAGCCCCTCAAGCTCAAGCCTCCACCTCCCCAGTTAGGGACCAACGCCCTGGAGCCAACGCGGGTTCCGCCCAAGGACCGACTGGTCTAGGCAAATACCCAATGCGGTCACCTACTGGAGAGATCATCTTCGGGGGGGAAACAATGCGCTCCCGGGACCCTCGCGCCCCATGGTTGGAACCTCTCAGAGGTCCAAATGGCTTGGATGTCAGCAAATTAAAGAGGGACATACAACCGCGGCAAGAAAGGCGCTCGGCGGAATACATGACCCATGCCCCTTTGGGTTCCCCGAATCCCGTGGGTGGAGTAGCTACTGAGATAAATGCAGTCAACCACGTTTCTCCCCGAAGCTGGTCAGCCACCCCCCATTTTGTATCGGGATTCTTCTTCTCCGTGGCTCATTCGTGGCATGCGGGAAGGGCCCGCGCGGCTGCTGCCGGATCCGAGAGAGGGATTGATCGTGATCCCGAACCCGTCCCTCCCATGACGCCCCTTACCCGAGGATCGACAAGCTTCTCTGATAACACGGATGACCGGCCACGGAGAGACCGTTTTGCTTTTGTGGGTCGGTCTGGTCTCTCGCTCCTTCCTCGTGCCTATTTCCCTCCCGGCGGCTGGTTCACGGGTACAACCTCCGTCACCTCATGGTACACTCACGGATTGGCTAGTCCCTATCCGGAGGGTCGCAACTCCCTGACCGTCGCTGCATCCACGCCTGCAAATAGCCCAGCACATTCCCCGCCGTTGCTGTGGGGTCCCGAGGCGCAAGGAGAGTCCAGCCGCTGGTGCCAATTAGGTGGTCTATGGACCTTTGTCGCGCCCCATGGTGCTTTTGGTTTGATGGGTCCTATGTTGCGCCAATCTGAACCCGCTCGATCAGTGCAATCGCGGCCGTATAACGCAATCGCGTTTACCGCTCCAATCGCCGTTTTTGTTCCCGTATCCCTGATTCATCCGTTGGGCCAGTCCGGTCGGCCCTCCGCACCCAGCTCCGGTGTAGCAGCCATCTCCCGATCCATCCCCTCCCCTCAGGGTCTCCATAATTGGACCCTCAACCCGTTTCATACGATGGGAGTGGCTGGAGTACCGGGTGCTGCTCCCCCATGCGCTACTCACGGCGCGACCGTTGAGAATACGTTGTTCGAGGATGGTGATGGCGCGAATACACTCCGCGCCTCCAATCCGACCCAATCCGAAGAGACTCATTCAATGGTTACTGCTAATCGCTCCCGGTCCCAAACATCCGGTGTTGCCCCCTCCAACAAACGTCGGTCACACTTCCTCATGTTATTCGTACCCGTCACTGGTCCACGGATGAGTGCTATTGGAGTAGTGGGTCTAGCGCCGAATCCGCGGGCGTATGACTCTGTCCCCCAAGAGGTGCGCGCAGCAGAAGATCCCGAGTTCGAAACTCCTTACACAAAGAATATTCTGTCGAATGAGGGTATTCGTGCTCGGATGGCAGCTCAGGATCAGCCTCATGAAAACCTCGTATTCCCCGAGGAGGTTCTACCCCGTGGAAACGCTCTTCGAATGTCTGGGAGCACGGGAGAACGCCCTTCCGCCGACATTGTCACCAGTATTCGATATCGGGTGATTCATAGCATCACCATACCTCCTTCGTCCTTCGCGGGTCGGTTATTCGTCAGTACGGGCTTGGCCTATGACGTCTCCGGGAGCCCTCGACCTAATGAGTATTCCACTGATACCCGGCGGGATATTCCATTAATAACTGGCCGTTTCGATTCGTCGGAACAATGACTATAGATAGAACTCATCCGACCCCCACAGCCAGATGGCCGGCCATTCATGGACCAGCCGTACCTACGGTCTCCCCCCCGGGATCAATACCAGCAACGCAATCCATACAGCGGCGAACGG---------CCACACGGAAAACCAATCCAAGGATCGAACCGAGACGGACTGGTGTGGGAACTTCACTGAAACCCCTGAATTCGGAGTACGGAAGAGTGGCTCCCGGATGGGGAACCACACCCGTCATGGGTTTCGCGATGGCGCTACCCGCGGTCTTTCCAGCCACTATCTCGGAAATCCATAATCCCCCCGTTCCGGTGGATGGAGTCCCCGTGACTCGGT---------------------------------------------------------------------------------------------------GAACGGCTAATACCACCGGAAGGATCCCTCCGTGGCTGGTAGGCACTGCAGTCGGTACCTCAGTGATCGGTTCAGTAGGTATCTCTTTCCATGGTCCACACCCTGGCTCAGGCTCATCCCTATGACCATGTTTGCCAAGTCACCCGAGGCTTATGCCACTTTTGACCCAACCGTGGAATTCATGCCAATCATACCGCTGCTCTCTTCCCTCCTAGCCCCTGTACGGCAAGCCTCAGTTGGTTCTCGATAAATACAACGGAATCCGAACGAACAGAGTGTGGAATTGAACCGTACTAGCCTTTACTGGGGGCTGCTACTAATCTCCGCACCCGCTGTTCCATTCCCCAATCACTCCTCCAATTAAACGGGAGAGCTAAATATCCCTGCACTTATTGCCACTGCACCGCTCATTCCAATCCCTACCGCTTCTCCGATCATCCCCCACGTGAAAACAGCCGGCCGACGGAAACTGCAAGTCCGGTCGCCACCTCCATATCCTGTGCACCCGTGAGCTCCACCGGTCACGCTCCGTACACCGCCTCCGGAC------------AATCTGAAGAACCTAGAGATCCTTCCGGTGAGCATGGAGATTAGACGGAAGCATCGGTCCATACATCCCTGCCGGTGAGTACTTTGGGAACAATCTCTCCCGCTATCTTCCTCCGGGACCCGCCTAGGATCCGGAGCGGCAAAAAACGACCATTGCCCCTCAGTCGGCTGTGTGTGCATCAATCGCAATCCCAATCATCCCAGTTATTGGTTTCCCATCGGTGCTTGCCTC------------------CAAAAACGTCGTATTCTCGGGTGCCACGCCACGGATCGGCCCAGTCCCCTTGGTGGGTTTCCTCCACTCCTCCGTATCC------------------------ACGTCACCGAAAACGGAAACGAAAGCAAGTGTTGGATCCAAGGCCGGCGTCAGGGATCACAGATTAACTCATTACACTCCCGATTACCAGACCAAAGACACCGATATCCCGGCAGCATCCCGAACGACCCCGCAACCCGGAGCGCCCGCCGAAGAAGCGGGAGCCGCAGTAGCCGCGGAATCCTCCACAGGCACGTGGACTACCGTGTGGACCGACGGACTGACTAATCTGGATCGTTATAAAGGTCGGTGCTACGATATCGAACCCGTGGCGGGGGAAAAAGATCAATACATTGCCTATGTAGCCTATCCATTGGACCCGTTTGAGGAAGGTTCCGTGACCAACATGTTCACCTCCATTGTTGGTAATGTTTTTGGTTCCAAGGCCTCACGAGCCCTTCGTTTGGAGGATCTTCGAATCCCCCCCGCGTATTCCAAGACCTTCCAGGGTCCACCTCATGGTATCCAAGTCGAAAGGGATAAATTGAACAAATATGGCCGTCCTTTGCTTGGATGTACTACCAAACCCAAGTTGGGCCTCTCCGCTAAAAACTACGGAAGAGCAGTCTATGAATGTCTTCGTGGTGGACTCGATTTCACTAAAGATGATGAGAACGTGAATTCTCAACCTTTCATGCGTTGGCGAGATCGTTTCGTATTCGTAGCGGAAGCTCCTTATAAGGCCCAGGGCGAGACAGGCGAGATAAAGGGGCATTACCTGAATGCTACCGCGGGCTCGTGCGAAGAAATGATGAAGAGGGCAGAATTCGCTAGGGAATTGGGTGTGCCCATCATCATGCATGACTATTTGACAGGAGGATTTACTGCCAATACTAGTCTTGCCTATTATTGCCGGGACAACGGTCTACTATTACATATCCATCGCGCAATGCATGCTGTTATTGACAGACAAAAAAATCATGGTATTCATTCCCGTGTATTGGCAAAAGCATCACGCATGTCCGGTGGAGATCACATCCATGGTGGTACCGTTGTTGGTAAGCTGGAGGGGGAACGCCAAGTCACCCTAGGTTTCGTGGATCTTCTTCGGGATGATTATATTGAAAAAGACCGAAGTCGCGGTATTTATTCCACCCAAGATTGGGTCTCCATGCCAGGTGTCCTGCCCGTCGCCTCCGGAGGCATTCACGTGTGGCATATGCCCGCTTTGACCGAAATCTTTGGAGACGATCCTGCATTACAACCCGGCGGGGGAACATCGGGCCACCCTTGGGGCAACGCACCAGGTGCAGTAGCTAATCGAGTCGCATTGGAAGCTTGTGTACAAGCCCGTAACGAAGGACGTGATCCCGCTCTTGAGGGTAATGAGACTATTCGCGAAGCTAGTAAGTGGAGTCCTGAACCAGCTGCGGCTCGCGAGGCACGGAAAGAAATAAAGTCCGAATATGATACGATTGACACTATTGAGGTTCGAGCCCCCGCCAGGCATATCAGTATCTCTGCCGGTAAGACACGAAGGGCGGTTGATCAAAGTCGTTACCGTCCACATGAACAAGCACCAACGATACCGGAATTTACGCCCCATCGAGCATGTGATCCCGTTCCACGAGTACTCCCAAATGCTAGTCGATTGGGCCCGAGCAAAGCTGAACCTTTCGTAGGCGCTGCAGCTGGTACGGGAACCTCCTATAAGAGGCTCCGGGCTAGAGCCAAGGGACGAGCTTATCCGATGCGGAAGCATACCCGCCATGCAACTATCGTAGTCAGATACGGAGCGCGGGACCCGCGTACCGGAGGCGCATCGAACCCAAAGTCGACAATGAGCGTCCCTGTCATAGTCGTTCTATCATACCCCCACCCAAGATCGGGCAAGCCAATACCCTGGGGATCGCCATGCGCAGAGCATCGCTTGGAGAATCGACAGGAGCGTGCACCACCTTCGCAAA------AGAGAGAATAAACCACGAGTATCCCGCGATTTCGGGTGTCCGGGAATCAGTACATGATACTTCGATGAATTCGAAAGAACTCGCGCT---GACAACTCAACCTTCCGCGGCAACAGAGGCACACATCCCTTATGTCGGGCCCGGTAAGGTCACTGCCAAAGACACTGTTGTACCACCCTCCACTGGAATGATATATCCAACG---CATGCAGCTACCGTCACAAGACAGATTCATTCTAGTATTGGTTCGAGGGTTGAGGGAGGTTGGGGGTATCGTAGACGACATATGATAGAATACCAAAAGGGAAGTCCCCCGCCGGATGCTGTATCCATGCCTATACGAAACGCGAATTATAGTCTCCACCGTCTCGAAAGCCAAAGTGGGGGGATTCTGAAAGAGATGCCACCGCCCGAGGCACGGACCGATGGGAGTGTCACACCGGGAGGGGCGACTTACGAAGCCTATCGATACTCACAATCGCATATCCGTCCGAGTCGTATGTGCCGCTGGAAAGTCGAAGCAGGCGGCATGCGGAGCAGCAATTCGTCTATACCGGAAGCACCCCCTCAACGAGGCCTAAAGGCACCCTTTTTGTGAATGGAATTGCTCGAGTTACAATCAATCAGATCTCAAGAAGTCCCGGCACTCATCACCATCTGGAACGAGGTCTGCACGGAACCCCCGTCTACAAAGGCACAACAATTCCGACAAGGGGAGGGAAGTCGAAATCGGAACCTGATAGGAACACCAGAATATGGGTTCGCGTGAGAAAGAAAAGGAAAACACCTATCCCTCCGTCACTGGCTACGGGTCCGGGTACGAAAGAGATGGTTGACCATGTCTGTTACCCCATTGGGTCACGGGAATACGCCGTACCAGAATCTCACAAATTATCGTATGGCTTCCCCGATATATGTGAAGAATCACGACACCAATCCCCTCAACCGAGGTTCGAAACAGGAGAGATTGGTCGAACGGCATCGAACAACAAACCCGATCCCGATGTACCTCCTAACGATCTTTTCCCTTTACCGAAAGATGTGTTAGCCGCTACAGAGCATTCAATCGGGATTGGGATCGGAATAGGAACCCTAGATGATATAGATCACCCGAACAATCGGCGTATTCGTACTGCAGCGGATTCATCAAAAGATCAATCGAGATCGGCGTCAGAGCGTCCAGCGGATCCTCTGCGCTTCGGGGCGCCGTAAGCACGTATCGACCATGAGAGGCGCAGCCAATCCGATTCCAGCATCCACCTCTCAAGACTTTTCTGGGTCGCATCCCCCTCCCCAATCCCCGGATCAGACTAATCCGTCGACGCAAATGGTACAGAAACGAAAAGCGAGTTCTTCAGGCCCGGGAGGCCCGACGGTACGCACCGCAAGTTACCAAGTGCGAGATATTCATCCCAGTCATTATGGGCGTGCTCGCCCAATAGAAACGTCCGAAGGCACGAACGCTGGACCCATACCATCGTCAGCCTTGCACGCGGGCGTTACTCTTTGGGGAGAGTCAACAACTCCCTTCCATAGGATCTCCGGAGTAGGGGGAGATCTTGAGGAAGGCTATCGAATAACTGAAGGAAATTGTTCATCCGTATATCGGGAGCCAGCTCAAGCAGCTCGGTATCGAAAGGAATCTGTGACTCTGGCGTGGGATCAGATACATTCACGGAGTATTCCGCCCTCACAAAATCCCCCACTGGGAGCCCCTCTCATTCCTTCCCCGGAGAATAACGATGCAAATCGTACCCCGACGGGTTCTACTACGCAACGTCAAGCTGCGCCGCTCCTCAGATCCGAACAATGCATCGTGGGCACGGGGCTTGAAGGTCAAATAGCCTCGGATACGGAGCATACCGATGATTGTGTGAGAACCTCGAGCGATCCGGATACGATAGAAGGTGGATTCCCGAGGAAAGGACAGATCGCTGCGGACGGCGGGGCTGCAACAGGAGGAGAATTGGCTTCAGGAATAAATATATCAATTGCATACACGCCTTTGGAGGGATACAATTCCGAGGACCCCGTACCTACTAGCGAACGGCCAGCATTTGCAGATACCTACACGTCTATTCATATTGATACATATGATATGGAGGCCCGCGTCACTGCCGAGGTCATTACTCGGGAAATACCTCATTTAGATGATTATGTCCCTCGCCACTCGGATAGTGGCCCCGTATCACCGGGATCCCGGGTAGAGACCGGAGATGCCTCAGTGGGCAAACCAACACCCCGCAATCCGGAATCACCGAAGGCTCCGGAAAGTAACTCACCGCAAGCCATTCTTGGTATTGACATCACCGCGAGAGAAACCTGCCCCAAAGTACCAACGGGTGGGAGAGGTCGAATCATGGATGTCAGATGGATCTATCCAGGTACGTCCAGGGTTGTCCATGCATACGCCCCGCAGGCGCGCGACGCGCAGGTGGGTGATAAAGCAGCTGGAAGACATGGGAATAAGGGTATTACCCCGAAGATTGCGCCAATACAGGATATGCCGCATGTGCAGGATGGAACATCGATCGATATGATACTGAGTCCCTTGGGGGTGCCCTCGCGCATGAATGTAGGACAGATCTCTGAACGTGTGCCTGGTCCGGCGGGATACCACCCGGAGAGACATCATAGAATCATACCTTCTGATGAGAGATATGAACGAGCAGCCCCGAGAAAGTCAGTCTTTCCCGAAACCTATGCAGCTGGTGAGCAAACGGCTACTCCACGGGCATTCGAACTGGCTCATCCAGGAAAAAGCCGACCAATCAATGGGAGAACGGGAGAGGCGTCTGAACAACCCGTTACGGTGGGGAAAGCTCATATGCCGAAATCGGTGCATCAAGCTGATGACAAGATCCATGCACGCTCCAGCGGACCTCATCCGCGTGTCACGCAACAACCGCTCAGAGGGAAGTCCAAGCAGGGAGGGCAGCGGGTGGGAGAGATGGAAGTTCGGGCTCCGGATGGTTCTGGTGTCTCTCATATCCTTCAAGAAATGCCTACTCTGAAACCGGATCATGTTCAGGCCCGTCGGGAGGTAGTGTGTACAATCGTTTCCGGGGAACCAGTATACACCACTCCGGAATCTTCTCGATCGCCCGTTCGGGAACCACGACGTCCAGCCCCAGATCCGGTTCTGTATGTCGTAGATAAGGATCTCATCACTCTCCCCGAATTGGATTAGTGTCTCCCGAGCAGACCCGCGCCTGGGCTGACAAAGCCTTGCCCACCGGGGAATTAGTTGGCCGGGTGAGCCAACCCAGCACCTT---CCGCTACCGTACCGATGAACCAGAGAGAGATGGAACATCTCGTGAAAGAATCTCTGGGCCTATT---AGCGGGGTTCGCGCTCGCGGTAAGTAC---------------------GGAGAGTACACATACCGTCAAGAATGCGGAGCCGAATATCTCGAATCCCGAGCCCGGAGATATCGGATGGGACACATCGAGTCAGCATGCGCTGTCACTCATGCACGGTATTTACAAAACCTTCCAAGTCATACCGCGAATATCCCGTCTAAGCCTCTGCAGGAGTCAGAGAGCCCAGCATACTGCGATCCCAATTCCGCCAGGCCTGTAACCGAACAACCCACCCCAACCGGATTCACACGAGGCTTATGG------------GAGTACGGAACCCGGAACGAAACCATTCCCCGCTTC------TGCTCTGATTCCGAGGAATCCATTGAGCGGGAGGCAACCACTGGGGGAGATGCAACCAGGGAACCATCAGCCAGCCCGGATCCACATGTCCTCTCGGATCGTGCATATGCGGAACGGGGCTCCCGGGTGAGTGACGGG---------GATGACTTGGCAGACCGGACGACTACAAGGGGAAAAGATCTTTTGGTCAGACATATCGGATTAATGACACTTCTTGTTCGAACGAAGACGAATCCGGAATGGATGGTTCCAGTATTCTCACCGGTCCCCCCACCCGAACCAAGACCAATG---GTCCACTTGGGCGAGGGTCGAGTGGTCAGTCCAGATATCAACGAACCTCATAGAAGGATCATTCTTCGAAATAATCCTCTATCTACTCCCTCAGAAAGAAGA---GCGCCGGAGGGGGCGATCGTTCGTCAACAGAAACTGCTGCAGGGAGCAGTGGACGCGCCT---ATGGGTCATGGCATCG------CGGATACCGATGAGAGGCCTTCTAAACCTTCCTCAGATATGGTTAAAGGCAAGGACGGAAGATCTCGCGAGAATTCACCCGGTAAACGAGTTGATCATCCAGGTCGCCCTGCCATCGTGGTGGGCCCGTACCTTGCATTACACCAATGCGGATTGCCGCGAGGGATAGCCATGGAGCCTCCTCAACCATCCATAATTCGCAGTTCGATTGCCCGCA---ATGCCCCTAGCACTGGAGCCGCGAAACCTCCAACTCGGCAAGACATGCCCTTTGTTCGGGAAATACTCCGGGAGGTGGTGCGAGGACATCCCGTATCGTTGAATCGAGCACCTACTTCGCACAGGCCAGGATTCCAAGCATTTGAACCTGTGTCGGCAGACGGCTGCGCCACCCGCTCACATCCATCAGTTCGTGCAGGGTCTAACGCAGACTCCGATGGGGATCAAATGGCTGTCCATGTACCTCTACCTTATTGGGCCCAAGCGGAAGCTCGTCCTTCAGCGCTATCTCATACGAATCTCCCGCCCCCAGCCAACGGGGATCCCGTGTCCGCACCGAATCAAGATATGCCTCTAGGGCCCCATGTACCAACGAATGGGACCG------------------------------------------------GCAGAAGTAG------------------------------------------------------------------------------------------GCACACTCCCCTATGGCTCCGAAGGCCCACACTCGACTCGCGGATCATGAATCCAATCGATCGGGTAATGCCCCTGGAGGTTCACTATGA---------TACTTCTCACCTATTCCATGAGCATTATCAGACC------------------------ACAGAGAGTGTCTATGTTCGTACAACCGCCGGTCGTATCATCTCTCATAAACGACTGGCAACCCACCTGGTTCCCGACCTGGCATAACCCCCAATCATCATCCTAATTGGCCCGCACGCCCGAGGAGTCATTCAAAGTATGTTACGGAGGATAAACAGGTACGTGATTGTACCGACGCTTACGTGCACGGAATTGCACGTGTCCTCATTAGGCGAAAACCCGACTTGCCTACGGTAGACACACACGCGGGACCTCCAGCCGTACTTATAAAGAGCCATGGTCGGGGGATCGATCAATCAAGGATGCATGTGCTGCGGATCGGGAGAGTTCATACCACTCCGGCGGAACTCTCGGAACCTTACGGAGAACCCGATACACCCGCAAAACATATAGGCTCACAACCGGGGAACCGAGTCGCATTTAGAAGAACCACGAAAAAAGCCACTGAACCAGCGAGAAGGAATGGCCGGAAGGGCATGACAACACAGATTGCGGGACGTCCCATGGGAGCCGAGATTGCTCGTGTCGAATGGGCAAGGGAAGGCAGAGTTCCTCCGCAAACCCCCAGGGCCACCATTGATTATCGTTACTATCCAGCCCCTACCGTTTACGGAGTATCGGGAACCAAAGTCCGGATGTGTAGGACGTCACGCCAAGTCATGCCGGGGCGCACAGGCCGATCCAATATATCGTACCCGATTGGTTCACACGTTGGTCCGTCATGTCCCTAGGAACGGCAAGAAATCACTGGCCCACGGAATTCCCCACATTGCCATAAGGAACGTTGAGCAGGGGAGGAACAATCCTTTATCTATTCCGCGTCAAGCAATACGTAGATTGACTCCCGATGCGCAGGTGACAGCGCCACGCCTGG------GATCTACCTACCAGGTGCCAACCGAGATGGGATCCGAACGAGGAAAAGCACTTGCCATCCGCCGGTCATCGTGGGCACCTCGGAAACGCCAAGGACGGGATACGGCTCCTAACCTAAGTCTCGAATTGGTTGATGCCGCCAGGGATGGTGGGAACGCCACACGCAGGAAAGAGGAGACCCTTAGGATCGCAGAGGCCAATAGAGCTTTCGCGACT--------CGCCGCCTGTATCAGTAACATTGACGAAGCGACCAGCGCACTGAGGAACGCCGGCTTGACGGGGGCGGACACGGTTCGGGTCTCCTGTACGGATATCACTCTCCAACCTGCAAGAATCCTCGTGGAGGAAGGTTCCTCGGGCAACCCAAGGGAGCACCGACAAGGCACGAACCGTTTCCCGGTTTCGACTTCGAAGTAT---CGGGGGAGAATGAGGACAGCACGCATAACCAATCGTAGGCGTATCAGCAAACCCGGCTTCAGGATATATCCGGGTTCTATAGATCTACCTAAAGTACCGGGTGGAGTAGGTACGGCAACTCCTCCCACTCCCCGCGGAATTACGACGGATCGGGAGGCTCGGCAGAAGCGGATCGGGGGAGAGGTGCCGCGTCACGTGTGGCGAGAAGGATACCCAAGGGAGTTACCCACACCCGGGCAAGTCCTAATAATACCATAGCCACCGTCGCGGATGAAAGAGGAAAAGTGGTCCCCTGGTTCCCCGCTGGTGCCTGCGGTTTCGGCGGTGCAAGAAAGGGTACAGCATTCGCTGCTCAGACTTCAGCGGAGAATGCTATTCGTTCGTTGATTGATCCGGGTGTGACACGGGCCGAAGTAGTGATAACCGGTCCGGGCCCGGGACGAGATACAGCATTGAGAGCCATTCGCGGAGGCGGTGTAGTGCTAGGTCCTGCGCGCGACATCACCCCAATGCCCCACAATGGATGTAGACCCCCAAAGAAGAGATGCGTATTGGTGTTAC---CCGCTGGAAGGGAGGAAAGGAGGGATGGGGAGGAAGGTATTCCATTCGAGCTCTCCAGCCCAGGACACAGAATGCTTCGTATGTAGACGGAAGGCTGGAGATCTCACAGCACGTAC-AACGCCAGAGTGCATCCAAGCGTAGAAGACATTGTTTCCTCACCGGAAGAGCCGGAGCCAATTCCCGCTATTTCGGTCTCTCCAGGCATGTACCTCGTGAGATGGCCAATGCGTGTTTCCCGCAGAAACGATAATCTCGTTGATCAGACTCTTTCCATTGTAGCGGACGTCCCATCGCGAACAGTTCCGAGTACTGGGAGAGAGAAAGAAGCATCCACCTATCACAGGGATGGAATGCCGGCTCAGCCCGTTGGGGAATATGCGGAAGCCTCACGGAAGCATTACGAAGCCGCGCGCCCGGAGACCGATCCTCATGATCGAAGTCACATACCACATAACATAGGTCCTGTTCATGCAAGTAGTGGAGAACACGCTAGGGCTCCGGACCATCACTCTCAGGCGTTGGGACGAAATCCATCTCCGCCGCAGGCTCCAAATAATACGGCCGTGATCCGTCACCATCGAGGGGAACGAGCCATCCGCCAAGGAGATCTGGAGACCCCTGAAGCTCGGTCCGATAGAGCTGCTGATCATCGGAAACTGGCCGTACCACCCGCACCGAACAATTACACCGAAGCGCAGCATCGGTCGAAAGTCACGGGACGACACGCGAACATTCTGCGAGCCGACGAGATTAGCAGCATCATCCCGGGGCAGACCGAGCAGTATGATCCGGAGGTCGGGGTTGTGAATACCGGTACCGTACTCCAGGTGGGGGATGGCATTGCCCGCATTCACGGTCTCGACGGAGTAATGGCAGGGGAATTAGTTGACCCTGAGGATTGTACAGTAGGAATTGCTCTAAATTTAGAATCGGACAATGTTGGAGTTGTTCTAACGGGGGATGGGTTGACCATAAAGGAAGGTAGCTCCGTGACAGCCACAGGTCAAACTGCTCAGATACCAGTCAGTGATGCCTATTCGGGTCGTGTTGTTAATGCTCCTGCTCAACCTATTGATGGCAAAGGCCGAACTGCTGCTGCTGAATACAGACTCATCGAATCTCCCGCTCCTGGCATCATTTCGCGGCGCTCCGTCCATGAACCAATGCAAACAGGTCTTCTTGCTACCGATTCAATGATTCCTACTGGCCGGGGTCAGCGAGAATTGGTCATTGGAGACAGACAAACCGGGAAGACAGCAGTTGCTATAGATACTACTCCGAATCAGAGAGGTGAAAATGTCATCTGTGTGTATGCGGCTATTGGTCAAAAAGCATCTCCCGTGGCTCAGGTGGTTCAGACATTGGAGGCACGAGGCGCACTGGAATATAGTATTGTGGTAGCAGAGACCGCGAATCGCCCAGCCACATCGCAATATCTAGCCCCGTACACGGGAGCGGCTCTAGCAGAACACCCCATGCATCAACGATCGCATACTGCAATCATATACGATGATCCGTCTAAACAAGCACAGGCTTATCGACAGATGTCTCTTCTACTGAGAAGGCCGCCGGGTCGAGAGGCCTATCCTGGGGATGTTTTCTATCCGCATCCTCGTCCTCTTGAACGAGCAGCTAAATCAGGTTATCAACCCGGTGAAGGAAGTATGACTGCCTCGCCCATAGTCGAAACCCAAGCCGGAGATGTGTCGGCTTATATTCCCACCAACGTCATTTCCACCACTGACGGACAACCATTTTCGTCGGCAGATTTATTCAATGCTGGAGTTCGACCCGCGATCAATGTGGGTATTCCCGTATCTAGGGTGGGTTCCGCGGCTCAGACGAAAGCTCTGAAACAGGTGGCTGGTAAATCGAAATTGGAATTAGCTCAATTCGCGGAACTAGAAGCCCCTGCACAATTCGCATCTGATCTCGATAAAGCTACTCGTAAACAATCGGCGAGGGGTCAAAGATTGCGTGAGTTACTGAAGCAATCCCAACCAGCGCCATTGCCGGTGGAGGCACAAGTGGCTACTACTTATGCCGGGGTCAGCGGATACTCGGACGTGCTAGAGCTCGGAAAAGTTCAAGGATCTCCTGTCCAGTTTCGTGAGTATGTAAGAACTAACAAACCCGAGCTCGCAGATATCATACGCTCTACACAGACGTTCACGGAACGAGCAGAAACCCCCCTGAAAGAGGCTCTGCTAGAGCATACTTCCTCTTTCCAACTCCGG-GAATGTGGGACGTACTATCCAGACTATTGGTCCAGCCCCGGATGTCTCTCCCTCTCCGGACGAGATGCCTGCCATCTACAATCCATTGACGGTCAATGGCCGAAATCCGGCTGGTCAAGAAATCAATGCCACTCGCGAGGTACAACAATCCTTGGGGAATAATGAGGTGCGAGCTGCAGCTACGAGCGCGACGGATGGCCCGACGAGGGGAATGGAAGTTCTGGACACGGGAGCTCCCCTGAGTGTGCCGGTCGGTGGAGCTACTCCTGGACGAACCCCCAATGCTCCTGGGGAACCAGTCGATGATTTAGGTCCCGTGGGTGCCGGCACCAAACCTCCCATCCATAGAATCGCTCCAGCCTCCACGCAGTCAGATACCAAACTACCGATATCTGAGACGGGGACAAAAGTGGTAGATCCGTTAGCTCCTCACCGCCGTGGAGGAAAGATTGGATCGTCCGGTGGGGCAGGGGTAGGAAAAACAGTACCGATCATGGAATCGACAAATAACACTGCAAAGGCCCACGGTGGCGTGTCCGTATCCGGTGGGGTTGGGGAGCGTACCCGCGAGGGGAACGACCTGCACATGGAAATGAAAGAATCGAAGGTGATCAATGAAAAGAAGATTTCCGAACCCAAAGTGGCTTCGGCCCACGGTCAGACGAATGAACCACCGGGAGCTCGTATGAGAGTTGGTTCAACCGCTTCAACCACGGCCGAATATCTCCGGGACTTTAATAAGCAAGACGTACCCTCATCCACCGACAATACCCCTCGATCTGTTCAAGCGGGATCCGAAGCCTCCGCTCCTTCAGGTAGAATGCCTCCCGCTGTGGGCCATCAACCGACGCCAGGCACAGAAACGGGTTCTTCGCAAGAAAGAATTACTTCCACGAGAGAGGGATCTACCACCTCCACTCAAGCGGTCTATGTACCCGCGGACGATTCGACCGACCCTGCTCCTGCCACCACATTCGCGCATCCAGATGCTACCACCGTGCTCTCCAGGGGATTAGCTGCAAAGGGTACTCATCCAGCAGTAGATCCCTCAGATCCCACTCCTACCACGCCTCAACCCCGGATTGCAGGCGAGCAACACTACAAAACTGCGCAAGGAGTGAAGCAAACTCCGCAACGTCACAAAGAACCTCAAGACATTACAGCTATTCTTGGACCGGATGAATCATCGGAGGAAGATCGTTTGCCTGTGGCGAGGGCGCGGAAGATAGAACGTTCCTTACCGCAACCCCTTCTCGTGGCAGAGGTGCTTACCGGTCCCCCAGGGAAACACGTCACTCCCGCGGAAACCATCCAGGGTTTTCAATTGGTCCCCGCCGGAGAAGTAGATAGTCCTCCCGAACAACCTTCCCACTCGGTAGGTCATATCGATGAAGCGAGCGCGAAGGCCCCCCGCGCAATGACCCCAACTCAACTTGTTCGGAATCCGGAAGCTCAGGAGGTTATTCTATCAACTAGTAGTGGTCAACCCGGCGTACTCTCTCACCACGCTCCACCCCCAGCAGCCCCGGACATAGGGATACCCCCAATACGTAGTATCGATGGGCATCGGTCCATTCCGGCGTTGATGGGCGGTCCCGCTTTGGTGGACGATCATCGATCAACCGTATTGGCGAATAAAGCGGATGAAGCCGTGGAGACTGATCCAAAGCTTGCTCGGGA----GGACTATCTCAGAGCTCGGGCTGATCCTGCTCAAGCAGGAGGAGGGAAACAGACTATCGAGGCTCAATCAGCATTCAGCAGGGCTAAGGCACGGGTAGACGCGGTCGCTGCCCCCGATGACTTGCCGCTCACCGCTCCGGGTTTGGGCCTCAGCACAAACCCAGTAGAAACGAATCCGATCAATCCAGGGGTAGTACCCGCCTTACCGGCCTACCTCGGAAGGGGAGTGCCAAGTAATTCATTGAACACCCGTGCACGCACCATCCTACACGCAATCCGCGACGCGGAAGATCGGTCTACGGAAGCCGCGGATAGACCAACCCAAGCCCGGGGGCGATCGCTGCGAGCGGCGCTGAGAGCGGACGAGATTCGAATGAACGGTATCTCGGGGGTGCACAGGGAAAAACGATCTCCGGCCCAGTCTGCTGACGGGGATTCAGCACGAATAGAAGAATCAAAGAATGCTACTCTTCGCTCCGAGGAAAAGAGAGCGATTGAGCAAGCCCGAAAGCAAGCAGCGCGACTCGCGGTAGACAGAGCTGTGACAGGTATTGGACATTCGCTACGAACCCCTCGATCTCCGCTGCCCCCGTGGTTGCCGCCGGATCAGCTGCGGGTCCTGCCTCCATAGGACCTGGTGTCGGTCAGGGTACTGCCGCCGGCCAAGCCGTGGAAGGTATTGCCAGACAACCGGAGGCTGAAGGTAAAACCCGAGGTACCTCATCGCTCAGTCCAGCTTCTATGGAAGCCCCAACTATCCATGGACCAGTTGCAGCTCCGGCACCCCCATCTGCAAATCCATTTGTTTGCTGCGAGACCTGTACGCGGTCGGTGTGGAGGTGGGTCAACATTCCTACCGGCGGATGGCTGGTCCTCAGGTTCATGGACAAGTACTAATAACCCCCCGGGCCGTCATTCTTCTATTGCCAAGTCCGGCTCCTGCAGGCACTCGGGAATTACGACCCGTACCATCCGGTGGTCAGAATCTACCGGAACATGCTTCAGAATTGCCTCGGGACCCGGCTAGAACCCGAATAGGGGAAGGGTATCGTCCCTGGGCTCCCCCCATCGGAACTCTGTCCCCACCCATCTTCGTTCCCAACCGGTCGGGCGCCCCGCTTCCTCGGAGAATTTCGGAATCACCCAATGGAGAGTCAGCCGCGCCAACGAATGATATTAATACCACTGTTGCTTCAGCTTCGCCTACACCAGCAGCATATTCTCATGCCGGTCCTCGCAAAAAAGGTTCGAGCCTTTCCGGTAGGCATATGCAACCAACCCCAATACTCTCACCGACTAATACCTCGGAAGATTCTACTAAACCTTTACCGCCCAGTTCTCGACCCTCTGGCAATATATCGGCTGATGAATCGGTAGTTGCTGCTCCCATCCCTCTGGTGCCCCCAGTGGTTCCTACACCTATGATGTCATCAGGATCGTCTACCAGTGCTATTCAGGCTCCGACTCTCGCAACTCCAGCCGCGGCTCATACAGGAGAATCCATGGAAGAACATTCGGGGTACCAGCTGGGGCCGGAGGGGCGTGGTGCTCGCTCTCGCTCGTGCAACTGGATTCCCACCACACCGCCGGCCTCTTCCCGGGCACTCACCATCAAGTGATCTGTATGAGCCATCCACGCTTCCCCCACGGATTCCCCGCTCTGTGCATTCAGTTCTTCCTAGCAAGAAAAGGTGGGGTGCAATGCCCGCTGCAGGTGCAATGTTGACTTACGGTCCTGGCACTCCGGCAGTTTCTGTGCCAGCTCCGCAGTCCAATCGGTCGATGATGCATGCGAGTACGATGACGCCTAGCCACGCGGCTCCCCCGCTGGGCTCTTTGCTAGCAACGGCTTCCCCAGTCACTTCGCGAGACATCCTTCTCTCGTGCTCAATAGATTACCGCGAGAGACAATTGCCACGATCGGATCACTTGAGTTATCGATTCGTGAGTCCAGGGTTACTTTTATCGACTTCCGGTACCCCTACTGGGGCAGTCCGGGCTAATGAGGCACGGGGATATCACCGGAATCGGGATCCAAAAGAGACTTCGGCCCCAATCACCCGGCTCACATCCGCGATTCATCCGCACACTAGAATGATTCGAGGTCGAGAACCAGCAATCGTAGCTCCTCCTGGGTCCCCCACCACTTGGATCCGCCATGCAGGGCTCAATCTATCGGGAAGGGGTTCGCACAGCTACGGATGGTTGTATTGGTGTCAAAGTCTCCTTTCGACTCTCCGGAGAGGAAGATATGGTTCGGAACCGACCTTACCGAGATAGATCGCCTTTTTCGGGACAGCACATGGATGATGACATTGCCAATCAACCTATTTGTATTACGACGCACTCGAATGGGGAGAACCGAAGTAAGGACACTCATTCATATACAAATCCTCCCGGCGGGGCGGTATCAGCTGGAATCTCTGTCTATGATATCACGCAATCTGCGGTACCGGACGCGCACACCATTTGCGTTGGATTGGCCGCTCCCATAGGATCTTCCATGTCAGCTGGGGGGGAGATCACTAAACGTATAGCGCTGCCCCACGCCAGGGTTACGATTCACCAACCTGCTAGCCCATCTCATGAGGGACAAGCGGGGGAACGTCCGATGGAGGCAGAAGAGTTATTGAAACCTCGCGACCGCACTACCACTATTTATGCACGGAAAACAGCTCAGCCTAAATGGCTAGTTTCTAGGGATATGGAAAGAGATGTGCCCACGCCAGCGAGAGAAGCAAGGGTTCATGGCACCACTGATCCTGTAGTTCACCCCGAAATCACATCCGATCTCTGCGCAGCAGGCTTTTGAAAACCCTCGAGAGGCCACTGGGCGTATCGTATGTGCCAATCGTCACTCGGCAAAGAAACCCGTGGATACCGAGGTTCCGCAGCCTGTACTCCCGGATACCGCACCCGAAGCAGTCGTTAGAATACCAGCTGACGCGCGACTGAAGCAAGTACTTGGTAACGGTAAGAAAGGAGCTCCGAACGCGGGAGCCGTCCCCACACCACCCGAAGGATCCAAAGTGGCCCCCGCCGAGCGTCTAACTCCCGACATCCGGGAGAGAGTGGGTAATCCTTTCTTTCAGCGTCATCGTGCCGATAAACCCAATATTCCGGTGACAGGTCCTGTCCCAGGTGCGCAGCACAGTGAGATTGCGTCCCCAATCCTTCCGCCGGACCCTGCCACCGAGGATGGGGCTCATCTTCCGAAGTACCCTATATATGTAGGTGGTAACAGGGGGAGGGGACAACTTCATCCCGATGGGGGAAGGAGTAATAACACCAATTACAACGCCTCCGTCGCGGGCAGAGTCGGTCAGATTGGCCGAAAAGATAAGGGTGGATATGAGGCCACTACTGATACAAAGGATGGTAGTACGGTGGTGGAGACCGTACCGCCGGGACCAGAACCCACCGTACCGGAGGGTGACTTGACTACAGCCGATCAGCCGTCAACCAATAATCCTAATGTAGGTGGATCCGGGCAGGGAGACGCAGAAATAGCACCTCAAGATCCGTCACGCGTGCAAGGTCCTCCGTTATTTCCTGCTCCGGTTATTCTGGCACAGACAATACCAGTACTGAAGAAGAAACAGTCCGAGAAGGTCCAATTGGCCGATATGAACTCCCAGGTACGGTTGAAGCCCAACCACCCGGAACCGTTTCGGGTTCGATTCCAACAACCCCAGCTGGACCATCCGCAACTGCATATTTGCAACACCGCCGCACGCCCACCATATTCGAGCACCCGGGAGGCACTTCGGCTGCCTTAGCTTCAGCTCCAGTTCCATCCATCGGTCTCCGAAAGATACACATTCCTACGGACATAGTCAATACTGCTCGGGCTGCCTCGATGGTAGTTCTTACATCTCCTCTCTCACTCGCGGTACGGGGAAGGAGTGGCCCACGAACGACTATCCGTCCAGCGGAACCAGGAATTGCTGTGGAAACGGATCCAGTGAAAACCCCTTTTGAGGCATGGTCCAAACCCGGGCACTTCTCGCGAACCTTGGCTACAGGCCCTACTACCACTACCTGGATCTGGGACCCACACGCCGATGTGCATGATTTTGACAGC---CATACCAATGACTTGGAGGATATTCCTCGAAAAGCCCCTAGTGCTCACTTTGGTCAACTAGCCATCATTTCCGTCTGGTTGAGCGGTATGTACCTTCACGGGGGGCGTTTCCCCAATCACGAGGCATGGCTGGGTGATCCAATCCACATAAAGCCAAGTGCCCAGGTCGTCTGGCCAATAGTGGGTCAGGAGATATCGAACGGAGATGTAGGCGGGTTCCTGGGAATACAAATAACCTCTGGATTCTCTCAGATTCGGCGGGCATCTGGGATAACCAGCGAATTACAACTGTACTCTACTGCGATCGGCGGATCAACCTTTGCAGCGCCAATGCCTTTCGCTGGTTGGTTGCACTACCACAGAGCAGCCCCCCAACTGGCTTGGTTCCAAAATGTAGACTCCATGTTGAATCACCACCTGGCGGGACTACCGGGACTGGGTTCTCTTCCCCGGGCGGGGCACCAAGCGCACGTTTCTCCACCAATTAATCAGCCTTCGGAGACTGGAGTGGACGCTAAAGAAATTCCTCCTCCTCACGAACTTCTGTTGGATCGGCATCCTTTGGCCAAACTGTATCCGGGTTTCGCCGAAGGGCTTACCCCATTCTTCACTTTGAACCGGTCAGAATATTCGGAGTTTTCAACTTCTCGCGGGGGACTAGATCCGAGGACAGGGGGGTTGTGGCTGAGTGATACCGCCCATCATCACTTAGCCATTGCAGTTGCTCCTACCACTGCTGGTCATATGTATAGAACTCAGTGGGGCATCGGCCAAAGCCCAAAAGAGGTTCCGGAGGCCCATACAGGTCCGTTCACGGGGCAGGGTCACTGGGGCATTGCTGACATTTTAACCATCTCACGGCACGCTCAATCAGCCCCCAATCTAGCTATGCTTGGCTCCCCCACCATTATTGTAGCTCACCATATGTATTCTATGCCCCCTCATCCGTATTCGGCCACCGATCATGGTACCCAACTCCCTCCGTTTACGCATCACATGTGGATCGGTGGATTTCCAACAGTCGGGGCTGCTGCGCACGCAGCCATCTTTCTGGTGAGGGACTATGATCCAACCAATCAATGCAACAATGTATCAGACCGTATTTCGCGACACCGTGATGCAATAATCTCTCACCCGAACCGGGCATGTCTTTTCTTGGGTTTCCATAGCTTTGGGTTGTACATCCACAACGATACGATGAGTGCTTCGGGGCGTCCTCCAGATATGTTTCCGGATACTGCTATGCGAGTACAACCCATATCTGCCCAGTGGGCACAGAACGCTCATGCCTCAGCACCGTCTTCGACAGCC---------------GTCACCAGTTTGGCCTGG---GGCGGCGTACTAGCCATAGGCGGGAAGGTGGCCTTGTCGGCGATACCGTTGGGAACCGCAGACTCTTTGGTACATCATATTCATGCATTTACTACCCATGTAACTGCATTGATCCCACCGAAGGGTGTTCTGTTTGCTCGAAGCTCCCGATCAGTGCCGGATAAAGCTCATCTCGGTTTTCGTTTTCCCTGTGACGGCCCCGGAAGGGGAGGCACATGTCAAGTATCTGCTTGGGATCATGTTTCCTTAGGCCTATCCCGGATGCACAATCCGATACCGGTTGGAATCTTTCACTCCAGCCGGAAAATGCAATCCGATGTTCGGGGTAGCGTCAATGACCAGGGAATAGTGAATCACATCACCGGTGGGAACTTCGCGCATAGTTCGATTACAATTAATGGATGGCCCCGCGACTTCCTATGGGCACAGGCTTCTCAAGTCATTCAATCTTACGGCTCCTCGTTATCCGCATACGGTCTTTTATCCTCGGGTGCTCATTCCGTTTGGGCCTTTAGTCTAATGTCTCCATCTAGCGGTCGTGGATACTGGCAAGAACTCACCGAATCTCTCGTGTGGGCGCACAACAAAGTGAGAGTAGCTCCCGCTATCCAGCCTAGAGCTTCGAGCATTGTACAAGGCCGCGCCGTAGGGGTTGCCCATCACCTTCTGGGTGGGATTGCCACGACATGGGCATTCTTCCTGGCAAGAATCATTGCGGTGGGAACGGCAGTAAGATCCCCAAGTTTTAGCCGGGGCCTTGCCCAGGACCCAACCACTCGTCGTCTCTGGTTCGGTCTCGCTACCGCGCATGACTTCGAGAGCCATGATGGCATGACTGAGGAGCGTCTCTACCAGCACATTTTTGCTTCCCACTTCGGCCAGTTGGCAATAATCTTCCTGCGGACTCCGGGCAACCTATTCCACGTAGCTTGGCAGGGTAATTCCGAGGCACGGATGCAGGATCCCTTGCATGTGAGACCTCTTGCCCATGCGATTTGGGACCCCCATTTCGGTCAACCAGCTTTGGAAGCATTCGAGCG------GGTGAATCTTGCTTATTCCGGTGTCTACCAGCGGTGGTACACCATAGGTCTGCGCACCAATCAAGATCTGTATACTGGAGCTTTGTTTCCGCCTGCCGTCTCCACTCTCTGTCCGGTGGCGGGTTGGCTGCATCTGGGGCCTACCTGGGCTCCTAGTATATCGTGGTTCAAGAACGCTGAATCTCGTCTTAATCATCACTTGTCAGGACTCTCCGGAGTAAGCTCTTTGGCTTGGGCTGGTCATTCAGTTCACGTTGCCATCCCCGAATCAAGGGGTGGACACGTCAGGTGGGGCAATTGGCTCAGCGCGCCACCGCACCCGAAAGGCTTGTGGCCTCTTCTCGCCGGTCAGTGGGCTGTCCATGCTCGAGATGTTGATTCAAGTAGCCACTTCTTCAATACTTCTCCGGGGGCAGGCACCGCCATTCTCACTTTTATTGGAGGGTTCAACCCAAACACACAGAGTCCATGGCTGACCGATATCGCCCATCATCACTTAGCCATTGCAGTTGCTCCTACCACTGCTGGTCATATGTATAGAACTAACTTCGGGATTGGACACAGCATGAGGGGAGTCCTGGAGGCACATACCCCTCCTGGGGGCCGACTCGGGCGTGGTCATCAAGGACTGTATGACACGATCAATAATCCTCTCCACTTTCAATCGGGTCTTGGTTTAGCATCCCTGGGAGTCGTTACTTCCCTAGTGGCTCAACACATGTATTCTCTACCCGCTTATGCATCCATTGCGCCAGACTTCACTACTCAAGCTGCATTATATACTCATCATCAGTATATCGCTGGGTGCATCATGACGGGCGCGTCTGCCCACGGAGCCATCTTTCTGGTGAGGGATTATGATCCG---------GGGAAGGGTAATGCATCGGGAAGAATGCTGGAACAAAAAGAAGCTATTACATCCCACTTGAGCTGGGCTAGTTTGTTTCTGGGTGTCCATACCTTGGGAATTTATGTGCACAACGATGTTATGCTCGCTTCCGGCACCCCGGAGAAACAGATATTGATCGAACCCGTATTCGCCCAGCGGATCCAATCGGCCCATGGAAAAGCCTCATATGGTTTTGACGTACTCCCTTCTGCACCTCACGACCCCGCGTATACTGCTGGCCGAAGCATCTGGTTGCCCGGATGGTTGGATGCAATCG------------ACTCACTCTCCTCGACCATAGGTCCCGGAGACTCTCTGGTTCATCACGCAATCGCGTCAGGCTTGCACACAACCACGTTGATACTGAGCAAAGGTGCTTTGGATGCACGCGGCTCAAAGCTCATGCCGGATAAGAAAGAATTTGGGTATGGTTCCCCTTGCGATGGTCCTGGACGAGGTGGTACTTGTGATATCTCAGCCCGGGATGCCTGTCACCCGGCAGTCTTTCGGACGTCGAATACTATTGGATGGGTTACGTTCCACCGGCATTGGAAGCATATTACGCTCTGGCAAGGAAATGTGGCTCAATCTGATGAGTCTTCTACTTACTTGATGGGACGGTTAAGAGATTACTTGTGGTTGAATCCCTCGCAACTGATCAATGGATACAATCCCTTCGGCACGAACAGTCTATCCGTCTGGGCATGGATGTTTTTATTCGGACACCCCGTGCGGGCTACTGGATTCATGTTTCCCATCCCTCGGCGTGGATACTGGCAAGAGCCCATAGAGACTTCAGCACGGGCTCATGAACGGACGCCCCTGGCTCATGTGGTACGTTGGGGGGATAAGCCGGTAGCTCTGCCTATCGTACAAGCAAGATTGGTTGGATCAGCTCACCTCTCTGTAGGGTATATATTGACTCATGCAGCCCCTCCGATTCCTTCAACGGCGGGCAAGTCTGGGCAGATGGCACATCCAGCAAAGATTCATGGTACATGTACTGGTCGTACCCAATGCGTGAGAGCTTGTCCCACAGACGCTTTGGAAACGGTAGCCTGGGACGGATGTAAGGCCAACCAAATAGCCTCCGCTCCCAGGACGGAGGACTGCGTGGGGTGTAAAAGGCGTGAATCTGCTTGTCCGACGGATCCTTCGAGTGCACGTGTCTACCCGGGATCCGAAACAACTCGAAGTACGGGCTTAGCTTACCGAACGGCAGCCTCTCAACCACCCTCTGTATCTGTGCCTCCAGTGGGTCCAGTCCTCCCAGCAATCACGATGGCCTTATCGCTTTTATCTATAGAGGGAGACGAGATT-----GCATGAACGCAGGATGTCAAAACATATCCCCCCGCAGCGCCTGTCCTAGCCATGTCGCGGTTTGGTCCTTTGGCCGGTTCATTGATCGAGATTAATCGTTTCTCTCCGGACGCTCCAGTCT-CATGACCGCAACTGTAGAGAGACGCGAAAACGAAAGCCTCTGGGGTGACTTCTGCGAGTGGATCACAAGCACCGACAATCGCCTGTACATTGGCTGGTTCGGTGTACTCATGATCCCGACCCTATTAACAGCAACCTCCGTATTCATGACTGCTTCCATCGCAGCCCCGCCAGTAGATATTGACGGTATTCGTGAGCCCGTTTCCGGTTCTCTGCTATACGGTAACAATATCATATCCGGTGCTATCATCCCCACCTCCGCCGCCATCGGTTCGCACTTCTACCCTATCTGGGAAGCGGCTTCTCCGGATGAATGGCTCTACAACGGTGGTCCCTACGAACTCATCGTGCTTCACTTCCTTCTTGGCGTAGCTTGCTACATGGGTCGCGAGTGGGAACTTAGCTTCCGGTTGGGCATGCGCCCTTGGATCGCCGTTGCTTACTCAGCCCCAGTTGCAGCCGCCACCGCCGTGTTCTTGATATATCCAATCGGGCAAGGAAGCTTTTCCGACGGTATGCCCTTGGGAATCTCAGGCACCTTCAACTCCATGATCGTCTTCCAAGCTGAACACAACATACTGATGCACCCGTTCCACATGTTGGGTGTGGCTGGCGTATTCGGCGGATCCCTGTTCAGTGCTATGCATGGTTCCTTGGTGACTTCTAGCCTTATCCGGGAAACCACCGAGAATGAATCCGCTAATGCGGGTTACAGGTTTGGTCAGGAAGAGGAAACATATAACATTGTAGCTGCTCACGGGTACTCCGGTCGATTGATCTTCCAATATGCTAGCCCCAACAACTCTCGTTCTCTACACTTTTTCCTGGCTGCTTGGCCAGTAATAGGTATCTGGTTTACTTCTTCGGGCATCAGCACAATGGCTTTCAACCCAAATGGTTTCAATTTCAACCAATCCGTAGTGGATAGCCAGGGACGTGTCATCAACACATGGGCCGACATTATCAACCGCGCCAACCTTGGTATGGAGGTTATGCATGAACGTAACGCTCACAACTTCCCACCAGATCCGG------------------------
>S_chrysocaulos_20200612_23_XZ
ATGGGTTTGCCCTGGTACCGCGCCCACACCGTCGTATCAAATGATCCTGGCCGTTCGCCCCCCGTACACCTAATGCATACGGCGCCGGTGTCTGGTTGGGCTGGTTCGATGGCCCCGTATGAATTAGCTGTTCCTGATCCATCCGATCCTGCGCCCGATCCCATGCGGAGACAAGGCATGTCCGTTATACCTCTCACGAGCCGCCCAGGAGTCACGGAATCATGGAGTGGTTGGAGCATCGCTGTTGAAACCGTAACTAATGCGGGTATTCGGAGTTACGAAGGCGTAGCTACTGCGCATACCGTGCCACCCGGCTTGTTACTCTTAGCAGCTATCCGGCATCGGGTATATTGGGATTCGGAAATATCCAGCGACGAGCGTACGGGAACATCTGCTCCGGATTTGCCTAAGATTTCCGGGGTTCATCCATCCCTTTCAGGAGTACCTCGTCCCGGATCTGGAGCATCTCACGTCACGGGTTTGCTCGGTCCTGGAATATGGGTGTCTGATCCCTATGGGCTGACTGGCCGGGTAGACACCGTAGCTCCGGCATGGGGAGCCGCAGGTTTCGATCCTTTCGTTCCAGGAGGGATAGCTTCCCATCACATCGCGGCAGGTATTGGCGGTATAGTGGCCGGTTTACTTCACCCCAGTGCTCGTCCCCCTCAACGATCACACACATCATTACGCATGGGTAATGTGGAAACCGTATTACCTAGCAGTACCGCCGCCGTGCTCCCCGCAGCCCTCATTGTTGCTGGAACCATGTGGTATGGCTCTGCGACCACTCCGGTGGAACCATTCGGTCCTACTCGTTACCAGTGGGACCAGGGATTCCATCAGCAGGAAACAGATCGCAGGATTCGATCCGCCCGGGCTGGGAATCTAGGGTTGCCTGAGGCTTGGTCAAAGATCCCAGAGAAATCAGCTTCTCATGATTACATTGGAAGTAATCCGGCTAAGGGGGGATCATCCAGAGCGGGCGCGACGGACAGTGGAGACGGAATAGCTGTTGGTCGGTTGGGTCACGCCGCCCTTAGGGACAAGGAAGGACACGAGCCCATTGCACGTCGTATGCCAACCCCCCTTGAAACATCCCCCGTGGTGTCGGTGGATGAGGAAGGAATTGCGAGAGCCGATGTTCCTTCCAGGGGGGCAGAATCAAAGTATAGTACTGAACAAGTAGGCGTAACTGTCGAGTCTTTCGGCGGTGAACCCGACGGAGTTAGTTTCGGTGATCCCGCCACGGTAAAGAAACATGCCAGACGTGCTCAATTAGGCGAGATTCCCGAATTTGACCGCGCTACCTCAAAGCCTGACGGTGTTCCTCGTAGCAGCCCGAGAGGTCGGTCCACATCTGGTCACGCTACATTCGCCCTCCCATCCTCTTCCGGACACATCCGGCACGGTGCCAGAACCCTGTTCAGAGATGTTCTTGCCGGTACCGATCCCGATCTAGATGCTCAAGCTGAACCTGGCACGTCCCAGAAATCAGGAGACCCAACTACGAAGAGACAAGCGGTATGACGAATGAAAACCTCGTATTCCCCGAGGAGGTTCTACCCCGTGGAAACGCTCTTCGATGGTACCCTGGCCCTTGCTGGCCGCGATCAAGAAACCACTGGTTTCGCTTGGTGGGCCGGTAACGCCCGACTCATCAACCTTTCCGGGAAATCACTCGGTGCCCACGTAGCTCACGCTGGTTCAATCGTGTTTCGGGCCGGTGCAATGAACCCATTTGAGGTAGCTCATCTCATACCGGAGAAGCCTATGCACGAACAGGGGTCGATCTCACTACCCCATTTGGCTACTTTGGGCTGGGGAGTCGGACCTGGCGGAGAGGCCGTGGACGTTTCGCCGTACCTGGCGTCCGGAGTACTTCACTCAATATCCCCCGCGGTTCCGGGTCTTGGAGGTACTTCTCATGCACCTATAGGACCCGACACATTGGAGGAATCCTTTCCTTTCTTCGGTCACGCGTGGAGAGATAGGAACAAAATGACCACTATTCCAGGTATTCACCCGATCCTGCTGGGTATTGGTGCCCTTCTGTCGGTGTCCAAAGCTCCGTATTCCGGGGGTGCACATGATACCTGGGCTCCCGGTGGTGGGGATGTACGAGAAATAACGACTCTCACTGCGGGTCCAGGTGTGATATTCGGGTATTCACCCAAATCGCCTTTCGGCGGAGAGGGGTGGATTGTGAGTGTAGACAATTCGGAAGATGCAACTGGAGGGCATTTCCGGCCTGGTTCTATCCGTATACCCGGCGGAATCTCTCACATCCTGACCAAACCATTCGCATGGGCTCGCCGCGCCTCCGTACGGCCCGGAGAAGCTCACTCGTCCCATAGCTTAGGCGCTCCTCCCGTCTCTGGCTTCACTGCCCGTCGCTTCGTCCGGTTCAACAATACAGTATACCCCAGCGAATTTCATGGTCCAACTGGTCCAGAAGCCCCTCAAGCTCAAGCCTCCACCTCCCCAGTTAGGGACCAACGCCCTGGAGCCAACGCGGGTTCCGCCCAAGGACCGACTGGTCTAGGCAAATACCCAATGCGGTCACCTACTGGAGAGATCATCTTCGGGGGGGAAACAATGCGCTCCCGGGACCCTCGCGCCCCATGGTTGGAACCTCTCAGAGGTCCAAATGGCTTGGATGTCAGCAAATTAAAGAGGGACATACAACCGCGGCAAGAAAGGCGCTCGGCGGAATACATGACCCATGCCCCTTTGGGTTCCCCGAATCCCGTGGGTGGAGTAGCTACTGAGATAAATGCAGTCAACCACGTTTCTCCCCGAAGCTGGTCAGCCACCCCCCATTTTGTATCGGGATTCTTCTTCTCCGTGGCTCATTCGTGGCATGCGGGAAGGGCCCGCGCGGCTGCTGCCGGATCCGAGAGAGGGATTGATCGTGATCCCGAACCCGTCCCTCCCATGACGCCCCTTACCCGAGGATCGACAAGCTTCTCTGATAACACGGATGACCGGCCACGGAGAGACCGTTTTGCTTTTGTGGGTCGGTCTGGTCTCTCGCTCCTTCCTCGTGCCTATTTCCCTCCCGGCGGCTGGTTCACGGGTACAACCTCCGTCACCTCATGGTACACTCACGGATTGGCTAGTCCCTATCCGGAGGGTCGCAACTCCCTGACCGTCGCTGCATCCACGCCTGCAAATAGCCCAGCACATTCCCCGCCGTTGCTGTGGGGTCCCGAGGCGCAAGGAGAGTCCAGCCGCTGGTGCCAATTAGGTGGTCTATGGACCTTTGTCGCGCCCCATGGTGCTTTTGGTTTGATGGGTCCTATGTTGCGCCAATCTGAACCCGCTCGATCAGTGCAATCGCGGCCGTATAACGCAATCGCGTTTACCGCTCCAATCGCCGTTTTTGTTCCCGTATCCCTGATTCATCCGTTGGGCCAGTCCGGTCGGCCCTCCGCACCCAGCTCCGGTGTAGCAGCCATCTCCCGATCCATCCCCTCCCCTCAGGGTCTCCATAATTGGACCCTCAACCCGTTTCATACGATGGGAGTGGCTGGAGTACCGGGTGCTGCTCCCCCATGCGCTACTCACGGCGCGACCGTTGAGAATACGTTGTTCGAGGATGGTGATGGCGCGAATACACTCCGCGCCTCCAATCCGACCCAATCCGAAGAGACTCATTCAATGGTTACTGCTAATCGCTCCCGGTCCCAAACATCCGGTGTTGCCCCCTCCAACAAACGTCGGTCACACTTCCTCATGTTATTCGTACCCGTCACTGGTCCACGGATGAGTGCTATTGGAGTAGTGGGTCTAGCGCCGAATCCGCGGGCGTATGACTCTGTCCCCCAAGAGGTGCGCGCAGCAGAAGATCCCGAGTTCGAAACTCCTTACACAAAGAATATTCTGTCGAATGAGGGTATTCGTGCTCGGATGGCAGCTCAGGATCAGCCTCATGAAAACCTCGTATTCCCCGAGGAGGTTCTACCCCGTGGAAACGCTCTTCGAATGTCTGGGAGCACGGGAGAACGCCCTTCCGCCGACATTGTCACCAGTATTCGATATCGGGTGATTCATAGCATCACCATACCTCCTTCGTCCTTCGCGGGTCGGTTATTCGTCAGTACGGGCTTGGCCTATGACGTCTCCGGGAGCCCTCGACCTAATGAGTATTCCACTGATACCCGGCGGGATATTCCATTAATAACTGGCCGTTTCGATTCGTCGGAACAATGACTATAGATAGAACTCATCCGACCCCCACAGCCAGATGGCCGGCCATTCATGGACCAGCCGTACCTACGGTCTCCCCCCCGGGATCAATACCAGCAACGCAATCCATACAGCGGCGAACGG---------CCACACGGAAAACCAATCCAAGGATCGAACCGAGACGGACTGGTGTGGGAACTTCACTGAAACCCCTGAATTCGGAGTACGGAAGAGTGGCTCCCGGATGGGGAACCACACCCGTCATGGGTTTCGCGATGGCGCTACCCGCGGTCTTTCCAGCCACTATCTCGGAAATCCATAATCCCCCCGTTCCGGTGGATGGAGTCCCCGTGACTCGGT---------------------------------------------------------------------------------------------------GAACGGCTAATACCACCGGAAGGATCCCTCCGTGGCTGGTAGGCACTGCAGTCGGTACCTCAGTGATCGGTTCAGTAGGTATCTCTTTCCATGGTCCACACCCTGGCTCAGGCTCATCCCTATGACCATGTTTGCCAAGTCACCCGAGGCTTATGCCACTTTTGACCCAACCGTGGAATTCATGCCAATCATACCGCTGCTCTCTTCCCTCCTAGCCCCTGTACGGCAAGCCTCAGTTGGTTCTCGATAAATACAACGGAATCCGAACGAACAGAGTGTGGAATTGAACCGTACTAGCCTTTACTGGGGGCTGCTACTAATCTCCGCACCCGCTGTTCCATTCCCCAATCACTCCTCCAATTAAACGGGAGAGCTAAATATCCCTGCACTTATTGCCACTGCACCGCTCATT--------------------------------------------------ACGGAAACTGCAAGTCCGGTCGCCACCTCCATATCCTGTGCACCCGTGAGCTCCACCGGTCACGCTCCGTACACCGCCTCCGGAC------------AATCTGAAGAACCTAGAGATCCTTCCGGTGAGCATGGAGATTAGACGGAAGCATCGGTCCATACATCCCTGCCGGTGAGTACTTTGGGAACAATCTCTCCCGCTATCTTCCTCCGGGACCCGCCTAGGATCCGGAGCGGCAAAAAACGACCATTGCCCCTCAGTCGGCTGTGTGTGCATCAATCGCAATCCCAATCATCCCAGTTATTGGTTTCCCATCGGTGCTTGCCTC------------------CAAAAACGTCGTATTCTCGGGTGCCACGCCACGGATCGGCCCAGTCCCCTTGGTGGGTTTCCTCCACTCCTCCGTATCC------------------------ACGTCACCGAAAACGGAAACGAAAGCAAGTGTTGGATCCAAGGCCGGCGTCAGGGATCACAGATTAACTCATTACACTCCCGATTACCAGACCAAAGACACCGATATCCCGGCAGCATCCCGAACGACCCCGCAACCCGGAGCGCCCGCCGAAGAAGCGGGAGCCGCAGTAGCCGCGGAATCCTCCACAGGCACGTGGACTACCGTGTGGACCGACGGACTGACTAATCTGGATCGTTATAAAGGTCGGTGCTACGATATCGAACCCGTGGCGGGGGAAAAAGATCAATACATTGCCTATGTAGCCTATCCATTGGACCCGTTTGAGGAAGGTTCCGTGACCAACATGTTCACCTCCATTGTTGGTAATGTTTTTGGTTCCAAGGCCTCACGAGCCCTTCGTTTGGAGGATCTTCGAATCCCCCCCGCGTATTCCAAGACCTTCCAGGGTCCACCTCATGGTATCCAAGTCGAAAGGGATAAATTGAACAAATATGGCCGTCCTTTGCTTGGATGTACTACCAAACCCAAGTTGGGCCTCTCCGCTAAAAACTACGGAAGAGCAGTCTATGAATGTCTTCGTGGTGGACTCGATTTCACTAAAGATGATGAGAACGTGAATTCTCAACCTTTCATGCGTTGGCGAGATCGTTTCGTATTCGTAGCGGAAGCTCCTTATAAGGCCCAGGGCGAGACAGGCGAGATAAAGGGGCATTACCTGAATGCTACCGCGGGCTCGTGCGAAGAAATGATGAAGAGGGCAGAATTCGCTAGGGAATTGGGTGTGCCCATCATCATGCATGACTATTTGACAGGAGGATTTACTGCCAATACTAGTCTTGCCTATTATTGCCGGGACAACGGTCTACTATTACATATCCATCGCGCAATGCATGCTGTTATTGACAGACAAAAAAATCATGGTATTCATTCCCGTGTATTGGCAAAAGCATCACGCATGTCCGGTGGAGATCACATCCATGGTGGTACCGTTGTTGGTAAGCTGGAGGGGGAACGCCAAGTCACCCTAGGTTTCGTGGATCTTCTTCGGGATGATTATATTGAAAAAGACCGAAGTCGCGGTATTTATTCCACCCAAGATTGGGTCTCCATGCCAGGTGTCCTGCCCGTCGCCTCCGGAGGCATTCACGTGTGGCATATGCCCGCTTTGACCGAAATCTTTGGAGACGATCCTGCATTACAACCCGGCGGGGGAACATCGGGCCACCCTTGGGGCAACGCACCAGGTGCAGTAGCTAATCGAGTCGCATTGGAAGCTTGTGTACAAGCCCGTAACGAAGGACGTGATCCCGCTCTTGAGGGTAATGAGACTATTCGCGAAGCTAGTAAGTGGAGTCCTGAACCAGCTGCGGCTCGCGAGGCACGGAAAGAAATAAAGTCCGAATATGATACGATTGACACTATTGAGGTTCGAGCCCCCGCCAGGCATATCAGTATCTCTGCCGGTAAGACACGAAGGGCGGTTGATCAAAGTCGTTACCGTCCACATGAACAAGCACCAACGATACCGGAATTTACGCCCCATCGAGCATGTGATCCCGTTCCACGAGTACTCCCAAATGCTAGTCGATTGGGCCCGAGCAAAGCTGAACCTTTCGTAGGCGCTGCAGCTGGTACGGGAACCTCCTATAAGAGGCTCCGGGCTAGAGCCAAGGGACGAGCTTATCCGATGCGGAAGCATACCCGCCATGCAACTATCGTAGTCAGATACGGAGCGCGGGACCCGCGTACCGGAGGCGCATCGAACCCAAAGTCGACAATGAGCGTCCCTGTCATAGTCGTTCTATCATACCCCCACCCAAGATCGGGCAAGCCAATACCCTGGGGATCGCCATGCGCAGAGCATCGCTTGGAGAATCGACAGGAGCGTGCACCACCTTCGCAAA------AGAGAGAATAAACCACGAGTATCCCGCGATTTCGGGTGTCCGGGAATCAGTACATGATACTTCGATGAATTCGAAAGAACTCGCGCT---GACAACTCAACCTTCCGCGGCAACAGAGGCACACATCCCTTATGTCGGGCCCGGTAAGGTCACTGCCAAAGACACTGTTGTACCACCCTCCACTGGAATGATATATCCAACG---CATGCAGCTACCGTCACAAGACAGATTCATTCTAGTATTGGTTCGAGGGTTGAGGGAGGTTGGGGGTATCGTAGACGACATATGATAGAATACCAAAAGGGAAGTCCCCCGCCGGATGCTGTATCCATGCCTATACGAAACGCGAATTATAGTCTCCACCGTCTCGAAAGCCAAAGTGGGGGGATTCTGAAAGAGATGCCACCGCCCGAGGCACGGACCGATGGGAGTGTCACACCGGGAGGGGCGACTTACGAAGCCTATCGATACTCACAATCGCATATCCGTCCGAGTCGTATGTGCCGCTGGAAAGTCGAAGCAGGCGGCATGCGGAGCAGCAATTCGTCTATACCGGAAGCACCCCCTCAACGAGGCCTAAAGGCACCCTTTTTGTGAATGGAATTGCTCGAGTTACAATCAATCAGATCTCAAGAAGTCCCGGCACTCATCACCATCTGGAACGAGGTCTGCACGGAACCCCCGTCTACAAAGGCACAACAATTCCGACAAGGGGAGGGAAGTCGAAATCGGAACCTGATAGGAACACCAGAATATGGGTTCGCGTGAGAAAGAAAAGGAAAACACCTATCCCTCCGTCACTGGCTACGGGTCCGGGTACGAAAGAGATGGTTGACCATGTCTGTTACCCCATTGGGTCACGGGAATACGCCGTACCAGAATCTCACAAATTATCGTATGGCTTCCCCGATATATGTGAAGAATCACGACACCAATCCCCTCAACCGAGGTTCGAAACAGGAGAGATTGGTCGAACGGCATCGAACAACAAACCCGATCCCGATGTACCTCCTAACGATCTTTTCCCTTTACCGAAAGATGTGTTAGCCGCTACAGAGCATTCAATCGGGATTGGGATCGGAATAGGAACCCTAGATGATATAGATCACCCGAACAATCGGCGTATTCGTACTGCAGCGGATTCATCAAAAGATCAATCGAGATCGGCGTCAGAGCGTCCAGCGGATCCTCTGCGCTTCGGGGCGCCGTAAGCACGTATCGACCATGAGAGGCGCAGCCAATCCGATTCCAGCATCCACCTCTCAAGACTTTTCTGGGTCGCATCCCCCTCCCCAATCCCCGGATCAGACTAATCCGTCGACGCAAATGGTACAGAAACGAAAAGCGAGTTCTTCAGGCCCGGGAGGCCCGACGGTACGCACCGCAAGTTACCAAGTGCGAGATATTCATCCCAGTCATTATGGGCGTGCTCGCCCAATAGAAACGTCCGAAGGCACGAACGCTGGACCCATACCATCGTCAGCCTTGCACGCGGGCGTTACTCTTTGGGGAGAGTCAACAACTCCCTTCCATAGGATCTCCGGAGTAGGGGGAGATCTTGAGGAAGGCTATCGAATAACTGAAGGAAATTGTTCATCCGTATATCGGGAGCCAGCTCAAGCAGCTCGGTATCGAAAGGAATCTGTGACTCTGGCGTGGGATCAGATACATTCACGGAGTATTCCGCCCTCACAAAATCCCCCACTGGGAGCCCCTCTCATTCCTTCCCCGGAGAATAACGATGCAAATCGTACCCCGACGGGTTCTACTACGCAACGTCAAGCTGCGCCGCTCCTCAGATCCGAACAATGCATCGTGGGCACGGGGCTTGAAGGTCAAATAGCCTCGGATACGGAGCATACCGATGATTGTGTGAGAACCTCGAGCGATCCGGATACGATAGAAGGTGGATTCCCGAGGAAAGGACAGATCGCTGCGGACGGCGGGGCTGCAACAGGAGGAGAATTGGCTTCAGGAATAAATATATCAATTGCATACACGCCTTTGGAGGGATACAATTCCGAGGACCCCGTACCTACTAGCGAACGGCCAGCATTTGCAGATACCTACACGTCTATTCATATTGATACATATGATATGGAGGCCCGCGTCACTGCCGAGGTCATTACTCGGGAAATACCTCATTTAGATGATTATGTCCCTCGCCACTCGGATAGTGGCCCCGTATCACCGGGATCCCGGGTAGAGACCGGAGATGCCTCAGTGGGCAAACCAACACCCCGCAATCCGGAATCACCGAAGGCTCCGGAAAGTAACTCACCGCAAGCCATTCTTGGTATTGACATCACCGCGAGAGAAACCTGCCCCAAAGTACCAACGGGTGGGAGAGGTCGAATCATGGATGTCAGATGGATCTATCCAGGTACGTCCAGGGTTGTCCATGCATACGCCCCGCAGGCGCGCGACGCGCAGGTGGGTGATAAAGCAGCTGGAAGACATGGGAATAAGGGTATTACCCCGAAGATTGCGCCAATACAGGATATGCCGCATGTGCAGGATGGAACATCGATCGATATGATACTGAGTCCCTTGGGGGTGCCCTCGCGCATGAATGTAGGACAGATCTCTGAACGTGTGCCTGGTCCGGCGGGATACCACCCGGAGAGACATCATAGAATCATACCTTCTGATGAGAGATATGAACGAGCAGCCCCGAGAAAGTCAGTCTTTCCCGAAACCTATGCAGCTGGTGAGCAAACGGCTACTCCACGGGCATTCGAACTGGCTCATCCAGGAAAAAGCCGACCAATCAATGGGAGAACGGGAGAGGCGTCTGAACAACCCGTTACGGTGGGGAAAGCTCATATGCCGAAATCGGTGCATCAAGCTGATGACAAGATCCATGCACGCTCCAGCGGACCTCATCCGCGTGTCACGCAACAACCGCTCAGAGGGAAGTCCAAGCAGGGAGGGCAGCGGGTGGGAGAGATGGAAGTTCGGGCTCCGGATGGTTCTGGTGTCTCTCATATCCTTCAAGAAATGCCTACTCTGAAACCGGATCATGTTCAGGCCCGTCGGGAGGTAGTGTGTACAATCGTTTCCGGGGAACCAGTATACACCACTCCGGAATCTTCTCGATCGCCCGTTCGGGAACCACGACGTCCAGCCCCAGATCCGGTTCTGTATGTCGTAGATAAGGATCTCATCACTCTCCCCGAATTGGATTAGTGTCTCCCGAGCAGACCCGCGCCTGGGCTGACAAAGCCTTGCCCACCGGGGAATTAGTTGGCCGGGTGAGCCAACCCAGCACCTT---CCGCTACCGTACCGATGAACCAGAGAGAGATGGAACATCTCGTGAAAGAATCTCTGGGCCTATT---AGCGGGGTTCGCGCTCGCGGTAAGTAC---------------------GGAGAGTACACATACCGTCAAGAATGCGGAGCCGAATATCTCGAATCCCGAGCCCGGAGATATCGGATGGGACACATCGAGTCAGCATGCGCTGTCACTCATGCACGGTATTTACAAAACCTTCCAAGTCATACCGCGAATATCCCGTCTAAGCCTCTGCAGGAGTCAGAGAGCCCAGCATACTGCGATCCCAATTCCGCCAGGCCTGTAACCGAACAACCCACCCCAACCGGATTCACACGAGGCTTATGG------------GAGTACGGAACCCGGAACGAAACCATTCCCCGCTTC------TGCTCTGATTCCGAGGAATCCATTGAGCGGGAGGCAACCACTGGGGGAGATGCAACCAGGGAACCATCAGCCAGCCCGGATCCACATGTCCTCTCGGATCGTGCATATGCGGAACGGGGCTCCCGGGTGAGTGACGGG---------GATGACTTGGCAGACCGGACGACTACAAGGGGAAAAGATCTTTTGGTCAGACATATCGGATTAATGACACTTCTTGTTCGAACGAAGACGAATCCGGAATGGATGGTTCCAGTATTCTCACCGGTCCCCCCACCCGAACCAAGACCAATG---GTCCACTTGGGCGAGGGTCGAGTGGTCAGTCCAGATATCAACGAACCTCATAGAAGGATCATTCTTCGAAATAATCCTCTATCTACTCCCTCAGAAAGAAGA---GCGCCGGAGGGGGCGATCGTTCGTCAACAGAAACTGCTGCAGGGAGCAGTGGACGCGCCT---ATGGGTCATGGCATCG------CGGATACCGATGAGAGGCCTTCTAAACCTTCCTCAGATATGGTTAAAGGCAAGGACGGAAGATCTCGCGAGAATTCACCCGGTAAACGAGTTGATCATCCAGGTCGCCCTGCCATCGTGGTGGGCCCGTACCTTGCATTACACCAATGCGGATTGCCGCGAGGGATAGCCATGGAGCCTCCTCAACCATCCATAATTCGCAGTTCGATTGCCCGCA---ATGCCCCTAGCACTGGAGCCGCGAAACCTCCAACTCGGCAAGACATGCCCTTTGTTCGGGAAATACTCCGGGAGGTGGTGCGAGGACATCCCGTATCGTTGAATCGAGCACCTACTTCGCACAGGCCAGGATTCCAAGCATTTGAACCTGTGTCGGCAGACGGCTGCGCCACCCGCTCACATCCATCAGTTCGTGCAGGGTCTAACGCAGACTCCGATGGGGATCAAATGGCTGTCCATGTACCTCTACCTTATTGGGCCCAAGCGGAAGCTCGTCCTTCAGCGCTATCTCATACGAATCTCCCGCCCCCAGCCAACGGGGATCCCGTGTCCGCACCGAATCAAGATATGCCTCTAGGGCCCCATGTACCAACGAATGGGACCG------------------------------------------------GCAGAAGTAG------------------------------------------------------------------------------------------GCACACTCCCCTATGGCTCCGAAGGCCCACACTCGACTCGCGGATCATGAATCCAATCGATCGGGTAATGCCCCTGGAGGTTCACTATGA---------TACTTCTCACCTATTCCATGAGCATTATCAGACC------------------------ACAGAGAGTGTCTATGTTCGTACAACCGCCGGTCGTATCATCTCTCATAAACGACTGGCAACCCACCTGGTTCCCGACCTGGCATAACCCCCAATCATCATCCTAATTGGCCCGCACGCCCGAGGAGTCATTCAAAGTATGTTACGGAGGATAAACAGGTACGTGATTGTACCGACGCTTACGTGCACGGAATTGCACGTGTCCTCATTAGGCGAAAACCCGACTTGCCTACGGTAGACACACACGCGGGACCTCCAGCCGTACTTATAAAGAGCCATGGTCGGGGGATCGATCAATCAAGGATGCATGTGCTGCGGATCGGGAGAGTTCATACCACTCCGGCGGAACTCTCGGAACCTTACGGAGAACCCGATACACCCGCAAAACATATAGGCTCACAACCGGGGAACCGAGTCGCATTTAGAAGAACCACGAAAAAAGCCACTGAACCAGCGAGAAGGAATGGCCGGAAGGGCATGACAACACAGATTGCGGGACGTCCCATGGGAGCCGAGATTGCTCGTGTCGAATGGGCAAGGGAAGGCAGAGTTCCTCCGCAAACCCCCAGGGCCACCATTGATTATCGTTACTATCCAGCCCCTACCGTTTACGGAGTATCGGGAACCAAAGTCCGGATGTGTAGGACGTCACGCCAAGTCATGCCGGGGCGCACAGGCCGATCCAATATATCGTACCCGATTGGTTCACACGTTGGTCCGTCATGTCCCTAGGAACGGCAAGAAATCACTGGCCCACGGAATTCCCCACATTGCCATAAGGAACGTTGAGCAGGGGAGGAACAATCCTTTATCTATTCCGCGTCAAGCAATACGTAGATTGACTCCCGATGCGCAGGTGACAGCGCCACGCCTGG------GATCTACCTACCAGGTGCCAACCGAGATGGGATCCGAACGAGGAAAAGCACTTGCCATCCGCCGGTCATCGTGGGCACCTCGGAAACGCCAAGGACGGGATACGGCTCCTAACCTAAGTCTCGAATTGGTTGATGCCGCCAGGGATGGTGGGAACGCCACACGCAGGAAAGAGGAGACCCTTAGGATCGCAGAGGCCAATAGAGCTTTCGCGACT--------CGCCGCCTGTATCAGTAACATTGACGAAGCGACCAGCGCACTGAGGAACGCCGGCTTGACGGGGGCGGACACGGTTCGGGTCTCCTGTACGGATATCACTCTCCAACCTGCAAGAATCCTCGTGGAGGAAGGTTCCTCGGGCAACCCAAGGGAGCACCGACAAGGCACGAACCGTTTCCCGGTTTCGACTTCGAAGTAT---CGGGGGAGAATGAGGACAGCACGCATAACCAATCGTAGGCGTATCAGCAAACCCGGCTTCAGGATATATCCGGGTTCTATAGATCTACCTAAAGTACCGGGTGGAGTAGGTACGGCAACTCCTCCCACTCCCCGCGGAATTACGACGGATCGGGAGGCTCGGCAGAAGCGGATCGGGGGAGAGGTGCCGCGTCACGTGTGGCGAGAAGGATACCCAAGGGAGTTACCCACACCCGGGCAAGTCCTAATAATACCATAGCCACCGTCGCGGATGAAAGAGGAAAAGTGGTCCCCTGGTTCCCCGCTGGTGCCTGCGGTTTCGGCGGTGCAAGAAAGGGTACAGCATTCGCTGCTCAGACTTCAGCGGAGAATGCTATTCGTTCGTTGATTGATCCGGGTGTGACACGGGCCGAAGTAGTGATAACCGGTCCGGGCCCGGGACGAGATACAGCATTGAGAGCCATTCGCGGAGGCGGTGTAGTGCTAGGTCCTGCGCGCGACATCACCCCAATGCCCCACAATGGATGTAGACCTCCAAAGAAGAGATGCGTATTGGTGTTAC---CCGCTGGAAGGGAGGAAAGGAGGGATGGGGAGGAAGGTATTCCATTCGAGCTCTCCAGCCCAGGACACAGAATGCTTCGTATGTAGACGGAAGGCTGGAGATCTCACAGCACGTAC-AACGCCAGAGTGCATCCAAGCGTAGAAGACATTGTTTCCTCACCGGAAGAGCCGGAGCCAATTCCCGCTATTTCGGTCTCTCCAGGCATGTACCTCGTGAGATGGCCAATGCGTGTTTCCCGCAGAAACGATAATCTCGTTGATCAGACTCTTTCCATTGTAGCGGACGTCCCATCGCGAACAGTTCCGAGTACTGGGAGAGAGAAAGAAGCATCCACCTATCACAGGGATGGAATGCCGGCTCAGCCCGTTGGGGAATATGCGGAAGCCTCACGGAAGCATTACGAAGCCGCGCGCCCGGAGACCGATCCTCATGATCGAAGTCACATACCACATAACATAGGTCCTGTTCATGCAAGTAGTGGAGAACACGCTAGGGCTCCGGACCATCACTCTCAGGCGTTGGGACGAAATCCATCTCCGCCGCAGGCTCCAAATAATACGGCCGTGATCCGTCACCATCGAGGGGAACGAGCCATCCGCCAAGGAGATCTGGAGACCCCTGAAGCTCGGTCCGATAGAGCTGCTGATCATCGGAAACTGGCCGTACCACCCGCACCGAACAATTACACCGAAGCGCAGCATCGGTCGAAAGTCACGGGACGACACGCGAACATTCTGCGAGCCGACGAGATTAGCAGCATCATCCCGGGGCAGACCGAGCAGTATGATCCGGAGGTCGGGGTTGTGAATACCGGTACCGTACTCCAGGTGGGGGATGGCATTGCCCGCATTCACGGTCTCGACGGAGTAATGGCAGGGGAATTAGTTGACCCTGAGGATTGTACAGTAGGAATTGCTCTAAATTTAGAATCGGACAATGTTGGAGTTGTTCTAACGGGGGATGGGTTGACCATAAAGGAAGGTAGCTCCGTGACAGCCACAGGTCAAACTGCTCAGATACCAGTCAGTGATGCCTATTCGGGTCGTGTTGTTAATGCTCCTGCTCAACCTATTGATGGCAAAGGCCGAACTGCTGCTGCTGAATACAGACTCATCGAATCTCCCGCTCCTGGCATCATTTCGCGGCGCTCCGTCCATGAACCAATGCAAACAGGTCTTCTTGCTACCGATTCAATGATTCCTACTGGCCGGGGTCAGCGAGAATTGGTCATTGGAGACAGACAAACCGGGAAGACAGCAGTTGCTATAGATACTACTCCGAATCAGAGAGGTGAAAATGTCATCTGTGTGTATGCGGCTATTGGTCAAAAAGCATCTCCCGTGGCTCAGGTGGTTCAGACATTGGAGGCACGAGGCGCACTGGAATATAGTATTGTGGTAGCAGAGACCGCGAATCGCCCAGCCACATCGCAATATCTAGCCCCGTACACGGGAGCGGCTCTAGCAGAACACCCCATGCATCAACGATCGCATACTGCAATCATATACGATGATCCGTCTAAACAAGCACAGGCTTATCGACAGATGTCTCTTCTACTGAGAAGGCCGCCGGGTCGAGAGGCCTATCCTGGGGATGTTTTCTATCCGCATCCTCGTCCTCTTGAACGAGCAGCTAAATCAGGTTATCAACCCGGTGAAGGAAGTATGACTGCCTCGCCCATAGTCGAAACCCAAGCCGGAGATGTGTCGGCTTATATTCCCACCAACGTCATTTCCACCACTGACGGACAACCATTTTCGTCGGCAGATTTATTCAATGCTGGAGTTCGACCCGCGATCAATGTGGGTATTCCCGTATCTAGGGTGGGTTCCGCGGCTCAGACGAAAGCTCTGAAACAGGTGGCTGGTAAATCGAAATTGGAATTAGCTCAATTCGCGGAACTAGAAGCCCCTGCACAATTCGCATCTGATCTCGATAAAGCTACTCGTAAACAATCGGCGAGGGGTCAAAGATTGCGTGAGTTACTGAAGCAATCCCAACCAGCGCCATTGCCGGTGGAGGCACAAGTGGCTACTACTTATGCCGGGGTCAGCGGATACTCGGACGTGCTAGAGCTCGGAAAAGTTCAAGGATCTCCTGTCCAGTTTCGTGAGTATGTAAGAACTAACAAACCCGAGCTCGCAGATATCATACGCTCTACACAGACGTTCACGGAACGAGCAGAAACCCCCCTGAAAGAGGCTCTGCTAGAGCATACTTCCTCTTTCCAACTCCGG-GAATGTGGGACGTACTATCCAGACTATTGGTCCAGCCCCGGATGTCTCTCCCTCTCCGGACGAGATGCCTGCCATCTACAATCCATTGACGGTCAATGGCCGAAATCCGGCTGGTCAAGAAATCAATGCCACTCGCGAGGTACAACAATCCTTGGGGAATAATGAGGTGCGAGCTGCAGCTACGAGCGCGACGGATGGCCCGACGAGGGGAATGGAAGTTCTGGACACGGGAGCTCCCCTGAGTGTGCCGGTCGGTGGAGCTACTCCTGGACGAACCCCCAATGCTCCTGGGGAACCAGTCGATGATTTAGGTCCCGTGGGTGCCGGCACCAAACCTCCCATCCATAGAATCGCTCCAGCCTCCACGCAGTCAGATACCAAACTACCGATATCTGAGACGGGGACAAAAGTGGTAGATCCGTTAGCTCCTCACCGCCGTGGAGGAAAGATTGGATCGTCCGGTGGGGCAGGGGTAGGAAAAACAGTACCGATCATGGAATCGACAAATAACACTGCAAAGGCCCACGGTGGCGTGTCCGTATCCGGTGGGGTTGGGGAGCGTACCCGCGAGGGGAACGACCTGCACATGGAAATGAAAGAATCGAAGGTGATCAATGAAAAGAAGATTTCCGAACCCAAAGTGGCTTCGGCCCACGGTCAGACGAATGAACCACCGGGAGCTCGTATGAGAGTTGGTTCAACCGCTTCAACCACGGCCGAATATCTCCGGGACTTTAATAAGCAAGACGTACCCTCATCCACCGACAATACCCCTCGATCTGTTCAAGCGGGATCCGAAGCCTCCGCTCCTTCAGGTAGAATGCCTCCCGCTGTGGGCCATCAACCGACGCCAGGCACAGAAACGGGTTCTTCGCAAGAAAGAATTACTTCCACGAGAGAGGGATCTACCACCTCCACTCAAGCGGTCTATGTACCCGCGGACGATTTGACCGACCCTGCTCCTGCCACCACATTCGCGCATCCAGATGCTACCACCGTGCTCTCCAGGGGATTAGCTGCAAAGGGTACTCATCCAGCAGTAGATCCCTCAGATCCCACTCCTACCACGCCTCAACCCCGGATTGCAGGCGAGCAACACTACAAAACTGCGCAAGGAGTGAAGCAAACTCCGCAACGTCACAAAGAACCTCAAGACATTACAGCTATTCTTGGACCGGATGAATCATCGGAGGAAGATCGTTTGCCTGTGGCGAGGGCGCGGAAGATAGAACGTTCCTTACCGCAACCCCTTCTCGTGGCAGAGGTGCTTACCGGTCCCCCAGGGAAACACGTCACTCCCGCGGAAACCATCCAGGGTTTTCAATTGGTCCCCGCCGGAGAAGTAGATAGTCCTCCCGAACAACCTTCCCACTCGGTAGGTCATATCGATGAAGCGAGCGCGAAGGCCCCCCGCGCAATGACCCCAACTCAACTTGTTCGGAATCCGGAAGCTCAGGAGGTTATTCTATCAACTAGTAGTGGTCAACCCGGCGTACTCTCTCACCACGCTCCACCCCCAGCAGCCCCGGACATAGGGATACCCCCAATACGTAGTATCGATGGGCATCGGTCCATTCCGGCGTTGATGGGCGGTCCCGCTTTGGTGGACGATCATCGATCAACCGTATTGGCGAATAAAGCGGATGAAGCCGTGGAGACTGATCCAAAGCTTGCTCGGGA----GGACTATCTCAGAGCTCGGGCTGATCCTGCTCAAGCAGGAGGAGGGAAACAGACTATCGAGGCTCAATCAGCATTCAGCAGGGCTAAGGCACGGGTAGACGCGGTCGCTGCCCCCGATGACTTGCCGCTCACCGCTCCGGGTTTGGGCCTCAGCACAAACCCAGTAGAAACGAATCCGATCAATCCAGGGGTAGTACCCGCCTTACCGGCCTACCTCGGAAGGGGAGTGCCAAGTAATTCATTGAACACCCGTGCACGCACCATCCTACACGCAATCCGCGACGCGGAAGATCGGTCTACGGAAGCCGCGGATAGACCAACCCAAGCCCGGGGGCGATCGCTGCGAGCGGCGCTGAGAGCGGACGAGATTCGAATGAACGGTATCTCGGGGGTGCACAGGGAAAAACGATCTCCGGCCCAGTCTGCTGACGGGGATTCAGCACGAATAGAAGAATCAAAGAATGCTACTCTTCGCTCCGAGGAAAAGAGAGCGATTGAGCAAGCCCGAAAGCAAGCAGCGCGACTCGCGGTAGACAGAGCTGTGACAGGTATTGGACATTCGCTACGAACCCCTCGATCTCCGCTGCCCCCGTGGTTGCCGCCGGATCAGCTGCGGGTCCTGCCTCCATAGGACCTGGTGTCGGTCAGGGTACTGCCGCCGGCCAAGCCGTGGAAGGTATTGCCAGACAACCGGAGGCTGAAGGTAAAACCCGAGGTACCTCATCGCTCAGTCCAGCTTCTATGGAAGCCCCAACTATCCATGGACCAGTTGCAGCTCCGGCACCCCCATCTGCAAATCCATTTGTTTGCTGCGAGACCTGTACGCGGTCGGTGTGGAGGTGGGTCAACATTCCTACCGGCGGATGGCTGGTCCTCAGGTTCATGGACAAGTACTAATAACCCCCCGGGCCGTCATTCTTCTATTGCCAAGTCCGGCTCCTGCAGGCACTCGGGAATTACGACCCGTACCATCCGGTGGTCAGAATCTACCGGAACATGCTTCAGAATTGCCTCGGGACCCGGCTAGAACCCGAATAGGGGAAGGGTATCGTCCCTGGGCTCCCCCCATCGGAACTCTGTCCCCACCCATCTTCGTTCCCAACCGGTCGGGCGCCCCGCTTCCTCGGAGAATTTCGGAATCACCCAATGGAGAGTCAGCCGCGCCAACGAATGATATTAATACCACTGTTGCTTCAGCTTCGCCTACACCAGCAGCATATTCTCATGCCGGTCCTCGCAAAAAAGGTTCGAGCCTTTCCGGTAGGCATATGCAACCAACCCCAATACTCTCACCGACTAATACCTCGGAAGATTCTACTAAACCTTTACCGCCCAGTTCTCGACCCTCTGGCAATATATCGGCTGATGAATCGGTAGTTGCTGCTCCCATCCCTCTGGTGCCCCCAGTGGTTCCTACACCTATGATGTCATCAGGATCGTCTACCAGTGCTATTCAGGCTCCGACTCTCGCAACTCCAGCCGCGGCTCATACAGGAGAATCCATGGAAGAACATTCGGGGTACCAGCTGGGGCCGGAGGGGCGTGGTGCTCGCTCTCGCTCGTGCAACTGGATTCCCACCACACCGCCGGCCTCTTCCCGGGCACTCACCATCAAGTGATCTGTATGAGCCATCCACGCTTCCCCCACGGATTCCCCGCTCTGTGCATTCAGTTCTTCCTAGCAAGAAAAGGTGGGGTGCAATGCCCGCTGCAGGTGCAATGTTGACTTACGGTCCTGGCACTCCGGCAGTTTCTGTGCCAGCTCCGCAGTCCAATCGGTCGATGATGCATGCGAGTACGATGACGCCTAGCCACGCGGCTCCCCCGCTGGGCTCTTTGCTAGCAACGGCTTCCCCAGTCACTTCGCGAGACATCCTTCTCTCGTGCTCAATAGATTACCGCGAGAGACAATTGCCACGATCGGATCACTTGAGTTATCGATTCGTGAGTCCAGGGTTACTTTTATCGACTTCCGGTACCCCTACTGGGGCAGTCCGGGCTAATGAGGCACGGGGATATCACCGGAATCGGGATCCAAAAGAGACTTCGGCCCCAATCACCCGGCTCACATCCGCGATTCATCCGCACACTAGAATGATTCGAGGTCGAGAACCAGCAATCGTAGCTCCTCCTGGGTCCCCCACCACTTGGATCCGCCATGCAGGGCTCAATCTATCGGGAAGGGGTTCGCACAGCTACGGATGGTTGTATTGGTGTCAAAGTCTCCTTTCGACTCTCCGGAGAGGAAGATATGGTTCGGAACCGACCTTACCGAGATAGATCGCCTTTTTCGGGACAGCACATGGATGATGACATTGCCAATCAACCTATTTGTATTACGACGCACTCGAATGGGGAGAACCGAAGTAAGGACACTCATTCATATACAAATCCTCCCGGCGGGGCGGTATCAGCTGGAATCTCTGTCTATGATATCACGCAATCTGCGGTACCGGACGCGCACACCATTTGCGTTGGATTGGCCGCTCCCATAGGATCTTCCATGTCAGCTGGGGGGGAGATCACTAAACGTATAGCGCTGCCCCACGCCAGGGTTACGATTCACCAACCTGCTAGCCCATCTCATGAGGGACAAGCGGGGGAACGTCCGATGGAGGCAGAAGAGTTATTGAAACCTCGCGACCGCACTACCACTATTTATGCACGGAAAACAGCTCAGCCTAAATGGCTAGTTTCTAGGGATATGGAAAGAGATGTGCCCACGCCAGCGAGAGAAGCAAGGGTTCATGGCACCACTGATCCTGTAGTTCACCCCGAAATCACATCCGATCTCTGCGCAGCAGGCTTTTGAAAACCCTCGAGAGGCCACTGGGCGTATCGTATGTGCCAATCGTCACTCGGCAAAGAAACCCGTGGATACCGAGGTTCCGCAGCCTGTACTCCCGGATACCGCACCCGAAGCAGTCGTTAGAATACCAGCTGACGCGCGACTGAAGCAAGTACTTGGTAACGGTAAGAAAGGAGCTCCGAACGCGGGAGCCGTCCCCACACCACCCGAAGGATCCAAAGTGGCCCCCGCCGAGCGTCTAACTCCCGACATCCGGGAGAGAGTGGGTAATCCTTTCTTTCAGCGTCATCGTGCCGATAAACCCAATATTCCGGTGACAGGTCCTGTCCCAGGTGCGCAGCACAGTGAGATTGCGTCCCCAATCCTTCCGCCGGACCCTGCCACCGAGGATGGGGCTCATCTTCCGAAGTACCCTATATATGTAGGTGGTAACAGGGGGAGGGGACAACTTCATCCCGATGGGGGAAGGAGTAATAACACCAATTACAACGCCTCCGTCGCGGGCAGAGTCGGTCAGATTGGCCGAAAAGATAAGGGTGGATATGAGGCCACTACTGATACAAAGGATGGTAGTACGGTGGTGGAGACCGTACCGCCGGGACCAGAACCCACCGTACCGGAGGGTGACTTGACTACAGCCGATCAGCCGTCAACCAATAATCCTAATGTAGGTGGATCCGGGCAGGGAGACGCAGAAATAGCACCTCAAGATCCGTCACGCGTGCAAGGTCCTCCGTTATTTCCTGCTCCGGTTATTCTGGCACAGACAATACCAGTACTGAAGAAGAAACAGTCCGAGAAGGTCCAATTGGCCGATATGAACTCCCAGGTACGGTTGAAGCCCAACCACCCGGAACCGTTTCGGGTTCGATTCCAACAACCCCAGCTGGACCATCCGCAACTGCATATTTGCAACACCGCCGCACGCCCACCATATTCGAGCACCCGGGAGGCACTTCGGCTGCCTTAGCTTCAGCTCCAGTTCCATCCATCGGTCTCCGAAAGATACACATTCCTACGGACATAGTCAATACTGCTCGGGCTGCCTCGATGGTAGTTCTTACATCTCCTCTCTCACTCGCGGTACGGGGAAGGAGTGGCCCACGAACGACTATCCGTCCAGCGGAACCAGGAATTGCTGTGGAAACGGATCCAGTGAAAACCCCTTTTGAGGCATGGTCCAAACCCGGGCACTTCTCGCGAACCTTGGCTACAGGCCCTACTACCACTACCTGGATCTGGGACCCACACGCCGATGTGCATGATTTTGACAGC---CATACCAATGACTTGGAGGATATTCCTCGAAAAGCCCCTAGTGCTCACTTTGGTCAACTAGCCATCATTTCCGTCTGGTTGAGCGGTATGTACCTTCACGGGGGGCGTTTCCCCAATCACGAGGCATGGCTGGGTGATCCAATCCACATAAAGCCAAGTGCCCAGGTCGTCTGGCCAATAGTGGGTCAGGAGATATCGAACGGAGATGTAGGCGGGTTCCTGGGAATACAAATAACCTCTGGATTCTCTCAGATTCGGCGGGCATCTGGGATAACCAGCGAATTACAACTGTACTCTACTGCGATCGGCGGATCAACCTTTGCAGCGCCAATGCCTTTCGCTGGTTGGTTGCACTACCACAGAGCAGCCCCCCAACTGGCTTGGTTCCAAAATGTAGACTCCATGTTGAATCACCACCTGGCGGGACTACCGGGACTGGGTTCTCTTCCCCGGGCGGGGCACCAAGCGCACGTTTCTCCACCAATTAATCAGCCTTCGGAGACTGGAGTGGACGCTAAAGAAATTCCTCCTCCTCACGAACTTCTGTTGGATCGGCATCCTTTGGCCAAACTGTATCCGGGTTTCGCCGAAGGGCTTACCCCATTCTTCACTTTGAACCGGTCAGAATATTCGGAGTTTTCAACTTCTCGCGGGGGACTAGATCCGAGGACAGGGGGGTTGTGGCTGAGTGATACCGCCCATCATCACTTAGCCATTGCAGTTGCTCCTACCACTGCTGGTCATATGTATAGAACTCAGTGGGGCATCGGCCAAAGCCCAAAAGAGGTTCCGGAGGCCCATACAGGTCCGTTCACGGGGCAGGGTCACTGGGGCATTGCTGACATTTTAACCATCTCACGGCACGCTCAATCAGCCCCCAATCTAGCTATGCTTGGCTCCCCCACCATTATTGTAGCTCACCATATGTATTCTATGCCCCCTCATCCGTATTCGGCCACCGATCATGGTACCCAACTCCCTCCGTTTACGCATCACATGTGGATCGGTGGATTTCCAACAGTCGGGGCTGCTGCGCACGCAGCCATCTTTCTGGTGAGGGACTATGATCCAACCAATCAATGCAACAATGTATCAGACCGTATTTCGCGACACCGTGATGCAATAATCTCTCACCCGAACCGGGCATGTCTTTTCTTGGGTTTCCATAGCTTTGGGTTGTACATCCACAACGATACGATGAGTGCTTCGGGGCGTCCTCCAGATATGTTTCCGGATACTGCTATGCGAGTACAACCCATATCTGCCCAGTGGGCACAGAACGCTCATGCCTCAGCACCGTCTTCGACAGCC---------------GTCACCAGTTTGGCCTGG---GGCGGCGTACTAGCCATAGGCGGGAAGGTGGCCTTGTCGGCGATACCGTTGGGAACCGCAGACTCTTTGGTACATCATATTCATGCATTTACTACCCATGTAACTGCATTGATCCCACCGAAGGGTGTTCTGTTTGCTCGAAGCTCCCGATTAGTGCCGGATAAAGCTCATCTCGGTTTTCGTTTTCCCTGTGACGGCCCCGGAAGGGGAGGCACATGTCAAGTATCTGCTTGGGATCATGTTTCCTTAGGCCTATCCCGGATGCACAATCCGATACCGGTTGGAATCTTTCACTCCAGCCGGAAAATGCAATCCGATGTTCGGGGTAGCGTCAATGACCAGGGAATAGTGAATCACATCACCGGTGGGAACTTCGCGCATAGTTCGATTACAATTAATGGATGGCCCCGCGACTTCCTATGGGCACAGGCTTCTCAAGTCATTCAATCTTACGGCTCCTCGTTATCCGCATACGGTCTTTTATCCTCGGGTGCTCATTCCGTTTGGGCCTTTAGTCTAATGTCTCCATCTAGCGGTCGTGGATACTGGCAAGAACTCACCGAATCTCTCGTGTGGGCGCACAACAAAGTGAGAGTAGCTCCCGCTATCCAGCCTAGAGCTTCGAGCATTGTACAAGGCCGCGCCGTAGGGGTTGCCCATCACCTTCTGGGTGGGATTGCCACGACATGGGCATTCTTCCTGGCAAGAATCATTGCGGTGGGAACGGCAGTAAGATCCCCAAGTTTTAGCCGGGGCCTTGCCCAGGACCCAACCACTCGTCGTCTCTGGTTCGGTCTCGCTACCGCGCATGACTTCGAGAGCCATGATGGCATGACTGAGGAGCGTCTCTACCAGCACATTTTTGCTTCCCACTTCGGCCAGTTGGCAATAATCTTCCTGCGGACTCCGGGCAACCTATTCCACGTAGCTTGGCAGGGTAATTCCGAGGCACGGATGCAGGATCCCTTGCATGTGAGACCTCTTGCCCATGCGATTTGGGACCCCCATTTCGGTCAACCAGCTTTGGAAGCATTCGAGCG------GGTGAATCTTGCTTATTCCGGTGTCTACCAGCGGTGGTACACCATAGGTCTGCGCACCAATCAAGATCTGTATACTGGAGCTTTGTTTCCGCCTGCCGTCTCCACTCTCTGTCCGGTGGCGGGTTGGCTGCATCTGGGGCCTACCTGGGCTCCTAGTATATCGTGGTTCAAGAACGCTGAATCTCGTCTTAATCATCACTTGTCAGGACTCTCCGGAGTAAGCTCTTTGGCTTGGGCTGGTCATTCAGTTCACGTTGCCATCCCCGAATCAAGGGGTGGACACGTCAGGTGGGGCAATTGGCTCAGCGCGCCACCGCACCCGAAAGGCTTGTGGCCTCTTCTCGCCGGTCAGTGGGCTGTCCATGCTCGAGATGTTGATTCAAGTAGCCACTTCTTCAATACTTCTCCGGGGGCAGGCACCGCCATTCTCACTTTTATTGGAGGGTTCAACCCAAACACACAGAGTCCATGGCTGACCGATATCGCCCATCATCACTTAGCCATTGCAGTTGCTCCTACCACTGCTGGTCATATGTATAGAACTAACTTCGGGATTGGACACAGCATGAGGGGAGTCCTGGAGGCACATACCCCTCCTGGGGGCCGACTCGGGCGTGGTCATCAAGGACTGTATGACACGATCAATAATCCTCTCCACTTTCAATCGGGTCTTGGTTTAGCATCCCTGGGAGTCGTTACTTCCCTAGTGGCTCAACACATGTATTCTCTACCCGCTTATGCATCCATTGCGCCAGACTTCACTACTCAAGCTGCATTATATACTCATCATCAGTATATCGCTGGGTGCATCATGACGGGCGCGTCTGCCCACGGAGCCATCTTTCTGGTGAGGGATTATGATCCG---------GGGAAGGGTAATGCATCGGGAAGAATGCTGGAACAAAAAGAAGCTATTACATCCCACTTGAGCTGGGCTAGTTTGTTTCTGGGTGTCCATACCTTGGGAATTTATGTGCACAACGATGTTATGCTCGCTTCCGGCACCCCGGAGAAACAGATATTGATCGAACCCGTATTCGCCCAGCGGATCCAATCGGCCCATGGAAAAGCCTCATATGGTTTTGACGTACTCCCTTCTGCACCTCACGACCCCGCGTATACTGCTGGCCGAAGCATCTGGTTGCCCGGATGGTTGGATGCAATCG------------ACTCACTCTCCTCGACCATAGGTCCCGGAGACTCTCTGGTTCATCACGCAATCGCGTCAGGCTTGCACACAACCACGTTGATACTGAGCAAAGGTGCTTTGGATGCACGCGGCTCAAAGCTCATGCCGGATAAGAAAGAATTTGGGTATGGTTCCCCTTGCGATGGTCCTGGACGAGGTGGTACTTGTGATATCTCAGCCCGGGATGCCTGTCACCCGGCAGTCTTTCGGACGTCGAATACTATTGGATGGGTTACGTTCCACCGGCATTGGAAGCATATTACGCTCTGGCAAGGAAATGTGGCTCAATCTGATGAGTCTTCTACTTACTTGATGGGACGGTTAAGAGATTACTTGTGGTTGAATCCCTCGCAACTGATCAATGGATACAATCCCTTCGGCACGAACAGTCTATCCGTCTGGGCATGGATGTTTTTATTCGGACACCCCGTGCGGGCTACTGGATTCATGTTTCCCATCCCTCGGCGTGGATACTGGCAAGAGCCCATAGAGACTTCAGCACGGGCTCATGAACGGACGCCCCTGGCTCATGTGGTACGTTGGGGGGATAAGCCGGTAGCTCTGCCTATCGTACAAGCAAGATTGGTTGGATCAGCTCACCTCTCTGTAGGGTATATATTGACTCATGCAGCCCCTCCGATTCCTTCAACGGCGGGCAAGTCTGGGCAGATGGCACATCCAGCAAAGATTCATGGTACATGTACTGGTCGTACCCAATGCGTGAGAGCTTGTCCCACAGACGCTTTGGAAACGGTAGCCTGGGACGGATGTAAGGCCAACCAAATAGCCTCCGCTCCCAGGACGGAGGACTGCGTGGGGTGTAAAAGGCGTGAATCTGCTTGTCCGACGGATCCTTCGAGTGCACGTGTCTACCCGGGATCCGAAACAACTCGAAGTACGGGCTTAGCTTACCGAACGGCAGCCTCTCAACCACCCTCTGTATCTGTGCCTCCAGTGGGTCCAGTCCTCCCAGCAATCACGATGGCCTTATCGCTTTTATCTATAGAGGGAGACGAGATT-----GCATGAACGCAGGATGTCAAAACATATCCCCCCGCAGCGCCTGTCCTAGCCATGTCGCGGTTTGGTCCTTTGGCCGGTTCATTGATCGAGATTAATCGTTTCTCTCCGGACGCTCCAGTCT-CATGACCGCAACTGTAGAGAGACGCGAAAACGAAAGCCTCTGGGGTGACTTCTGCGAGTGGATCACAAGCACCGACAATCGCCTGTACATTGGCTGGTTCGGTGTACTCATGATCCCGACCCTATTAACAGCAACCTCCGTATTCATGACTGCTTCCATCGCAGCCCCGCCAGTAGATATTGACGGTATTCGTGAGCCCGTTTCCGGTTCTCTGCTATACGGTAACAATATCATATCCGGTGCTATCATCCCCACCTCCGCCGCCATCGGTTCGCACTTCTACCCTATCTGGGAAGCGGCTTCTCCGGATGAATGGCTCTACAACGGTGGTCCCTACGAACTCATCGTGCTTCACTTCCTTCTTGGCGTAGCTTGCTACATGGGTCGCGAGTGGGAACTTAGCTTCCGGTTGGGCATGCGCCCTTGGATCGCCGTTGCTTACTCAGCCCCAGTTGCAGCCGCCACCGCCGTGTTCTTGATATATCCAATCGGGCAAGGAAGCTTTTCCGACGGTATGCCCTTGGGAATCTCAGGCACCTTCAACTCCATGATCGTCTTCCAAGCTGAACACAACATACTGATGCACCCGTTCCACATGTTGGGTGTGGCTGGCGTATTCGGCGGATCCCTGTTCAGTGCTATGCATGGTTCCTTGGTGACTTCTAGCCTTATCCGGGAAACCACCGAGAATGAATCCGCTAATGCGGGTTACAGGTTTGGTCAGGAAGAGGAAACATATAACATTGTAGCTGCTCACGGGTACTCCGGTCGATTGATCTTCCAATATGCTAGCCCCAACAACTCTCGTTCTCTACACTTTTTCCTGGCTGCTTGGCCAGTAATAGGTATCTGGTTTACTTCTTCGGGCATCAGCACAATGGCTTTCAACCCAAATGGTTTCAATTTCAACCAATCCGTAGTGGATAGCCAGGGACGTGTCATCAACACATGGGCCGACATTATCAACCGCGCCAACCTTGGTATGGAGGTTATGCATGAACGTAACGCTCACAACTTCCCACCAGATCCGG------------------------
>S_parachrysocaulos_Zhang2427_SC
ATGGGTTTGCCCTGGTACCGCGCCCACACCGTCGTATCAAATGATCCTGGCCGTTCGCCCCCCGTACACCTAATGCATACGGCGCCGGTGTCTGGTTGGGCTGGTTCGATGGCCCCGTATGAATTAGCTGTTCCTGATCCATCCGATCCTGCGCCCGATCCCATGCGGAGACAAGGCATGTCCGTTATACCTCTCACGAGCCGCCCAGGAGTCACGGAATCATGGAGTGGTTGGAGCATCGCTGTTGAAACCGTAACTAATGCGGGTATTCGGAGTTACGAAGGCGTAGCTACTGCGCATACCGTGCCACCCGGCTTGTTACTCTTAGCAGCTATCCGGCATCGGGTATATTGGGATTCGGAAATACCCAGCGACGAGCGTACGGGAACATCTGCTCCGGATTTGCCTAAGATTTCCGGGGTTCATCCATCCCTTTCAGGAGTACCTCGTCCCGGATCTGGAGCATCTCACGTCACGGGTTTGCTCGGTCCTGGAATATGGGTGTCTGATCCCTATGGGCTGACTGGCCGGGTAGACACCGTAGCTCCGGCATGGGGAGCCGCAGGTTTCGATCCTTTCGTTCCAGGAGGGATAGCTCCCCATCACATCGCGGCAGGTATTGGCGGTATAGTGGCCGGTTTACTTCACCCCAGTGCTCGTCCCCCTCAACGATCACACACATCATTACGCATGGGTAATGCGGAAACCGTATTACCTAGCAGTACCGCCGCCGTGCTCCCCGCAGCCCTCATTGTTGCTGGAACCATGTGGTATGGCCCTGCGACCACTCCGGTGGAACCATTCGGTCCTACTCGTTACCAGTGGGACCAGGGATTCCATCAGCAGGAAACAGATCGCAGGATTCGATCCGCCCGGGCTGGGAATCTAGGGTTGCCTGAGGCTTGGTCAAAGATCCCAGAGAAATCAGCTTCTCATGATTACATTGGAAGTAATCCGGCTAAGGGGGGATCATCCAGAGCGGGCGCGACGGACAGTGGAGACGGAATAGCTGTTGGTCGGTTGGGTCACGCCGCCCTTAGGGACAAGGAAGGACACGAGCCCATTGCACGTCGTATGCCAACCCCCCTTGAAACATCCCCCGTGGTGTCGGTGGATGAGGAAGGAATTGCGAGAGCCGATGTTCCTTCCAGGGGGGCAGAATCAAAGTATAGTACTGAACAAGTAGGCGTAACTGTCGAGTCTTTCGGCGGTGAACCCGACGGAGTTAGTTTCAGTGATCCCGCCACGGTAAAGAAACATGCCAGACGTGCTCAATTAGGCGAGATTCCCGAATTTGACCGCGCTACCTCAAAGCCTGACGGTGTTCCTCGTAGCAGCCCGAGAGGTCGGTCCACATCTGGTCACGCTACATTCGCCCTCCCATCCTCTTCCGGACACATCCGGCACGGTGCCAGAACCCTGTTCAGAGATGTTCTTGCCGGTACCGATCCCGATCTAGATGCTCAAGCTGAACCTGGCACGTCCCAGAAATCAGGAGACCCAACTACGAAGAGACAAGCGGTATGACGAATGAAAACCTCGTATTCCCCGAGGAGGTTCTACCCCGTGGAAACGCTCTTCGATGGTACCCTGGCCCTTGCTGGCCGTGATCAAGAAACCACTGGTTTCGCCTGGTGGGCCGGTAACGCCCGACTCATCAACCTTTCCGGGAAATCACTCGGTGCCCACGTAGCTCACGCTGGTTCAATCGTGTTTCGGGCCGGTGCAATGAACCCATTTGAGGTAGCTCATCTCATACCGGAGAAGCCTATGCACGAACAGGGGTCGATTTCACTACCCCATTTGGCTACTTTGGGCTGGGGAGTCGGACCTGGCGGAGAGGCCGTGGACGTTTCGCCGTACCTGGCGTCCGGAGTACTTCACTCAATATCCCCCGCGGTTCCGGGTCTTGGAGGTACTTCTCATGCACCTATAGGACCCGACACATTGGAGGAATCCTTTCCTTTCTTCGGTCACGCGTGGAGAGATAGGAACAAAATGACCACTATTCCAGGTATTCACCCGATCCTGCTGGGTATTGGTGCCCTTCTGTCGGTGTCCAAAGCTCCGTATTCCGGGGGTGCACATGATACCCGGGCTCCCGGTGGTGGGGATGTACGAGAAATAACGACTCTCACTGCGGGTCCAGGTGTGATATTCGGGTATTCACCCAAATCGCCTTTCGGCGGAGAGGGGTGGATTGTGAGTGTAGACAATTCGGAAGATGCAACTGGAGGGCATTTCCGGCCTGGTTCTATCCGTATACCCGGCGGAATCTCTCACATCCTGACCAAACCATTCGCATGGGCTCGCCGCGCCTCCATACGGCCCGGAGAAGCTTACTCGTCCCATAGCTTAGGCGCTCCTCCCGTCTCTGGCTTCACTGCCCGTCGCTTCGTCCGGTTCAACAATACGGTATACCCCAGCGAATTTCATGGTCCAACTGGTCCAGAAGCCCCTCAAGCTCAAGCCTCCACCTCCCCAGTTAGGGACCAACGCCCTGGAGCCAACGCGGGTTCCGCCCAAGGACCGACTGGTCTAGGCAAATACCCAATGCGGTCACCTACTGGAGAGATCATCTTCGGGGGGGAAACAATGCGCTCCCGGGACCCTCGCGCCCCATGGTTGGAACCTCTCAGAGGTCCAAATGGCTTGGATGTCAGCAAATTAAAGAGGGACATACAACCGCGGCAAGAAAGGCGCTCGGCGGAATACATGACCCATGCCCCTTTGGGTTCCCTGAATCCCGTGGGTGGAGTAGCTACTGAGATAAATGCAGTCAACCACGTTTCTCCCCGAAGCTGGTCAGCCACCCCCCATTTTGTATCGGGATTCTTCTTCTCCGTGGCTCATTCGTGGCATGCGGGAAGGGCCCGCGCGGCTGCTGCCGGATCCGAGAGAGGGATTGATCGTGATCCCGAACCCGTCCCTCCCATGACGCCCCTTACCCGAGGATCGACAAGCTTCTCTGATAACACGGATGACCGGCCACGGAGAGACCGTTTTGCTTTTGTGGGTCGGTCTGGTCTCTCGCTCCTTCCTCGTGCCTATTTCCCTCCCGGCGGCTGGTTCACGGGTACAACCTCCGTCACCTCATGGTACACTCACGGATTGGCTAGTCCCTATCCGGAGGGTCGCAACTCCCTGACCGTCGCTGCATCCACGCCTGCAAATAGCCCAGCACATTCCCCGCCGTTGCTGTGGGGTCCCGAGGCGCAAGGAGAGTCCAGCCGCTGGTGCCAATTAGGTGGTCTATGGACCTTTGTCGCGCCCCATGGTGCTTTTGGTTTGATGGGTCCTATGTTGCGCCAATCTGAACCCGCTCGATCGGTGCAATCGCGGCCGTATAACGCAATCGCGTCTACCGCTCCAATCGCCGTTTTTGTTCCCGTATCCCTGATTCATCCGTTGGGCCAGTCCGGTCGGCCCTCCGCACCCAGCTCCGGTGTAGCAGCCATCTCCCGATTCATCCCCTCCCCTCAGGGTCTCCATAATTGGACCCTCAACCCGTTTCATACGATGGGAGTGGCTGGAGTACCGGGTGCTGCTCCCCCATGCGCTACTCACGGCGCGACCGTTGAGAATACGTTGTTCGAGGATGGTGATGGCGCGAATACACTCCGCGCCTCCAATCCGACCCAATCCGAAGAGACTCATTCAATGGTTACTGCTAATCGCTCCCGGTCCCAAACATCCGGTGTTGCCCCCTCCAACAAACGTCGGTCACACTTCCTCATGTTATTCGTACCCGTCACTGGTCCACGGATGAGTGCTATTGGAGTAGTGGGTCTAGCGCCGAATCCGCGGGCGTATGACTCTGTCCCCCAAGAGGTGCGCGCAGCAGAAGATCCCGAGTTCGAAACTCCTTACACAAAGAATATTCTGTCGAATGAGGGTATTCGTGCTCGGATGGCAGCTCAGGATCAGCCTCATGAAAACCTCGTATTCCCCGAGGAGGTTCTACCCCGTGGAAACGCTCTTCGAATGTCTGGGAGCACGGGAGAACGCCCTTCCGCCGACATTGTCACCAGTATTCGATATCGGGTGATTCATAGCATCACCATACCTCCTTCGTCCTTCGCGGGTCGGTTATTCGTCAGTACGGGCTTGGCCTATGACGTCTCCGGGAGCCCTCGACCTAATGAGTATTCCACTGATACCCGGCGGGATATTCCATTAATAACTGGCCGTTTCGATTCGTCGGAACAATGACTATAGATAGAATTCATCCGACCCCCACAGCCAGATGGCCGGCCATCCATGGACCAGCCGTACCTACGGTCTCCCCCCCGGGATCAATACCAGCAACGCAATCCATACAGCGGCGAACGG---------CCACACGGAAAACCAATCCAAGGATCGAACCGAGACGGACTGGTGTGGGAACTTCGCTGAAACCCCTGAATTCGGAGTACGGAAGAGTGGCTCCCGGATGGGGAACCACACCCGTCATGGGTTTCGCGATGGCGCTACCCGCGGTCTTTCCAGCCACTATCTCGGAAATCCATAATCCCCCCGTTCCGGTGGATGGAGTCCCCGTGACTCGGTGAACGCTGACCCTTAAGCCGCTCGCCCACACGGTGGTTATTTCTCTCGTTCCTCCCCTCGTCCCCGGATCCCCTCCGAACGATCCTGGCCGTAATCCCGGAACGGCTAATACCACCGGAAGGATCCCTCCGTGGCTGGTAGGCACTGCAGTCGGTACCTCAGTGATCGGTTCAGTAGGTATCTCTTTTCATGGTCCACACCCTGGCTCGGGCCCATCCCTATGACCATGTTCGCCAAGTCACCCGAGGCTTATGCCACTTTTGACCCGACCGTGGAATTCATGCCAATCATACCGCTGCTCTCTTCCCTCCTAGCCCCTGTACGGCAAGCCTCAGTTGGTTCTCGATAAATACAACGGAATCCGAACGAACAGAGTGTGGAATTGAACCGTACTAGCCTTTACTGGGGGCTGCTACTAATCCCCGCACCCGCCGTTTCATCCCCCAATCACTCCTCCAATCAAATGGGAGAGCTAAATATCCCTGCACTTATTGCCACTGCGCTGCTCATTCCAATCCCTACCGCTTCTCCGATCATTCCCCACGTGAAAACAGCCGGCCGACGGAAACTGCAAGTCCGGTCGCCACCTCCATATCCTGTGCACCCGTGAGCTCCACCGGTCACGCTCCGTACACCGCCTCCGGAC------------AATCTGAAGAACCTAGAGATCCTTCCGGTGAGCATGGAGATTAGACGGAAGCATCGGTCCATACATCCCTGCCGGTGAGTACTTTGGGAACAATCTCTCCCGCTATCTTCCTCCGGGACCCGCCTAGGATCCGGAGCGGCAAAAAACGACCATTGCCCCTCAGTCGGCTGTGTGTGCATCAATCGCAATCCCAATCATCCCAGTTATTGGTTTCCCATCGGTGCTTGTCCC------------------CAAAAACGTCGTATTCTCGGGTGCCACGCCACGGATCGGCCCAGTCCCCTTGGTGGGTTTCCTCCACTCCTCCGTATCC------------------------ACGTCACCGAAAACGGAAACGAAAGCAAGTGTTGGATCCAAGGCCGGCGTCAGGGATCACAGATTAACTCATTACACTCCCGATTACCAGACCAAAGACACCGATATCCCGGCAGCATCCCGAACGACCCCGCAACCCGGAGCGCCCGCCGAAGAAGCGGGAGCCGCAGTAGCCGCGGAATCCTCCACAGGCACGTGGACTACCGTGTGGACCGACGGACTGACTAATCTGGATCGTTATAAAGGTCGGTGCTACGATATCGAACCCGTGGCGGGGGAAAAAGATCAATACATTGCCTATGTAGCCTATCCATTGGACCCGTTCGAGGAAGGTTCCGTGACCAACATGTTCACCTCCATTGTTGGTAATGTTTTTGGTTCCAAGGCCTCACGAGCCCTTCGTTTGGAGGATCTTCGAATCCCCCCCGCGTATTCCAAGACCTTCCAGGGTCCACCTCATGGTATCCAAGTCGAAAGGGATAAATTGAACAAATATGGCCGTCCTTTGCTTGGATGTACTACCAAACCCAAGTTGGGCCTCTCCGCTAAAAACTACGGAAGAGCAGTCTATGAATGTCTTCGTGGTGGACTCGATTTCACTAAAGATGATGAGAACGTGAATTCTCAACCTTTCATGCGTTGGCGAGATCGTTTCGTATTCGTAGCGGAAGCTCCTTATAAGGCCCAGGGCGAGACAGGCGAGATAAAGGGGCATTACCTGAATGCTACCGCGGGCTCGTGCGAAGAAATGATGAAGAGGGCAGAATTCGCTAGGGAATTGGGTGTGCCCATCATCATGCATGACTATTTGACAGGAGGATTTACTGCCAATACTAGTCTTGCCTATTATTGCCGGGACAACGGTCTACTATTACATATCCATCGCGCAATGCATGCTGTTATTGACAGACAAAAAAATCATGGTATTCATTCCCGTGTATTGGCAAAAGCATCACGCATGTCCGGTGGAGATCACATCCATGGTGGTACCGTTGTTGGTAAGCTGGAGGGGGAACGCCAAGTCACCCTAGGTTTCGTGGATCTTCTTCGGGATGATTATATTGAAAAAGACCGAAGTCGCGGTATTTATTCCACCCAAGATTGGGTCTCCATGCCAGGTGTCCTGCCCGTCGCCTCCGGAGGCATTCACGTGTGGCATATGCCCGCTTTGACCGAAATCTTTGGAGACGATCCTGCATTACAACCCGGCGGGGGAACATCGGGCCACCCTTGGGGCAACGCACCAGGTGCAGTAGCTAATCGAGTCGCATTGGAAGCTTGTGTACAAGCCCGTAACGAAGGACGTGATCCCGCTCTTGAGGGTAATGAGACTATTCGCGAAGCTAGTAAGTGGAGTCCTGAACCAGCTGCGGCTCGCGAGGCACGGAAAGAAATAAAGTCCGAATATGATACGATTGACACTATTGAGGTTCGAGCCCCCGCCAGGCATATCAGTATCTCTGCCGGTAAGACACGAAGGGCGGTTGATCAAAGTCGTTACCGTCCGCATGAACAAGCACCAACGATACCGGAATTTACGCCTCATCGAGCATGTGATCCCGTTCCACGAGTACTCCCAAATGCTAGTCGATTGGGCCCGAGCAAAGCTGAACCTTTCGTGGGCGCTGCAGCTGGTACGGGAACCTCCTATAAGAGGCTCCGGGCTAGAGCCAAGGGACGAGCTTATCCGATGCGGAAGCATACCCGCCATGCAACTATCGTAGTCAGATACGGAGCGCGGGACCCGCGTACCGGAGGCGCATCGAACCCAAAGTCGACAATGAGCGTCCCTGTCATAGTCGTTCTATCATACCCCCACCCAAGATCGGGCAAGCCAATACCCTGGGGATCGCCATGCGCAGAGCATCGCTTGGAGAATCGACAGGAGCGTGCACCACCTTCGCAAA------AGAGAGAATAAACCACGAGTATCCCGCGATTTCGGGTGTCCGGGAATCAGTACATGATACTTCGATGAATTCGAAAGAACTCGCGCT---GACAACTCAACCTTCCGCGGCAACAGAGGCACACATCCCTTATGTCGGGCCCGGTAAGGTCACTGCCAAAGACACTGTTGTACCACCCTCCACTGGAATGATATATCCAACG---CATGCAGCTACCGTCACAAGACAGATTCATTCTAGTATTGGTTCGAGGGTTGAGGGAGGTTGGGGGTATCGTAGACGACATATGATAGAATACCAAAAGGGAAGTCCCCCGCCGGATGCTGTATCCATGCCTATACGAAACGCGAATTATAGTCTCCACCGTCTCGAAAGCCAAAGTGGGGGGATTCTGAAAGAGATGCCACCGCCCGAGGCACGGACCGATGGGAGTGTCACACCGGGAGAGGCGACTTGCGAAGCCTATCGATACTCACAATCGCATATCCGTCCGAGTCGTATGTGCCGCTGGAAAGTCGAAGCAGGCGGCATGCGGAGCAGCAATTCGTCTATACCGGAAGCACCCCCTCAACGAGGCCTAAAGGCACCCTTTTTGTGAATGGAATTGCTCGAGTTACAATCAATCAGATCTCAAGAAGTCCCGGCACTCATCACCATCTGGAACGAGGTCTGCACGGAACCCCCGTCTACGAAGGCACAACAATTCCGACAAGGGGAGGGAAGTCGAAATCGGAACCTGATAGGAACACCAGAATATGGGTTCGCGTGAGAAAGAAAAGGAAAACACCTATCCCTCCGTCACTGGCTACGGGTCCAGGTACGAAAGAGATGGTTGACCATGTCTGTTACCCCATTGGGTCACGGGAATACGCCGTACCAGAATCTCACAAATTATCGTATGGCTTCCCCGATATATGTGAAGGATCACGACACCAATCCCCTCAACCGAGGTTCGAAACAGGAGAGATTGGTCGAACGGCATCGAACAACAAACCCGATCCCGATGTACCTCCTAACGATCTTTTCCCTTTACCGAAAGATGTGTTAGCCGCTACAGAGCATTTAATTGGGATTGGGATCGGAATAGGAACCCTAGATGATATAGATCACCCGAACAATCGGCGTATTCGTACTGCAGCGGATTCATCAAAAGATCAATCGAGATCGGCGTCAGAGCGTCCAGCGGATCCTCTGCGCTTCGGGGCGCCGTAAGCACGTATCGACCATGAGAGGCGCAGCCAATTCGATTCCAGCATCCACCTCTCAAGACTTTTCTGGGTCGCATCCCCCTCCCCAATCCCCGGATCAGACTAATCCGTCGACGCAAATGGTACAGAAACGAAAAGCGAGTTCTTCAGGCCCGGGAGGCCCGACGGTACGCACCGCAAGTTACCAAGTGCGAGATATTCATCCCAGTCATTATGGGCGTGCTCGCCCAATAGAAACGTCCGAAGGCACGAACGCTGGACCCATACCATCGTCAGCCTTGCACGCGGGCGTTACTCTTTGGGGAGAGTCAACAACTCCCTTCCATAGGATCTCCGGAGTAGGGGGAGATCTTGAGGAAGGCTATCGAATAACCGAAGGAAATTATTCATCCGTATATCGGGAGCCAGCTCAAGCAGCTCGGTATCGAAAGGAATCTGTGACTCTGGCGTGGGATCAGATACATTCACGGAGTATTCCGCCCTCACGAAATCCCCCACTGGGAGCCCCTCTCATTCCTTCCCCGGAGAATAACGATGCAAATCGTACCCCGACGGGTTCTACTACGCAACGTCAGGCTGCGCCGCTCCTCAGATCCGAACAATGCATCGTGGGCACGGGGCTTGAAGGTCAAATAGCCTCGGATACGGAGCATACCGATGATTGTGTGAGAACCTCAAGCGATCCGGATACAATAGAAGGTGGATTCCCGAGGAAAGGACAGATCGCTGCGGACGGCGGGGCTGCAACAGGGGGAGAATTGGCTTCAGGAATAAATATATCAATTGCATACACGCCTTTGGGGGGATACAATCCCGAGGACCCCGTACCTACTAGCGAACGGCCAGCATTTGCAGATACCTACACGTCTATTCATATTGATACATATGATATGGAGGCCCGCGTCACTGCCGAGGTCATTACTCGGGAAATACCCCATTCAGATGATTATGTCCCTCGCCACTCGGATAGTGGCCCCGTATCACCGGGATCCCGGGTAGAGACCGGAGATGCCTCAGTGGGCAAACCAACACCCCGCAATCCGGAATCACCGAAGGCTCCGGAAAGTAACTCACCGCAAGCCATTCTTGGTATTGACATCACCGCGAGAGAAACCTGCCCCAAAGTACCAACGGGTGGGAGAGGTCGAATCATGGATGTCAGATGGATCTATCCAGATACGTCCAGGGTTGTCCATGCATACGCCCCGCAGGCGCGCGACGCGCAGGTGGGTGATAAAGCAGCTGGAAGACATGGGAATAAGGGTATTACCCCGAAGATTGCGCCAATACAGGATATGCCGCATGTGCAGGATGGAACATCGATCGATATGATACTGAGTCCCTTAGGGGTGCCCTCGCGCATGAATGTAGGACAGATCCCTGAACGTGTGCCTGGTCCGGCGGGATACCACCCGGAGAGACATCATAGAATCATACCTTCTGATGAGAGATATGAACGAGCAGCCCCGAGAAAGTCAGTCTTTCCCGAAACCTATGCGGCTGGTGAGCAAACGGCTACTCCACGGGCATTCGAACTGGCTCATCCAGGAAAAAGCCGACCAATCAATGGGAGAACGGGAGAGGCGTCTGAACAACCCGTTACGGTGGGGAAAGCCCATATGCCGAAATCGGTGCATCAAGCTGATGACAAGATCCATGCACGCTCCAGCGGACCTCATCCGCGTGTCACGCAACAACCGCTCAGAGGGAAGTCCAAGCAGGGAGGGCAGCGGGTGGGAGAGATGGAAGTTCGGGCTCCGGATGGTTCTGGTGTCTCTCATATCCTTCAAGAAATGCCTACTCTGAAACCGGATCATGTTCAGGCCCGTCGGGAGGTAGTGTGTACAACCGTTTCCGGGGAACCAGTATACACCACTCCGGAATCTTCTCGATCGCCCGTTCGGGAACCACGACGTCCAGCCCCAGATCCGGTTCTGTATGTCGTAGATAAGGATCTCATCACTCTCCCCGAATTGGATTAGTGTCTCCCGAGCAGACCCGCGCCTGGGCTGACAAAGCCTTGCCCACCGGGGAATTAGTTGGCCGGGTGAGCCAACCCAGCACCTT---CCGCTACCGTACCGATGAACCAGAGAGAGATGGAACATCTCGTGAAAGAATCTCTGGGCCTATT---AGCGGGGTTCGCGCTCGCGGTAAGTAC---------------------GGAGAGTACACATACCGTCAAGAATGCGGAGCCGAATATCTCGAATCCCGAGCCCGGAGATATCGGATGGGACACATCGAGTCAGCATGCGCTGTCACTCATGCACGGTATTTACAAAACCTTCCAAGTCATATCGCGAATATCCCGTCTAAGCCTCTGCAGGAGTCAGAGAGCCCAGCATACTGCGATCCCAATTCCGCCAGGCCTGTAACCGAACAACCCACCCCAACCGGATTCACACGAGGCTTATGG------------GAGTACGGAACCCGGAACGAAACCATTCCCCGCTTC------TGCTCTGATTCCGAGGAATCCGTTGAGCGGGGGGCAACCACTGGGGGAGATGCAACCAGGGAACCATCAGCCAGCCCGGATCCACATGTCCTCTCGGATCGTGCATATGCGGAACGGGGCTCCCGGGTGAGTGACGGG---------GATGACTTGGCAGACCGGACGACTACAAGGGGAAAAGATCTTTTGGTCAGACATATCGGATTAATGACACTTCTTGTTCGAACGAAGACGAATCCGGAATGGATGGTTCCAGTATTCTCACCGGTCCCCCCACCCGAACCAAGACCAATG---GTCCACTTGGGCGAGGGTCAAGTGGTCAGTCCAGATATCAACGAACCTCATAGAAGGATCATTCTTCGAAATAATCCTCTATCTACTCCCTCAGAAAGAAGA---GCGCCGGAGGGGGCGATCGTTCGTCAACAGAAACTGCTGCAGGGAGCAGTGGACGCGCCT---ATGGGTCATGGCATCG------CGGATACCGATGAGAGGCCTTCTAAACCTTCCTCAGATATGGTTAAAGGCAAGGACGGAAGATCTCGCGAGAATTCACCCGGTAAACGAGTTGATCATCCAGGTCGCCCTGCCATCGTGGTGGGCCCGTACCTTGCATTACACCAATGCGGATTGCCGCGAGGGATAGCCATGGAGCCTCCTCAACCATCCATAATTCGCAGTTTGATTGCCCGCA---ATGCCCCTAGCACTGGAGCCGCGAAACCTCCAACTCGGCAAGACATGCCCTTTGTTCGGGAAATACTCCGGGAGGTGGTGCGAGGACATCCCGTATCGTTGAATCGAGCACCTACTTCGCACAGGCCAGGATTCCAAGCATTTGAACCTGTGTCGGCAGACGGCTGCGCCACCCGCTCACACCCATCAGTTCGTGCAGGGTCTAACGCAGACTCCGATGGGGATCAAATGGCTGTCCATGTACCTCCACCTTATTGGGCCCAAGCGGAAGCTCGTCCTTCAGCGCTATCTCATACGAATCTCCCGCCCCCAGCCAACGGGGATCCCGTGTCCGCACCGAATCAAGATATGCCTCTAGGGCCCCATGTACCAACGAATGGGACCG------------------------------------------------GCAGAAGTAG------------------------------------------------------------------------------------------GCACACTCCCCTATGGCTCCGAAGGCCCACACTCGACTCGCGGATCATGAATCCAATCGATCGGATAATGCCCCTGGAGGTTCACTATGA---------TACTTCTCACCCATTCCATGAGCATTATCAGACC------------------------ACAGAGAGTGTCTATGTTCGTACAACCGCCGGTCGTACCATCTCTCATAAACGACTGGCAACCCACCTGGTTCCCGACCTGGCATAACCCCCAATCATCATCCTAATCGGCCCGCACGCCCGAGGAGTCATTCAAAGTATGTTACGGAGGATAAACAGGTACGTGATTGTACTGACGCTTACGTGCACGGAATTGCACGTGTCCTCATTAGGCGAAAACCCGACTTGCCTACGGTAGACATACACGCGGGACCTCCAGCCGTACTTATAAAGAGCCATGGTCGGGGGATCGATCAATCAAGGATGCATGTGCTGCGGATCGGGAGAGTTCATACCACTCCGGCGGAACTCTCGGAACCTTACGGAGAACCCGATACACCCGCAAAACATATAGGCTCACAACCGAGGAACCGAGTCGCATTCAGAAGAACCACGAAAAAAGCCACTGAACCAGCGAGAAGGAATGGCCGGAAGGGCATGACAACACAGATTGCGGGACGTCCCATGGGAGCCGAGATTGCTCGTGTCGAATGGGCAAGGGAAGGCAGAGTTCCTCCGCAAACCCCCAGGGCCACCATTGATTATCGTTACTATCCAGCCCCTACCGTTTACGGAGTATCGGGAACCAAAGCTCGGATGTGTAGGACGTCACGCCAAGTCATGCCGGGGCGCACAGGCCGATCCAATATATCGTACCCGATTGGTTCACACGTTGGTCCGTCATGTCCCTAGGAACGGCAAGAAATCACTGGCCCACGGAATTCCCCACATTGCCATAAGGAACGTTGAGCAGGGGAGGAACAATCCTTTATCCATTCCGCGTCAAGCAATACGTAGATTGACTCCCGATGCGCAGGTGACAACGCCACGCCTGG------GATCTACCTACCAGGTGCCAACCGAGATGGGATCCGAACGAGGAAAAGCACTTGCCATCCGCCGGTCATCGTGGGCACCTCGGAAACGCCAAGGACGGGATACGGCTCCTAACCTAAGTCTCGAATTGGTTGATGCCGCCAGGGATGGTGGGAACGCCACACGCAGGAAAGAGGAGACCCTTAGGATCGCAGAGGCCAATAGAGCTTTCGCGACT--------CGCCGCCTGTATCAGTAACATTGACGAAGCGACCAGCGCACTGAGGAACGCCGGCTTGACGGGGGCGGACACGGTTCGGGTCTCCTGTACGGATATCACCCTCCAACCTGCAAGAATCCTCGTGGAGGAAGGTTCCTCGGGCAACCCAAGGGAGCACCGACAAGGCACGAACCGTTTCCCGGTTTCGACTTCGAAGTAT---CGGGGGAGGATGAGGACAGCACGCATAACCAATCGTAGGCGTATCAGCAAACCCGGCTTCAGGATATATCCGGGTTCTATAGATCTACCTAAAGTACCGGGTGGAGTAGGTACGGCAACTCCTCCCACTCCCCGCGGAATTACGACGGATCGGGAGGCTCGGCAGAAGCGGATCGGGGGAGAGGTGCCGCGTCACGTGTGGCGAGAAGGATACCCAAGGGAGTTACCCACACTCGGGCAAGTCCTAATAATACCATAGCCACCGTCGCGGATGAAAGAGGAAAAGTGGTCCCCTGGTTCCCCGCTGGTGCCTGCGGTTTCGGCGGTGCAAGAAAGGGTACAGCATTCGCTGCTCAGACTTCAGCGGAGAATGCTATTCGTTCGTTGATTGATCCGGGTGTGACACGGGCCGAAGTAGTGATAACCGGTCCGGGCCCGGGACGAGATACAGCATTGAGAGCCATTCGCGGAGGCGGTGTAGTGCTAGGTCCTGCGCGCGACATCACCCCAATGCCCCACAATGGATGTAGACCCCCGAAGAAGAGATGCGTATTGGTGTTAC---CCGCTGGAAGGAAGGGAAGGAGGGATGGGGAGGAAGGTATTCCATTCGAGCTCTCCAGCCCAGGACACAGAATGCTTCGTATGTAGACGGAAGGCTGGAGATCTCACAGCACGTAC-AACGCCGGAGTGCATCCAAGCGTAGAAGACATTGTTTCCTCACCGGAAGAGCCGGAGCCAATTCCCGCTATTTCGGTCTCTCCAGGCATGTACCTCGTGAGATGGCCAATGCGTGTTTCCCGCAGAAACGATAATCTCGTTGATCAGACTCTTTCCATTGTAGCGGACGTCCCATCGCGAACAGTTCCGAGTACTGGGAGAGAGAAAGAAGCACCCACCTATCACAGGGATGGAATGCCGGCTCAGCCCGTTGGGGAATATGCGGAAGCCTCACGGAAGCATTACGAAGCCGCGCGCCCGGAGACCGATCCTCATGATCGAAGTCACATACCACATAACATAGGTCCTGTTCATGCAAGTAGTGGAGAACACGCTAGGGCTCCGGACCATCACTCTCAGGCGTTGGGACGAAATCCATCTCCGCCGCAGGCTCCAAATAATACGGCCGTGATCCGTCACCATCGAGGGGAACGAGCCATCCGCCAAGGAGATCTGGAGACCCCTGAAGCTCGGTCCGATAGAGCTGCTGATCATCGGAAACTGGCCGTACCACCCGCACCGAACAATTACACCGAAGCGCAGCATCGGTCGAAAGTCACGGGACGACACGCGAACATTCTGCGAGCCGACGAGATTAGCAGCATCATCCCGGGGCAGACCGAGCAGTATGATCCGGAGGTCGGGGTTGTGAATACCGGTACCGTACTCCAGGTGGGGGATGGCATTGCCCGCATTCACGGTCTCGACGGAGTAATGGCAGGGGAATTAGTTGACCCTGAGGATTGTACAGTAGGAATTGCTTTAAATTCAGAATCGGACAATGTTGGAGTTGTTCTAACGGGGGATGGGTTGACCATAAAAGAAGGTAGCTCCGTGACAGCCACAGGTCAAACTGCTCAGACACCAGTCAGTGATGCCTATTCGGGTCGTGTTGTTAATGCTCTTGCTCAACCTATTGATGGCAAAGGCCGAACTGCTGCTGCTGAATACAGACTCATCGAATCTCCCGCTCCTGGCATCATTTCGCGGCGCTCCGTCCATGAACCAATGCAAACAGGTCTTCTTGCTACCGATTCAATGATTCCTACTGGCCGGGGTCAGCGAGAATTGGTCATTGGAGACAGACAAACCGGGAAGACAGCAGTTGCTATAGATACTATTCCGAATCAGAGAGGTGAAAATGTCATCTGTGTGTATGCGGCTATTGGTCAAAAAGCATCTCCCGTGGCTCAGGTGGTTCAGACATTGGAGGCACGAGGCGCACTGGAATATAGTATTGTGGTAGCAGAGACCGCGAATCGCCCAGCCACATCGCAATATCTAGCCCCGTACACGGGAGCGGCTCTGGCAGAATACCCCATGCATCAACGATCGCATACTGCAATCATATACGATGATCCGTCTAAACAAGCACAGGCTTATCGACAGATGTCTCTTCTACTGAGAAGGCCGCCGGGTCGAGAGGCCTATCCTGGGGATGTTCTCTATTCGCATCCTCGTCCTCTTGAACGAGCAGCTAAATCAGGTTATCAACCCGGTGAAGGAAGTATGACTGCCTCGCCCATAGTCGAAACCCAAGCCGGAGATGTGCCGGCTTATATTCCCACCAACGTCATTTCCACCACTGACGGACAACCATTTTCGTCGGCAGATTTATTCAATGCTGGAGTTCGACCCGCGATCAATGTGGGTATTCCCGTATCTAGGGTGGGTTCCGCGGCTCAGACGAAAGCTCTGAAACAGGTGGCTGGTAAATCGAAATTGGAATTAGCTCAATTCGCGGAACTAGAAGCCTCTGCACAATTCGCATCTGATCTCGATAAAGCTACTCGTAAACAATCGGCGAGGGGTCAAAGATTGCGTGAGTTACTGAAGCAATCCCAACCAGCGCCATTGCCGGTGGAGGCACAAGTGGCTACTACTTATGCCGGGGTCAGCGGATACTCGGACGTGCTAGAGCTCGGAAAGGTTCAAGGATTTCCTGTCCAGTTTCGTGAGTATGTAAGAACTAACAAACCCGAGCTCGCAGATATCATACGCTCTACACAGACGTTCACGGAACGAGCAGAAACCCCCCTGAAAGAGGCTCTGCTAGAGCATACTTCCTCTTTCCAACTCCGG-GAATGTGGGACGTACTATCCAGACTATTGGTCCAGCCCCGGATGTCCCTCCCTCTCCGGACGAGATGCCTGCCATCTACAATCCATTGACGGTCAATGGCCGAAATCCGGCTGGTCAAGAAATCAATGCCACTCGCGAGGTACAACAATCCTTGGGGAATAATGAGGTGCGAGCTGCAGCTACGAGCGCGACGGATGGCCCGACGAGGGGAATGGAAGTTCTGGACACGGGAGCTCCCCTGAGTGTGCCGGTCGGTGAAGCTACTCCTGGACGAACCCCCAATGCTCCTGGGGAACCAGTCGATGATTTAGGTCCCGTGGGTGCCGGCACCAAACCTCCCATCCATAGAATCGCTCCAGCCTCCACGCAGTCAGATACCAAACTACCGATATCTGAGACGGGGACAAAAGTGGTAGATCCGTTAGCTCCTCACCGCCGTGGAGGAAAGATTGGATCGTCCGGTGGGGCAGGGGTAGGAAAAACAGTACCGATCATGGAATCGACAAATAACACTGCAAAGGCCCACGGTGGCGTGTCCGTATCCGGTGGGGTTGGGGAGCGTACCCGCGAGGGGAACGACCTGCACATGGAAATGAAAGAATCGAAGGTGATCAATGAAAAGAAGATTTCCGAACCCAAAGTGGCTTCGGCCCACGGTCAGACGAATGAACCACCGGGAGCTCGTATGAGAGTTGGTTCAACCGCTTCAACCACGGCCGAATATCTCCGGGACTTTAATAAGCAAGACGTACCCCCATCCACCGACAATACCCCTCGATCTGTTCAAGCGGGATCCGAAGCCCCCGCTCCTTCAGGTAGAATGCCTCCCGCTGTGGGCCATCAACCGACGCCAGGCACAGAAACGGGTTCTTCGCAAGAAAGAATTACTTCCACGAGAGAGGGATCTACTACCCCCACTCAAGCGGTCTATGTACCCGCGGACGATTCGACCGACCCTGCTCCTGCCACCACATTCGCGCATCCAGATGCTACCACCGTGCTCTCCAGGGGATTAGCTGCAAAGGGTACTCATCCAGCAGTAGATCCCTCAGATCCCACTCCTACCACGCCTCAACCCCGGATTGCAGGCGAGCAACACTACAAAACTGCGCAAGGAGTGAAGCAAACTCCGCAACGTCACAAAGAACCTCAAGACATTACAGCTATTCTTGGACCGGATGAATCATCGGAGGAAGATCGTTTGCCTGTGGCGAGGGCGCGGAAGATAGAACGTTCCTTACCGCAACCCCTTCTCGTGGCAGAGGTGCTTACCGGTCCCCCAGGGAAACACGTCACTCCCGCGGAAACCATCCAGGGTTTTCAATTGGTCCCCGCCGGAGAAGTAGATAGTCCTCCCGAACAACCTTCCCACTCGGTAGGTCATATCGATGAAGCGAGCGCGAAGGCCCCCCGCGCAATGACCCCAACTCAACTTGTTCGGAATCCGGAAGCTCAGGAGGTTATTCTATCAACTAGTAGTGGTCAACCCGGCGTACTCTCTCACCACGCTCCACCCCCAGCAGCCCCGGACATAGGGATACCCCCAATACGTAGTATCGATGGGCATCGGTCCATCCCGGCGTTGATGGGCGGTCCCGCTTTGGTGGACGATCATCGATCAACCGTATTGGCGAATAAAGCGGATGAAGCCGTGGAGACTGATCCAAAGCTTGCTCGGGA----GGACTATCTCAGAGCTCGGGCTGATCTTGCTCAAGCAGGAGGAGGGAAACAGACTATCGAGGCTCAATCAGCATTCAGCAGGGCTAAGGCACGGGTAGACGCGGTCGCTGCCCCCGATGACTTGCCGCTCACCGCTCCGGGTTTGGGCCTCAACACAAACCCAGTAGAAACGAATCCGATCAATCCAGGGGTAGTACCCGCCTTACCGGCCTACCTCGGAAGGGGAGTGCCAAGTAATTCATTGAACACCCGTGCACGCACCATCCTACACGCAATCCGCGACGCGGAAGATCGGTCTACGGAAGCCGCGGATAGACCAACCCAAGCCCGGGGGCGATCGCTGCGAGCGGCGCTGAGAGCGGACGAGATTCGAATGAACGGTATCTCGGGGGTGCACAGGGAAAAACGATCTCCGGCCCAGTCTGCTGACGGGGATTCAGCACGAATGGGAGAATCAAAGAATGCTACTCTTCGCTCCGAGGAAAAGAGAGCGATTGAGCAAGCCCGAAAGCAAGCAGCGCGACTCGCGGTAGACAGAGCTGTGACAGGTATTGGACATTCGCTACGAACCCCTCGATCTCCGCTGCCCCCGTGGTTGCCGCCGGATCAGCTGCGGGTCCTGCCTCCATAGGACCTGGTGTCGGTCAGGGTACCGCCGCCGGCCAAGCCGTGGAAGGTATTGCCAGACAACCGGAGGCTGAAGGTAAAACCCGAGGTACCTCATCGCTCAGTCCAGCTTCTATGGAAGCCCCAACTATCCATGGACCAGTTGCAGCTCCGGCACCCCTATTTGCAAATCCATCTGTTTGCTGCGAGACCTGTACGCGGTCGGTGTGGAGGTGGGTCAACATTCCTATCGGCGGATGGCTGGTCCTCAGGTTCATGGACAAGTACTAATAACCCCCTGGGCCGTCATTCTTCTATTGCCAAGTCCGGCTCCTGCAGGCACTCGGGAATTACGACCCGTACCATCCGGTGGTCAGAATCTACCGGAACATGCTTCAGAATTGCCTCGGGACCCGGCTAGAACCCGAATAGGGGAAGGGTATCGTCCCTGGGCTCCCTCCATCGGAACTCTGTCCCCACCCATCTTCGTTCCCAACCGGTCGGGCGCCCTGCTTCCTCGGAGAATTTCGGAATCACCCAATGGAGAGTCAGCCGCGCCAACGAATGATATTAATACCACTGTTGCTTCAGCTTCGCCTACACCAGCAGCATATTCTCATGCCGGTCCTCGCAAAAAAGGTTCGAGCCTTTCCGGTAGACATATGCAACCAACCCCAATACTCTCACCGACTAATACCTCGGAAGATTCTACTAAACCTTTACCGCCCAGTTCTCGACCCTCTGGCAATATATCGGCTGATGAATCGGTAGTTGCTGCTCCCATCCCTCCGGTGCCCCCAGTGGTTCCTACACCTATGATGTCATCAGGATCGTCTACCAGTGCTATTCAGGCTCCGACTCTCGCAACTCCAGCCGCGGCTCATACAGGAGAATCCATGGAAGAACATTCGGGGTACCAGCTGGGGCCGGAGGGGCGTGGTGCTCGCTCTCGCTCGTGCAACTGGATTCCCACCACACCGCCGGCCTCTTCCCGGGCACTCACCATCAAGTGATCTGTATGAGCCATCCACGCTTCCCCCACGGATTCCCCGCTCTATGCATTCAGTTCTTCCTAGCAAGAAAAGGTGGGGTGCAATGCCCGCTGCAGGTGCAATGTTGACTTACGGTCCTGGCACTCCGGCAGTTTCTGTGCCAGCTCCGCAGTCCAATCGGTCGATGATGCATGCGAGTACGATGACGCCTAGCCACGCGGCTCCCTCGCTGGGCTCTTTGCTAGCAACGGCTTCCCCAGTCACTTCGCGAGACATCCTTCTCTCGTGCTCAATAGATTACCGCGAGAGACAATTGCCACGATCGGATCACTTGAGTTATCGATTCGTGAGTCCAGGGTTACTTTTATCGACTTCCGGTATCCCTACTGGGGCAGTCCGGGCTAATGAGGCACGGGGATATCACCGGAATCGGGATCCAAAAGAGACTTCGGCCCCAATCACCCGGCTCACATCCGCGATTCATCCGCACACTAGAATGATTCGAGGTCGAGAACCAGCAATCGTAGCTCCTCCTGGGTCCCCTACCACTTGGATCCGTCATGCAGGGCTCAATCTATCGGAAAGGGGTTCGCACAGCTACGGATGGTTGTATTGGTGTCAAAGTCTCCTTTCGACTCTCCGGAGAGGAAGATATGGTTCGGAACCGACCTTACCGAGATAGATCGCCTTTTTCGGGACAGCACATGGATGATGACATTGCCAATCAACCTATTTGTATTACGACGCACTCGAATGGGGAGAACCGAAGTAAGGACACTCATTCATATACAAATCCTCCCGGCGGGGCGGTATCAGCTGGAATCTCTGCCTATGATATCACGCAATCTGCGGTACCGGACGCGCACACCATTTGCGTTGGATTGGCCGCTCCCATAGGATCTTCCATGTCAGCTGGGGGGGAGATCACTAAACGTATAGCGCTACCCCACGCCAGGGTTACGATCCATCAACCTGCTAGCCCATCTCATGAGGGACAAGCGGGGGAACGTCCGATGGAGGCAGAAGAGTTATTGAAACCTCGCGACCGCACTACCACTATTTATGCACGGAAAACAGCTCAACCTAAATGGCTAGTTTCTAGGGATATGGAAAGAGATGTGCCCACGCCAGCGAGAGAAGCAAGGGTTCATGGCACCACTGATCCTGTAGTTCACCCCGAAATCACATCCGATCTCTGCGCAGCAGGCTTTTGAAAACCCTCGAGAGGCCACTGGGCGTATCGTATGTGCCAATTGTCACTCGGCGAAGAAACCCGTGGATACCGAGGTTCCGCAGCCTGTACTCCCGGATACCGCACCCGAAGCAGTCGTTAGAATACCAGCTGACGCGCGACCGGAGCAAGTACTTGGTAACGGTAAGAAAGGAGCTCCGAACGCGGGAGCCGTCCCCACACCACCCGAAGGATCCAAAGTGGCCCCCGCCGAGCGTCTAACTCCCGACATCCGGGAGAGAGTGGGTAATCCTTTCTTTCAGCGTCATCGTGCCGATAAACCCAATATTCCGGTGACAGGTCCTGTCCCAGGTGCGCAGCACAGTGAGATTGCGTCCCCAATCCTTCCGCCGGACCCTGCCACCGAGGATGGGGCTCATCTTCCGAAGTACCCTATATATGTAGGTGGTAACAGGGGGAGGGGACAACTTCATCCCGATGGGGGAAAGAGTAATAACACCAATTACAACGCCTCCGTCGCGGGCAGAGTCGGTCAGATTGGCCGAAAAGATAAGGGTGGATATGAGGCCACTACTGATACAAAGGATGGTAGTACGGTGGTGGAGACCGTACCGCCGGGACCAGAACCCACCGTACCGGAGGGTGACTTGACTACAGCCGATCAGCCGTCAACCAATAATCCTAATGTAGGTGGATCCGGGCAGGGAGACGCAGAAATAGCACCTCAAGATCCGTCACGCGTGCAAGGTCCTCTGTTATTTCCTGCTCCGGTTATTCCGGCACAGACAATACCAGTACTGAAGAAGAAACAGTCCGAGAAGGTCCAATTGGCCGATATGAACTCCCAGGTACGGTTGAAGCCCAACCACCCGGAACCGTTTCGGGTTCGATTCCAACAACCCCAGCTGGACCATCCGCAACTGCATATTTGCAACACCGCCGCACGCCCACCATATTCGAGCACCCGGGAGGCACTTCGGCTGCCTTAGCTTCAGCTCCAGTTCCATCCATCGGTCTCCGAAAGATACACATTCCTACGGACATAGTCAATACTGCTCGGGCTGCCCCGATGGTAGTTCTTACATCTCCTCTCTCACCCGCGGTACGGGGAAGGAGTGGCCCACGAACGACTATCCGTCCAGTGGAACCAGGAATTGCTGTGGAAACGGATCCAGTGAAAACCCCTTTTGAGGCATGGTCCAAACCCGGGCACTTCTCGCGAACCTTGGCTACAGGCCCTACTACCACTACCTGGATCTGGGACCCACACGCCGATGTGCATGATTTTGACAGC---CATACCAATGACTTGGAGGATATTCCTCGAAAAGCCCCTAGTGCTCACTTCGGTCAACTAGCCATCATTTCCGTCTGGTTGAGCGGTATGTACCTTCACGGGGGGCGTTTCCCCAATCACGAGGCATGGCTGAGTGATCCAATCCACATAAAGCCAAGTGCCCAGGTCGTCTGGCCAATAGTGGGTCAGGAGATATCGAACGGAGATGTAGGCGGGTTCCTGGGAATACAAATAACCTCTGGATTCTCTCAGATTCGGCGGGCATCTGGGATAACCAGCGAATTACAACTGTACTCTACTGCGATCGGCGGATCAACCTTTGCAGCGCCAATGCCTTTCGCTGGTTGGTTGCACTACCACAGAGCAGCCCCCCAACTGGCTTGGTTCCAAAATGTAGACTCCATGTTGAATCACCACCTGGCGGGACTACCGGGACTGGGTTCTCTTCCCCGGGCGGGGCACCAAGCGCACGTTTCTCCACCAATTAATCAGCCTTCGGAGACTGGAGTGGACGCTAAAGAAATTCCTCCTCCTCACGAACTTCTGTTGGATCGGCATCCTTTGGCCAAACTGTATCCGGGTTTCGCCGAAGGGCTTACCCCATTCTTCACTTTGAACCGGTCAGAATATTCGGAGTTTTCAACTTCTCGCGGGGGACTAGATCCGAGAACAGGGGGGTTGTGGCTGAGTGATACCGCCCATCATCACTTAGCCATTGCAGTTGCTCCTACCACTGCTGGTCATACGTATAGAACTCAGTGGGGCATCGGCCAAAGCCCAAAAGAGGTTCCGGAGGCCCATACAGGTCCGTTCACGGGGCAGGGTCACTGGGGCATTGCTGACATTTTAACCATCTCACGGCACGCTCAATCAGCCCCCAATCTAGCTATGCTTGGCTCCCCCACCATTATTGTAGCTCACCATATGTATTCTATGCCCCCCCATCCGTATTCGGCCACCGATCATGGTACCCAACTCCCTCCGTTTACGCATCACATGTGGATCGGTGGATTTCCAACAGTCGGGGCTGCTGCGCACGCAGCCATCTTTCTGGTGAGGGACTATGATCCAACCAATCAATGCAACAATGTATCAGACCGTATTTCGCGACACCGTGATGCAATAATCTCTCACCCGAACCGGGCATGTCTTTTCTTGGGTTTCCATAGCTTTGGGTTGTACATCCACAACGATACGATGAGCGCTTCGGGGCGTCCTCCAGATATGTTTCCGGATACTGCTATGCGAGTACAACCCATATCTGCCCAGTGGGCACAGAACGCTCATGCCTCAGCACCGTCTTCGACAGCC---------------GTCACCAGTTTGGCCTGG---GGCGGCGTACTAGCCATAGGCGGGAAGGTGGCCTTGTCGGCGATACCGTTGGGAACCGCAGACTCTTTGGTACATCATATTCATGCATTTACTACCCATGTAACTGCATTGATCCCACCGAAGGGTGTTCTGTTTGCTCGAAGCTCCCGATCAGTGCCGGATAAAGCTCATCTCGGTTTTCGTTTTCCCTGTGACGGCCCCGGAAGGGGAGGCACATGTCAAGTATCTGCTTGGGATCATGTCTCTTTAGGCCTATCCCGGATGCACAATCCGATACCGGTTGGAATCTTTCACTTCAGCCGGAAAATGCAATCCGATGTTCGGGGTAGCGTCAATGACCAGGGAATAGTGAATCACATCACCGGTGGGAACTTCGCGCACAGTCCGATTACAATTAATGGATGGCCCCGCGACTTCCTATGGGCACAGGCTTCTCAAGTCATTCAATCTTACGGCTCCTCGTTATCCGCATACGGTCTTTTACCCTCGGGTGCTCATTCCGTTTGGGCCTTTAGTCTAATGTCTCCATCTAGCGGTCGTGGATACTGGCAAGAACTCACCGAATCTCTCGTGTGGGCGCACAACAAAGTGAGAGTAGCTCCCGCTATCCAGCCTAGAGCTTCGAGCATTGTACAAGGCCGCGCCGTAGGGGTTGCCCATCACCTTCTGGGTGGGATTGCCACGACATGGGCATTCTTCCTGGCAAGAATCATTGCGGTGGGAACGGCAGTAAGATCCCCAAGTTTTAGCCGGGGCCTTGCCCAGGACCCAACCACTCGTCGTCTCTGGTTCGGTCTCGCTACCGCGCATGACTTCGAGAGCCATGATGGCATGACTGAGGAGCGTCTCTACCAGCACATTTTTGCTTCCCACTTCGGCCAGTTGGCAATAATCTTCCTGCGGACTCCGGGCAACCTATTCCACGTAGCTTGGCAGGGTAATTCCGAGGCACGGATGCAGGATCCCTTGCATGTGAGACCTCTTGCCCATGTGATTTGGGACCCCCATTTCGGTCAACCAGCTTTGGAAGCATTCGAGCG------GGTGAATCTTGCTTATTCCGGTGTCTACCAGCGGTGGTACACCATAGGTCTGCGCACCAATCAAGATCTGTATACTGGAGCTTTGTTTCCGCCTGCCGTCTCCACTCTCTGTCCGGTGGCGGGTTGGCTGCATCTGGAGCCTACCTGGGCTCCTAGTATATCGTGGTTCAAGAACGCTGAATCTCGTCTTAATCATCACTTGTCAGGACTCTCCGGAGTAAGCTCTTTGGCTTGGGCTGGTCATTCAGTTCACGTTGCCATCCCCGAATCAAGGGGTGGACACGTCAGGTGGGGCAATTGGCTCAGCGCGCCACCGCACCCGAAAGGCTTGTGGCCTCTTCTCGCCGGTCAGTGGGCTGTCCATGCTCGAGATGTTGATTCAAGTAGCCACTTCTTCAATACTTCTCCGGGGGCAGGCACCGCCATTCTCACTTTTATTGGAGGGTTCAATCCAAACACACAGAGTCCATGGCTGACCGATATCGCCCATCATCACTTAGCCATTGCAGTTGCTCCTACCACTGCTGGTCATACGTATAGAACTAACTTCGGGATTGGACACAGCATGAGGGGAGTCCTGGAGGCACATACCCCTCCTGGGGGCCGACTCGGGCGTGGTCATCAAGGACTGTATGACACGATCAATAATCCTCTCCACTTTCAATCGGGTCTTGGTTTAGCATCCCTGGGAGTCGTTACTTCCCTAGTGGCTCAACACATGTATTCTCTACCCGCTTATGCATTCATTGCGCCAGACTTCACTACTCAAGCTGCATTATATACTCATCATCAGTATATCGCTGGGTGCATCATGACGGGCGCGTCTGCCCACGGAGCCATCTTTCTGGTGAGGGATTATGATCCG---------GGGAAGGGTAATGCATCGGGAAGAATGCTGGAACAAAAAGAAGCTATTACATCCCACTTGAGCTGGGCTAGTTTGTTTCTGGGTGTCCATACCTTGGGAATTTATGTGCACAACGATGTTATGCTCGCTTCCGGCACCCCGGAGAAACAGATATTGATCGAACCCGTATTCGCCCAGCGGATCCAATCGGCCCATGGAAAAGCCTCATATGGTTTTGACGTACTCCCTTCTGCACCTCACGACCCCGCGTATACTGCTGGCCGAAGCATCTGGTTGCCCGGATGGTTGGATGCAATCG------------ACTCACTCTCCTCGACCATAGGTCCCGGAGACTCTCTGGTTCATCACGCAATCGCGTCAGGCTTGCACACAACCACGTTGATACTGAGCAAAGGTGCTTTGGATGCACGCGGCTCAAAGCTCATGCCGGATAAGAAAGAATTTGGGTATGGTTCCCCTTGCGATGGTCCTGGACGAGGTGGTACTTGTGATATCTCAGCCCGGGATGCCTGTCACCCGGCAGTCTTTCGGACGTCGAATACTATTGGATGGGTTACGTCCCACCGGCATTGGAAGCATATTACGCTCTGGCAAGGAAATGTGGCTCAATCTGATGAGTCTTCTACTTACTTGATGGGACGGTTAAGAGATTACTTGTGGTTGAATCCCTCGCAACTGATCAATGGATACAATCCCTTCGGCACGAACAGTCTATCCGTCTGGGCATGGATGTTTTTATTCGGACACCCCGTGCGGGCTACTGGATTCATGTTTCCCATCCCTCGGCGTGGATACTGGCAAGAGCCCATAGAGACTTCAGCACGGGCTCATGAACGGACGCCCCTGGCTCATGTGGTACGTTGGGGGGATAAGCCGGTAGCTCTGTCTATCGTACAAGCAAGATTGGTTGGATCAGCTCACCTCTCTGTAGGGTATATATTGACTCATGCAGCCCCTCCGATTCCTTCAACGGCGGGCAAGTCTGGGCAGATGGCACATCCAGCAAAGATTCATGGTACATGTACTGGTCGTACCCAATGCGTGAGAGCTTGTCCCACAGACGCTTTGGAAACGGTAGCCCGGGACGGATGTAAGGCCAACCAAATAGCCTCCGCTCCCAGGACGGAGGACTGCGTGGGGTGTAAAAGGCGTGAATCTGCTTGTCCGACGGATCCTTCGAGTGCACGTGTCTACCCGGGATCCGAAACAACTCGAAGTACGGGCTTAGCTTACCGAACGGCAGCCTCTCAACCACCCTCTGTATCTGTGCCTCCAGTGGGTCCAGTCCTCCCAGCAATCACGATGGCCTTATCGCTTTTATCTATAGAGGGAGACGAGATT-----GCATGAACGCAGGATGTCAAAACATATCCCCCCGCAGCGCCTGTCCTAGCCATGTCGCGGTTTGGTTCTTTGGCCGGTTCATTGATCGAGATTAATCGTTTCTCTCCGGACGCTCCAGTCT-CATGACCGCAACTGTAGAGAGACGCGAAAACGAAAGCCTCTGGGGTGACTTCTGCGAGTGGATCACAAGCACCGACAATCGCCTGTACATTGGCTGGTTCGGTGTACTCATGATCCCGACCCTATTAACAGCAACCTCCGTATTCATGACTGCTTTCATCGCAGCCCCGCCAGTAGATATTGACGGTATTCGTGAGCCCGTTTCCGGTTCTCTGCTATACGGTAACAATATCATATCCGGTGCTATCATCCCCACCTCCGCCGCCATCGGTTCGCACTTCTACCCTATCTGGGAAGCGGCTTCTCCGGATGAATGGCTCTACAACGGTGGTCCCTACGAACTCATCGTGCTTCACTTCCTTCTTGGCGTAGCTTGCTACATGGGTCGCGAGTGGGAACTTAGCTTCCGGTTGGGCATGCGCCCTTGGATCGCCGTTGCTTACTCAGCCCCAGTTGCGGCCGCCACCGCCGTGTTCTTGATATACCCAATCGGGCAAGGAAGCTTTTCCGACGGTATGCCCTTAGGAATCTCAGGCACCTTCAACTCCATGATCGTCTTCCAAGCTGAACACAACATACTGATGCACCCGTTCCACATGTTGGGTGTGGCTGGCGTATTCGGCGGATCCCTGTTCAGTGCTATGCATGGTTCCTTGGTGACTTCTAGCCTTATCCGGGAAACCACCGAGAATGAATCCGCTAATGCGGGTTACAGGTTTGGTCAGGAAGAGGAAACATATAACATTGTAGCTGCTCACGGGTACTCCGGTCGATTGATCTTCCAATATGCTAGCCCCAACAACTCTCGTTCTCTACACTTTTTCCTGGCTGCTTGGCCAGTAATAGGTATCTGGTTTACTTCTTTGGGCATCAGCACAATGGCTTTCAACCCAAATGGTTTCAATTTCAACCAATCCGTAGTGGATAGCCAGGGACGTGTCATCAACACATGGGCCGACATTATCAACCGCGCCAACCTCGGTATGGAGGTTATGCATGAACGTAACGCTCACAACTTCCCACCAGATCCGG------------------------
>S_chrysocaulos_Zhang7937_YN
ATGGGTTTGCCCTGGTACCGCGCCCACACCGTCGTATCAAATGATCCTGGCCGTTCGCTCCCCGTACACCTAATGCATACGGCGCCGGTGTCTGGTTGGGCTGGTTCGATGGCCCCGTATGAATTAGCTGTTTCTGATCCATCCGATCCTGCGCCCGATCCCATGCGGAGACAAGGCATGTCCGTTATACCTCTCACGAGCCGCCCAGGAGTCACGGAATCATGGAGTGGTTGGAGCATCGCTGTTGAAACCGTAACTAATGCGGGTATTCGGAGTTACGAAGGCGTAGCTACTGCGCATACCGTGCCACCCGGCTTGTTACTCTTAGCAGCTATCCGGCATCGGGTATATTGGGATTCGGAAATATCCAGCGACGAGCGTACGGGAACATCTGCTCCGGATTTGCCTAAGATTTCCGGGGTTCATCCATCCCTTTCAGGAGTACCTCGTCCCGGATCTGGAGCATCTCACGTCACGGGTTTGCTCGGTCCTGGAATATGGGTGTCTGATCCCTATGGGCTGACCGGCCGGGTAGACACCGTAGCTCCGGCATGGGGAGCCGCAGGTTTCGATCCTTTCGTTCCAGGAGGGATAGCTTCCCATCACATCGCGGCAGGTATTGGCGGTATAGTGGCCGGTTTACTTCACCCCAGTGCTCGTCCCCCTCAACGATCACACACATCATTACGCATGGGTAATGTGGAAACCGTATTACCTAGCAGTACCGCCGCCGTGCTCCCCGCAGCCTTCATTGTTGCTGGAACCATGTGGTATGGCTCTGCGACCACTCCGGTGGAACCATTCGGTCCTACTCGTTACCAGTGGGACCAGGGATTCCATCAGCAGGAAACAGATCGCAGGATTCGATCCGCCCGGGCTGGGAATCTAGGGTTGCCTGAGGCTTGGTCAAAGATCCCAGAGAAATCAGCTTCTCATGATTACATTGGAAGTAATCCGGCTAAGGGGGGATCATCCAGAGCGGGCGCGACGGACAGTGGAGACGGAATAGCTGTTGGTCGGTTGGGTCACGCCGCCCTTAGGGACAAGGAAGGACACGAGCCCATTGCACGTCGTATGCCAACCCCCCTTGAAACATCCCCCGTGGTGTCGGTGGATGAGGAAGGAATTGCGAGAGCCGATGTTCCTTCCAGGGGGGCAGAATCAAAGTATAGTACTGAACAAGTAGGCGTAACTGTCGAGTCTTTCGGCGGTGAACCCGACGGAGTTAGTTTCGGTGATCCCGCCACGGTAAAGAAACATGCCAGACGTGCTCAATTAGGCGAGATTCCCGAATTTGACCGCGCTACCTCAAAGCCTGACGGTGTTCCTCGTAGCAGCCCGAGAGGTCGGTCCACATCTGGTCACGCTACATTCGCCCTCCCATCCTCTTCCGGACACATCCGGCACGGTGCCAGAACCCTGTTCAGAGATGTTCTTGCCGGTACCGATCCCGATCTAGATGCTCAAGCTGAACCTGGCACGTCCCAGAAATCAGGAGACCCAACTACGAAGAGACAAGCGGTATGACGAATGAAAACCTCGTATTCCCCGAGGAGGTTCTACCCCGTGGAAACGCTCTTCGATGGTACCCTGGCCCTTGCTGGCCGCGATCAAGAAACCACTGGTTTCGCTTGGTGGGCCGGTAACGCCCGACTCATCAACCTTTCCGGGAAATCACTCGGTGCCCACGTAGCTCACGCTGGTTCAATCGTGTTTCGGGCCGGTGCAATGAACCCATTTGAGGTAGCTCATCTCATACCGGAGAAGCCTATGCACGAACAGGGGTCGATCTCACTACCCCATTTGGCTACTTTGGGCTGGGGAGTCGGACCTGGCGGAGAGGCCGTGGACGTTTCGCCGTACCTGGCGTCCGGAGTACTTCACCCAATATCCCCCGCGGTTCCGGGTCTTGGAGGTACTTCTCATGCACCTATAGGACCCGACACATTGGAGGAATCCTTTCCTTTCTTCGGTCACGCGTGGAGAGATAGGAACAAAATGACCACTATTCCAGGTATTCACCCGATCCTGCTGGGTATTGGTGCCCTTCTGTCGGTGTCCAAAGCTCCGTATTCCGGGGGTGCACATGATACCTGGGCTCCCGGTGGTGGGGATGTACGAGAAATAACGACTCTCACTGCGGGTCCAGGTGTGATATTCGGGTATTCACCCAAATCGCCTTTCGGCGGAGAGGGGTGGATTGTGAGTGTAGACAATTCGGAAGATGCAACTGGAGGGCATTTCCGGCCTGGTTCTATCCGTATACCCGGCGGAATCTCTCACATCCTGACCAAACCATTCGCATGGGCTCGCCGCGCCTCCGTACGGCCCGGAGAAGCTCACTCGTCCCATAGCTTAGGCGCTCCTCCCGTCTCTGGCTTCACTGCCCGTCGCTTCGTCCGGTTCAACAATACAGTATACCCCAGCGAATTTCATGGTCCAACTGGTCCAGAAGCCCCTCAAGCTCAAGCCTCCACCTCCCCAGTTAGGGACCAACGCCCTGGAGCCAACGCGGGTTCCGCCCAAGGACCGACTGGTCTAGGCAAATACCCAATGCGGTCACCTACTGGAGAGATCATCTTCGGGGGGGAAACAATGCGCTCCCGGGACCCTCGCGCCCCATGGTTGGAACCTCTCAGAGGTCCAAATGGCTTGGATGTCAGCAAATTGAAGAGGGACATACAACCGCGGCAAGAAAGGCGCTCGGCGGAATACATGACCCATGCCCCTTTGGGTTCCCCGAATCCCGTGGGTGGAGTAGCTACTGAGATAAATGCAGTCAACCACGTTTCTCCCCGAAGCTGGTCAGCCACCCCCCATTTTGTATCGGGATTCTTCTTCTCCGTGGCTCATTCGTGGCATGCGGGAAGGGCCCGCGCGGCTGCTGCCGGATCCGAGAGAGGGATTGATCGTGATCCCGAACCCGTCCCTCCCATGACGCCCCTTACCCGAGGATCGACAAGCTTCTCTGATAACACGGATGACCGGCCACGGAGAGACCGTTTTGCTTTTGTGGGTCGGTCTGGTCTCTCGCTTCTTCCTCGTGCCTATTTCCCTCCCGGCGGCTGGTTCACGGGTACAACCTCCGTCACCTCATGGTACACTCACGGATTGGCTAGTTCCTATCCGGAGGGTCGCAACTCCCTGACCGTCGCTGCATCCACGCCTGCAAATAGCCCAGCACATTCCCCGCCGTTGCTGTGGGGTCCCGAGGCGCAAGGAGAGTCCAGCCGCTGGTGCCAATTAGGTGGTCTATGGACCTTTGTCGCGCCCCATGGTGCTTTTGGTTTGATGGGTCCTATGTTGCGCCAATCTGAACCCGCTCGATCGGTGCAATCGCGGCCGTATAACGCAATCGCGTTTACCGCTCCAATCGCCGTTTTTGTTCCCGTATCCCTGATTCATCCGTTGGGCCAGTCCGGTCGGCCCTCCGCACCCAGCTCCGGTGTAGCAGCCATCTCCCGATCCATCCCCTCCCCTCAGGGTCTCCATAATTGGACCCTCAACCCGTTTCATACGATGGGAGTGGCTGGAGTACCGGGTGCTGCTCCCCCATGCGCTACTCACGGCGCGACCGTTGAGAATACGTTGTTCGAGGATGGTGATGGCGCGAATACACTCCGCGCCTCCAATCCGACCCAATCCGAAGAGACTCATTCAATGGTTACTGCTAATCGCTCCCGGTCCCAAACATCCGGTGTTGCCCCCTCCAACAAACGTCGGTCACACTTCCTCATGTTATTCGTACCCGTCACTGGTCCACGGATGAGTGCTATTGGAGTAGTGGGTCTAGCGCCGAATCCGCGGGCGTATGACTCTGTCCCCCAAGAGGTGCGCGCAGCAGAAGATCCCGAGTTCGAAACTCCTTACACAAAGAATATTCTGTCGAATGAGGGTATTCGTGCTCGGATGGCAGCTCAGGATCAGCCTCATGAAAACCTCGTATTCCCCGAGGAGGTTCTACCCCGTGGAAACGCTCTTCGAATGTCTGGGAGCACGGGAGAACGCCCTTCCGCCGACATTGTCACCAGTATTCGATATCGGGTGATTCATAGCATCACCATACCTCCTTCGTCCTTCGCGGGTCGGTTATTCGTCAGTACGGGCTTGGCCTATGACGTCTCCGGGAGCCCTCGACCTAATGAGTATTCCACTGATACCCGGCGGGATATTCCATTAATAACTGGCCGTTTCGATTCGTCGGAACAATGACTATAGATAGAACTCATCCGACCCCCACAGCCAGATGGCCGGCCATTCATGGACCAGCCGTACCTACGGTCTCCCCCCCGGGATCAATACCAGCAACGCAATCCATACAGCGGCGAACGG---------CCACACGGAAAACCAATCCAAGGATCGAACCGAGACGGACTGGTGTGGGAACTTCACTGAAACCCCTGAATTCGGAGTACGGAAGAGTGGCTCCCGGATGGGGAACCACACCCGTCATGGGTTTCGCGATGGCGCTACCCGCGGTCTTTCCAGCCACTATCTCGGAAATCCATAATCCCCCCGTTCCGGTGGATGGAGTCCCCGTGACTCGGTGAACGCTGACCCTTAAGCCGCTCGCCCACACGGTGGTTATTTCTCTCGTTCCTCTCCTCGTCCCCGGATCCCCTCCGAACGATCCTGGCCGTAATCCCGGAACGGCTAATACCACCGGAAGGATCCCTCCGTGGCTGGTAGGCACTGCAGTCGGTACCTCAGTGATCGGTTCAGTAGGTATCTCTTTCCATGGTCCACACCCTGGCTCAGGCTCATCCCTATGACCATGTTTGCCAAGTCACCCGAGGCTTATGCCACTTTTGACCCAACCGTGGAATTCATGCCAATCATACCGCTGCTCTCTTCCCTCCTAGCCCCTGTACGGCAAGCTTCAGTTGGTTCTCGATAAATACAACGGAATCCGAACGAACAGAGTGTGGAATTGAACCGTACTAGCCTTTACTGGGGGCTGCTACTAATCCCCGCACCCGCTGTTCCATTCCCCAATCACTCCTCCAATCAAACGGGAGAGCTAAATATCCCTGCACTTATTGCCACTGCACCGCTCATTCCAATCCCTACCGCTTCTCCGATCATCCCCCACGTGAAAACAGCCGGCCGACGGAAACTGCAAGTCCGGTCGCCACCTCCATATCCTGTGCACCCGTGAGCTCCACCGGTCACGCTCCGTACACCGCCTCCGGAC------------AATCTGAAGAACCTAGAGATCCTTCCGGTGAGCATGGAGATTAGACGGAAGCATCGGTCCATACATCCCTGCCGGTGAGTACTTTGGGAACAATCTCTCCCGCTATCTTCCTCCGGGACCCGCCTAGGATCCGGAGCGGCAAAAAACGACCATTGCCCCTCAGTCGGCTGTGTGTGCATCAATCGCAATCCCAATCATCCCAGTTATTGGTTTCCCATCGGTGCTTGCCTC------------------CAAAAACGTCGTATTCTCGGGTGCCACGCCACGGATCGGCCCAGTCCCCTTGGTGGGTTTCCTCCACTCCTCCGTATCC------------------------ACGTCACCGAAAACGGAAACGAAAGCAAGTGTTGGATCCAAGGCCGGCGTCAGGGATCACAGATTAACTCATTACACTCCCGATTACCAGACCAAAGACACCGATATCCCGGCAGCATCCCGAACGACCCCGCAACCCGGAGCGCCCGCCGAAGAAGCGGGAGCCGCAGTAGCCGCGGAATCCTCCACAGGCACGTGGACTACCGTGTGGACCGACGGACTGACTAATCTGGATCGTTATAAAGGTCGGTGCTACGATATCGAACCCGTGGCGGGGGAAAAAGATCAATACATTGCCTATGTAGCCTATCCATTGGACCCGTTCGAGGAAGGTTCCGTGACCAACATGTTCACCTCCATTGTTGGTAATGTTTTTGGTTCCAAGGCCTCACGAGCCCTTCGTTTGGAGGATCTTCGAATCCCCCCCGCGTATTCCAAGACCTTCCAGGGTCCACCTCATGGTATCCAAGTCGAAAGGGATAAATTGAACAAATATGGCCGTCCTTTGCTTGGATGTACTACCAAACCCAAGTTGGGCCTCTCCGCTAAAAACTACGGAAGAGCAGTCTATGAATGTCTTCGTGGTGGACTCGATTTCACTAAAGATGATGAGAACGTGAATTCTCAACCTTTCATGCGTTGGCGAGATCGTTTCGTATTCGTAGCGGAAGCTCCTTATAAGGCCCAGGGCGAGACAGGCGAGATAAAGGGGCATTACCTGAATGCTACCGCGGGCTCGTGCGAAGAAATGATGAAGAGGGCACAATTCGCTAGGGAATTGGGTGTGCCCATCGTCATGCATGACTATTTGACAGGAGGATTTACTGCCAATACTAGTCTTGCCTATTATTGCCGGGACAACGGTCTACTATTACATATCCATCGCGCAATGCATGCTGTTATTGACAGACAAAAAAATCATGGTATTCATTCCCGTGTATTGGCAAAAGCATCACGCATGTCCGGTGGAGATCACATCCATGGTGGTACCGTTGTTGGTAAGCTGGAGGGGGAACGCCAAGTCACCCTAGGTTTCGTGGATCTTCTTCGGGATGATTATATTGAAAAAGACCGAAGTCGCGGTATTTATTCCACCCAAGATTGGGTCTCCATGCCAGGTGTCCTGCCCGTCGCCTCCGGAGGCATTCACGTGTGGCATATGCCCGCTTTGACCGAAATCTTTGGAGACGATCCTGCATTACAACCCGGCGGGGGAACATCGGGCCACCCTTGGGGCAACGCACCAGGTGCAGTAGCTAATCGAGTCGCATTGGAAGCTTGTGTACAAGCCCGTAACGAAGGACGTGATCCCGCTCTTGAGGGTAATGAGACTATTCGCGAAGCTAGTAAGTGGAGTCCTGAACCAGCTGCGGCTCGCGAGGCACGGAAAGAAATAAAGTCCGAATATGATACGATTGACACTATTGAGGTTCGAGCCCCCGCCGGGCATATCAGTATCTCTGCCGGTAAGACACGAAGGGCGGTTGATCAAAGTCGTTACCGTCCGCATGAACAAGCACCAACGATACCGGAATTTACGCCCCATCGAGCATGTGATCCCGTTCCACGAGTACTCCCAAATGCTAGTCGATTGGGCCCGAGCAAAGCTGAACCCTTCGTAGGCGCTGCAGCTGGTACGGGAACCTCCTATAAGAGGCTCCGGGCTAGAGCCAAGGGACGAGCTTATCCGATGCGGAAGCATACCCGCCATGCAACTATCGTAGTCAGATACGGAGCGCGGGACCCGCGTACCGGAGGCGCATCGAACCCAAAGTCGACAATGAGCGTCCCTGTCATAGTCGTTCTATCATACCCCCACCCAAGATCGGGCAAGCCAATACCCTGGGGATCGCCATGCGCAGAGCATCGCTTGGAGAATCGACAGGAGCGTGCACCACCTTCGCAAA------AGAGAGAATAAACCACGAGTATCCCGCGATTTCGGGTGTCCGGGAATCAGTACATGATACTTCGATGAATTCGAAAGAACTCGCGCT---GACAACTCAACCTTCCGCGGCAACAGAGGCACACATCCCTTATGTCGGGCCCGGTAAGGTCACTGCCAAAGACACTGTTGTACCACCCTCCACTGGAATGGTATATCCAGCG---CATGCAGCTACCGTCACAAGACAGATTCATTCTAGTATTGGTTCGAGGGTTGAGGGAGGTTGGGGGTATCGTAGACGACATATGATAGAATACCAAAAGGGAAGTCCCCCGCCGGATGCTGTATCCATGCCTATACGAAACGCGAATTATAGTCTCCACCGTCTCGAAAGCCAAAGTGGGGGGATTCTGAAAGAGATGCCACCGCCCGAGGCACGGACCGATGGAAGTGTCACACCGGGAGGGGCGACTTACGAAGCCTATCGATACTCACAATCGCATATCCGTCCGAGTCGTATGTGCCGCTGGAAAGTCGAAGCAGGCGGCATGCGGAGCAGCAATTCGTCTATACCGGAAGCACCCCCTCAACGAGGCCTAAAGGCACCCTTTTTGTGAATGGAATTGCTCGAGTTACAATCAATCAGATCTCAAGAAGTCCCGGCACTCATCACCATCTGGAACGAGGTCTGCACGGAACCCCCGTCTACAAAGGCACAACAATTCCGACAAGGGGAGGGAAGTCGAAATCGGAACCTGATAGGAACACCAGAATATGGGTTCGCGTGAGAAAGAAAAGGAAAACACCTATCCCTCCGTCACTGGCTACGGGTCCGGGTACGAAAGAGATGGTTGACCATGTCTGTTACCCCATTGGGTCACGGGAATACGCCGTACCAGAATCTCACAAATTATCGTATGGCTTCCCCGATATATGTGAAGAATCACGACACCAATCCCCTCAACCGAGGTTCGAAACAGGAGAGATTGGTCGAACGGCATCGAACAACAAACCCGATCCCGATGTACCTCCTAACGATCTTTTCCCTTTACCGAAAGATGTGTTAGCCGCTACAGAGCATTCAATTGGGATTGGGATCGGAATAGGAACCCTAGATGATATAGATCACCCGAACAATCGGCGTATTCGTACTGCAGCGGATTCATCAAAAGATCAATCGAGATCGGCGTCAGAGCGTCCAGCGGATCCTCTGCGCTTCGGGGCGCCGTAAGCACGTATCGACCATGAGAGGCGCAGCCAATCCGATTCCAGCATCCACCTCTCAAGACTTTTCTGGGTCGCATCCCCCTCCCCAATCCCCGGATCAGACTAATCCGTCGACGCAAATGGTACAGAAACGAAAAGCGAGTTCTTCAGGCCCGGGAGGCCCGACGGTACGCACCGCAAGTTACCAAGTGCGAGATATTCATCCCAGTCATTATGGGCGTGCTCGCCCAATAGAAACGTCCGAAGGCACGAACGCTGGACCCATACCATCGTCAGCCTTGCACGCGGGCGTTACTCTTTGGGGAGAGTCAACAACTCCCTTCCATAGGATCTCCGGAGTAGGGGGAGATCTTGAGGAAGGCTATCGAATAACTGAAGGAAATTGTTCATCCGTATATCGGGAGCCAGCTCAAGCAGCTCGGTATCGAAAGGAATCTGTGACTCTGGCGTGGGATCAGATACATTCACGGAGTATTCCGCCCTCACAAAATCCCCCACTGGGAGCCCCTCTCATTCCTTCCCCGGAGAATAACGATGCAAATCGTACCCCGACGGGTTCTACTACGCAACGTCAAGCTGCGCCGCTCCTCAGATCCGAACAATGCATCGTGGGCACGGGGCTTGAAGGTCAAATAGCCTCGGATACGGAGCATACCGATGATTGTGTGAGAACCTCGAGCGATCCGGATACAATAGAAGGTGGATTCCCGAGGAAAGGACAGATCGCTGCGGACGGCGGGGCTGCAACAGGAGGAGAATTGGCTTCAGGAATAAATATATCAATTGCATACACGCCTTTGGAGGGATACAATTCCGAGGACCCCGTACCTACTAGCGAACGGCCAGCATTTGCAGATACCTACACGTCTATTCATATTGATACATATGATATGGAGGCCCGCGTCACTGCCGAGGTCATTACTCGGGAAATACCTCATTTAGATGATTATGTCCCTCGCCACTCGGATAGTGGCCCCGTATCACCGGGATCCCGGGTAGAGACCGGAGATGCCTCAGTGGGCAAACCAACACCCCGCAATCCGGAATCACCGAAGGCTCCGGAAAGTAACTCACCGCAAGCCATTCTTGGTATTGACATCACCGCGAGAGAAACCTGCCCCAAAGTACCAACGGGTGGGAGAGGTCGAATCATGGATGTCAGATGGATCTATCCAGGTACGTCCAGGGTTGTCCATGCATACGCCCCGCAGGCGCGCGACGCGCAGGTGGGTGATAAAGCAGCTGGAAGACATGGGAATAAGGGTATTACCCCGAAGATTGCGCCAATACAGGATATGCCGCATGTGCAGGATGGAACATCGATCGATATGATACTGAGTCCCTTGGGGGTGCCCTCGCGCATGAATGTAGGACAGATCTCTGAACGTGTGCCTGGTCCGGCGGGATACCACCCGGAGAGACATCATAGAATCATACCTTCTGATGAGAGATATGAACGAGCAGCCCCGAGAAAGTCAGTCTTTCCCGAAACCTATGCAGCTGGTGAGCAAACGGCTACTCCACGGGCATTCGAACTGGCTCATCCAGGAAAAAGCCGACCAATCAATGGGAGAACGGGAGAGGCGTCTGAACAACCCGTTACGGTGGGGAAAGCTCATATGCCGAAATCGGTGCATCAAGCTGATGACAAGATCCATGCACGCTCCAGCGGACCTCATCCGCGTGTCACGCAACAACCGCTCAGAGGGAAGTCCAAGCAGGGAGGGCAGCGGGTGGGAGAGATGGAAGTTCGGGCTCCGGATGGTTCTGGTGTCTCTCATATCCTTCAAGAAATGCCTACTCTGAAACCGGATCATGTTCAGGCCCGTCGGGAGGTAGTGTGTACAATCGTTTCCGGGGAACCAGTATACACCACTCCGGAATCTTCTCGATCGCCCGTTCGGGAACCACGACGTCCAGCCCCAGATCCGGTTCTGTATGTCGTAGATAAGGATCTCATCACTCTCCCCGAATTGGATTAGTGTCTCCCGAGCAGACCCGCGCCTGGGCTGACAAAGCCTTGCCCACCGGGGAATTAGTTGGCCGGGTGAGCCAACCCAGCACCTT---CCGCTACCGTACCGATGAACCAGAGAGAGATGGAACATCTCGTGAAAGAATCTCTGGGCCTATT---AGCGGGGTTCGCGCTCGCGGTAAGTAC---------------------GGAGAGTACACATACCGTCAAGAATGCGGAGCCGAATATCTCGAATCCCGAGCCCGGAGATATCGGATGGGACACATCGAGTCAGCATGCGCTGTCACTCATGCACGGTATTTACAAAACCTTCCAAGTCATACCGCGAATATCCCGTCTAAGCCTCTGCAGGAGTCAGAGAGCCCAGCATACTGCGATCCCAATTCCGCCAGGCCTGTAACCGAACAACCCACCCCAACCGGATTCACACGAGGCTTATGG------------GAGTACGGAACCCGGAACGAAACCATTCCCCGCTTC------TGCTCTGATTCCGAGGAATCCATTGAGCGGGAGGCAACCACTGGGGGAGATGCAACCAGGGAACCATCAGCCAGCCCGGATCCACATGTCCTCTCGGATCGTGCATATGCGGAACGGGGCTCCCGGGTGAGTGACGGG---------GATGACTTGGCAGACCGGACGACTACAAGGGGAAAAGATCTTTTGGTCAGACATATCGGATTAATGACACTTCTTGTTCGAACGAAGACGAATCCGGAATGGATGGTTCCAGTATTCTCACCGGTCCCCCCACCCGAACCAAGACCAATG---GTCCACTTGGGCGAGGGTCGAGTGGTCAGTCCAGATATCAACGAACCTCATAGAAGGATCATTCTTCGGAATAATCCTCTATCTACTCCCTCAGAAAGAAGA---GCGCCGGAGGGGGCGATCGTTCGTCAACAGAAACTGCTGCAGGGAGCAGTGGACGCGCCT---ATGGGTCATGGCATCG------CGGATACCGATGAGAGGCCTTCTAAACCTTCCTCAGATATGGTTAAAGGCAAGGACGGAAGATCTCGCGAGAATTCACCCGGTAAACGAGTTGATCATCCAGGTCGCCCTGCCATCGTGGTGGGCCCGTACCTTGCATTACACCAATGCGGATTGCCGCGAGGGATAGCCATGGAGCCTCCTCAACCATCCATAATTCGCAGTTCGATTGCCCGCA---ATGCCCCTAGCACTGGAGCCGCGAAACCTCCAACTCGGCAAGACATGCCCTTTGTTCGGGAAATACTCCGGGAGGTGGTGCGAGGACATCCCGTATCGTTGAATCGAGCACCTACTTCGCACAGGCCAGGATTCCAAGCATTTGAACCTGTGTCGGCAGACGGCTGCGCCACCCGCTCACACCCATCAGTTCGTGCAGGGTCTAACGCAGACTCCGATGGGGATCAAATGGCTGTCCATGTACCTCTACCTTATTGGGCCCAAGCGGAAGCTCGTCCTTCAGCGCTATCTCATACGAATCTCCCGCCCCCAGCCAACGGGGATCCCGTGTCCGCACCGAATCAAGATATGCCTCTAGGGCCCCATGTACCAACGAATGGGACCG------------------------------------------------GCAGAAGTAG------------------------------------------------------------------------------------------GCACACTCCCCTATGGCTCCGAAGGCCCACACTCGACTCGCGGATCATGGATCCAATCGATCGGGTAATGCCCCTGGAGGTTCACTATGA---------TACTTCTCACCTATTCCATGAGCATTATCAGACC------------------------ACAGAGAGTGTCTATGTTCGTACAACCGCCGGTCGTATCATCTCTCATAAACGACTGGCAACCCACCTGGTTCCCGACCTGGCATAACCCCCAATCATCATCCTAATCGGCCCGCACGCCCGAGGAGTCATTCAAAGTATGTTACGGAGGATAAACAGGTACGTGATTGTACCGACGCTTACGTGCACGGAATTGCACGTGTCCTCATTAGGCGAAAACCCGACTTGCCTACGGTAGACACACACGCGGGACCTCCAGCCGTACTTATAAAGAGCCATGGTCGGGGGATCGATCAATCAAGGATGCATGTGCTGCGGATCGGGAGAGTTCATACCACTCCGGCGGAACTCTCGGAACCTTACGGAGAACCCGATACACCCGCAAAACATATAGGCTCACAACCGAGGAACCGAGTCGCATTTAGAAGAACCACGAAAAAAGCCACTGAACCAGCGAGAAGGAATGGCCGGAAGGGCATGACAACACAGATTGCGGGACGTCCCATGGGAGCCGAGATTGCTCGTGTCGAATGGGCAAGGGAAGGCAGAGTTCCTCCGCAAACCCCCAGGGCCACCATTGATTATCGTTACTATCCAGCTCCTACCGTTTACGGAGTATCGGGAACCAAAGTCCGGATGTGTAGGACGTCACGCCAAGTCATGCCGGGGCGCACAGGCCGATCCAATATATCGTACCCGATTGGTTCACACGTTGGTCCGTCATGTCCCTAGGAACGGCAAGAAATCACTGGCCCACGGAATTCCCCACATTGCCATAAGGAACGTTGAGCAGGGGAGGAACAATCCTTTATCCATTCCGCGTCAAGCAATACGTAGATTGACTCCCGATGCGCAGGTGACAGCGCCACGCCTGG------GATCTACCTACCAGGTGCCAACCGAGATGGGATCCGAACGAGGAAAAGCACTTGCCATCCGCCGGTCATCGTGGGCACCTCGGAAACGCCAAGGACGGGATACGGCTCCTAACCTAAGTCTCGAATTGGTTGATGCCGCCAGGGATGGTGGGAACGCCACACGCAGGAAAGAGGAGACCCTTAGGATCGCAGAGGCCAATAGAGCTTTCGCGACT--------CGCCGCCTGTATCAGTAACATTGACGAAGCGACCAGCGCACTGAGGAACGCCGGCTTGACGGGGGCGGACACGGTTCGGGTCTCCTGTACGGATATCACTCTCCAACCTGCAAGAATCCTCGTGGAGGAAGGTTCCTCGGGCAACCCAAGGGAGCACCGACAAGGCACGAACCGTTTCCCGGTTTCGACTTCGAAGTAT---CGGGGGAGAATGAGGACAGCACGCATAACCAATCGTAGGCGTATCAGCAAACCCGGCTTCAGGATATATCCGGGTTCTATAGATCTACCTAAAGTACCGGGTGGAGTAGGTACGGCAACTCCTCCCACTCCCCGCGGAATTACGACGGATCGGGAGGCTCGGCAGAAGCGGATCGGGGGAGAGGTGCCGCGTCACGTGTGGCGAGAAGGATACCCAAGGGAGTTACCCACACCCGGGCAAGTCCTAATAATACCATAGCCACCGTCGCGGATGAAAGAGGAAAAGTGGTCCCCTGGTTCCCCGCTGGTGCCTGCGGTTTCGGCGGTGCAAGAAAGGGTACAGCATTCGCTGCTCAGACTTCAGCGGAGAATGCTATTCGTTCGTTGATTGATCCGGGTGTGACACGGGCCGAAGTAGTGATAACCGGTCCGGGCCCGGGACGAGATACAGCATTGAGAGCCATTCGCGGAGGCGGTGTAGTGCTAGGTCCTGCGCGCGACATCACCCCAATGCCCCACAATGGATGTAGACCCCCAAAGAAGAGATGCGTATTGGTGTTAC---CCGCTGGAAGGAAGGAAAGGAGGGATGGGGAGGAAGGTGTTCCATTCGAGCTCTCCAGCCCAGGACACAGAATGCTTCGTATGTAGACGGAAGGCTGGAGATCTCACAGCACGTAC-AACGCCAGAGTGCATCCAAGCGTAGAAGACATTGTTTCCTCACTGGAAGAGCCGGAGCCAATTCCCGCTATTTCGGTCTCTCCAGGCATGTACCTCGTGAGATGGCCAATGCGTGTTTCCCGCAGAAACGATAATCTCGTTGATCAGACTCTTTCCATTGTAGCGGACGTCCCATCGCGAACAGTTCCGAGTACTGGGAGAGAGAAAGAAGCACCCACCTATCACAGGGATGGAATGCCGGCTCAGCCCGTTGGGGAATATGCGGAAGCCTCACGGAAGCATTACGAAGCCGCGCGCCCGGAGACCGATCCTCATGATCGAAGTCACATACCACATAACATAGGTCCTGTTCATGCAAGTAGTGGAGAACACGCTAGGGCTCCGGACCATCACTCTCAGGCGTTGGGACGAAATCCATCTCCGCCGCAGGCTCCAAATAATACGGCCGTGATCCGTCACCATCGAGGGGAACGAGCCATCCGCCAAGGAGATCTGGAGACCCCTGAAGCTCGGTCCGATAGAGCTGCTGATCATCGGAAACTGGCCGTACCACCCGCACCGAACAATTACACCGAAGCGCAGCATCGGTCGAAAGTCACGGGACGACACGCGAACATTCTGCGAGCCGACGAGATTAGCAGCATCATCCCGGGGCAGACCGAGCAGTATGATCCGGAGGTCGGGGTTGTGAATACCGGTACCGTACTCCAGGTGGGGGATGGCATTGCCCGCATTCACGGTCTCGACGGAGTAATGGCAGGGGAATTAGTTGACCCTGAGGATTGTACAGTAGGAATTGCTCTAAATTTAGAATCGGACAATGTTGGAGTTGTTCTAATGGGGGATGGGTTGACCATAAAGGAAGGTAGCTCCGTGACAGCCACAGGTCAAACTGCTCAGATACCAGTCAGTGATGCCTATTCGGGTCGTGTTGTTAATGCTCCTGCTCAACCTATTGATGGCAAAGGCCGAACTGCTGCTGCTGAATACAGACTCATCGAATCTCCCGCTCCTGGCATCATTTCGCGGCGCTCCGTCCATGAACCAATGCAAACAGGTCTTCTTGCTACCGATTCAATGATTCCTACTGGCCGGGGTCAGCGAGAATTGGTCATTGGAGACAGACAAACCGGGAAGACAGCAGTTGCTATAGATACTACTCCGAATCAGAGAGGTGAAAATGTCATCTGTGTGTATGCGGCTATTGGTCAAAAAGCATCTCCCGTGGCTCAGGTGGTTCAGACATTGGAGGCACGAGGCGCACTGGAATATAGTATTGTGGTAGCAGAGACCGCGAATCGCCCAGCCACATCGCAATATCTAGCCCCGTACACGGGAGCGGCTCTAGCAGAACACCCCATGCATCAACGATCGCATACTGCAATCATATACGATGATCCGTCTAAACAAGCACAGGCTTATCGACAGATGTCTCTTCTACTGAGAAGGCCGCCGGGTCGAGAGGCCTATCCTGGGGATGTTCTCTATTCGCATCCTCGTCCTCTTGAACGAGCAGCTAAATCAGGTTATCAACCCGGTGAAGGAAGTATGACTGCCTCGCCTATAGTCGAAACCCAAGCCGGAGATGTGCCAGCTTATATTCCCACCAACGTCATTTCCACCACTGACGGACAACCATTTTCGTCGGCAGATTTATTCAATGCTGGAGTTCGACCCGCGATCAATGTGGGTATTCCCGTATCTAGGGTGGGTTCCGCGGCTCAGACGAAAGCTCTGAAACAGGTGGCTGGTAAATCGAAATTGGAATTAGCTCAATTCGCGGAACTAGAAGCCCCTGCACAATTCGCATCTGATCTCGATAAAGCTACTCGTAAACAATCGGCGAGGGGTCAAAGATTGCGTGAGTTACTAAAGCAATCCCAACCAGCGCCATTGCCGGTGGAGGCACAAGTGGCTACTACTTATGCCGGGGTCAGCGGATACTCGGACGTGCTAGAGCTCGGAAAAGTTCAAGGATTTCCTGTCCAGTTTCGTGAGTATGTAAGAACTAACAAACCCGAGCTCGCAGATATCATACGCTCTACACAGACGTTCACGGAACGAGCAGAAACCCCCCTGAAAGAGGCTCTGCTAGAGCATACTTCCTCTTTCCAACTCCGG-GAATGTGGGACGTACTATCCAGACTATTGGTCCAGCCCCGGATGTCTCTCCCTCTCCGGACGAGATGCCTGCCATCTACAATCCATTGACGGTCAATGGCCGAAATCCGGCTGGTCAAGAAATCAATGCCACTCGCGAGGTACAACAATCCTTGGGGAATAATGAGGTGCGAGCTGCAGCTACGAGCGCGACGGATGGCCCGACGAGGGGAATGGAAGTTCTGGACACGGGAGCTCCCCTGAGTGTGCCGGTCGGTGGAGCTACTCCTGGACGAACCCCCAATGCTCCTGGGGAACCAGTCGATGATTTAGGTCCCGTGGGTGCCGGCACCAAACCTCCCATCCATAGAATCGCTCCAGCCTCCACGCAGTCAGATACCAAACTACCGATATCTGAGACGGGGACAAAAGTGGTAGATCCGTTAGCTCCTCACCGCCGTGGAGGAAAGATTGGATCGTCCGGTGGGGCAGGGGTAGGAAAAACAGTACCGATCATGGAATCGACAAATAACACTGCAAAGGCCCACGGTGGCGTGTCCGTATCCGGTGGGGTTGGGGAGCGTACCCGCGAGGGGAACGACCTGCATATGGAAATGAAAGAATCGAAGGTGATCAATGAAAAGAAGATTTCCGAACCCAAAGTGGCTTCGGCCCACGGTCAGACGAATGAACCACCGGGAGCTCGTATGAGAGTTGGTTCAACCGCTTCAACCACGGCCGAATATCTCCGGGACTTTAATAAGCAAGACGTACCCTCATCCACCGACAATACCCCTCGATCTGTTCAAGCGGGATCCGAAGCCCCCGCTCCTTCAGGTAGAATGCCTCCCGCTGTGGGCCATCAACCGACGCCAGGCACAGAAACGGGTTCTTCGCAAGAAAGAATTACTTCCACGAGAGAGGGATCTACCACCCCCACTCAAGCGGTCTATGTACCCGCGGACGATTCGACCGACCCTGCTCCTGCCACCACATTCGCGCATCCAGATGCTACCACCGTGCTCTCCAGGGGATTAGCTGCAAAGGGTACTCATCCAGCAGTAGATCCCTCAGATCCCACTCCTACCACGCCTCAACCCCGGATTGCAGGCGAGCAACACTACAAAACTGCGCAAGGAGTGAAGCAAACTCCGCAACGTCACAAAGAACCTCAAGACATTACAGCTATTCTTGGACCGGATGAATCATCGGAGGAAGATCGTTTGCCTGTGGCGAGGGCGCGGAAGATAGAACGTTCCTTACCGCAACCCCTTCTCGTGGCAGAGGTGCTTACCGGTCCCCCAGGGAAACACGTCACTCCCGCGGAAACCATCCAGGGTTTTCAATTGGTCCCCGCCGGAGAAGTAGATAGTCCTCCCGAACAACCTTCCCACTCGGTAGGTCATATCGATGAAGCGAGCGCGAAGGCCCCCCGCGCAATGACCCCAACTCAACTTGTTCGGAATCCGGAAGCTCAGGAGGTTATTCTATCAACTAGTAGTGGTCAACCCGGCGTACTCTCTCACCACGCTCCACCCCCAGCAGCCCCGGACATAGGGATACCCCCAATACGTAGTATCGATGGGCATCGGTCCATTCCGGCGTTGATGGGCGGTCCCGCTTTGGTGGACGATCATCGATCAACCGTATTGGCGAATAAAGCGGATGAAGCCGTGGAGACTGATCCAAAGCTTGCTCGGGA----GGACTATCTCAGAGCTCGGGCTGATCCTGCTCAAGCAGGAGGAGGGAAACAGACTATCGAGGCTCAATCAGCATTCAGCAGGGCTAAGGCACGGGTAGACGCGGTCGCTGCCCCCGATGACTTGCCGCTCACCGCTCCGGGTTTGGGCCTCAGCACAAACCCAGTAGAAACGAATCCGATTAATCCAGGGGTAGTACCCGCCTTACCGGCCTACCTCGGAAGGGGAGTGCCAAGTAATTCATTGAACACCCGTGCACGCACCATCCTACACGCAATCCGCGACGCGGAAGATCGGTCTACGGAAGCCGCGGATAGACCAACCCAAGCCCGGGGGCGATCGCTGCGAGCGGCGCTGAGAGCGGACGAGATTCGAATGAACGGTATCTCGGGGGTGCACAGGGAAAAACGATCTCCGGCCCAGTCTGCTGACGGGGATTCAGCACGAATAGAAGAATCAAAGAATGCTACTCTTCGCTCCGAGGAAAAGAGAGCGATTGAGCAAGCCCGAAAGCAAGCAGCGCGACTCGCGGTAGACGGAGCTGTGACAGGTATTGGACATTCGCTACGAACCCCTCGATCTCCGCTGCCCCCGTGGTTGCCGCCGGATCAGCTGCGGGTCCTGCCTCCATAGGACCTGGTGTCGGTCAGGGTACTGCCGCCGGCCAAGCCGTGGAAGGTATTGCCAGACAACCGGAGGCTGAAGGTAAAACCCGAGGTACCTCATCGCTCAGTCCAGCTTCTATGGAAGCCCCAACTATCCATGGACCAGTTGCAGCTCCGGCACCCCCATTTGCAAATCCATTTGTTTGCTGCGAGACCTGTACGCGGTCGGTGTGGAGGTGGGTCAACATTCCTACCGGCGGATGGCTGGTCCTCAGGTTCATGGACAAGTACTAATAACCCCCCGGGCCGTCATTCTTCTATTGCCAAGTCCGGCTCCTGCAGGCACTCGGGAATTACGACCCGTACCATCCGGTGGTCAGAATCTACCGGAACATGCTTCAGAATTGCCTCGGGACCCGGCTAGAACCCGAATAGGGGAAGGGTATCGTCCCTGGGCTCCCCCCATCGGAACTCTGTCCCCACCCATCTTCGTTCCCAACCGGTCGGGCGCCCTGCTTCCTCGGAGAATTTCGGAATCACCCAATGGAGAGTCAGCCGCGCCAACGAATGATATTAATACCACTGTTGCTTCAGCTTCGCCTACACCAGCAGCATATTCTCATGCCGGTCCTCGCAAAAAAGGTTCGAGCCTTTCCGGTAGGCATATGCAACCAACCCCAATACTCTCACCGACTAATACCTCGGAAGATTCTACTAAACCTTTACCGCCCAGTTCTCGACCCTCTGGCAATATATCGGCTGATGAATCGGTAGTTGCTGCTCCCATCCCTCTGGTGCCCCCAGTGGTTCCTACACCTATGATGTCATCAGGATCGTCTACCAGTGCTATTCAGGCTCCGACTCTCGCAACTCCAGCCGCGGCTCATACAGGAGAATCCATGGAAGAACATTCGGGGTACCAGCTGGGGCCGGAGGGGCGTGGTGCTCGCTCTCGCTCGTGCAACTGGATTCCCACCACACCGCCGGCCTCTTCCCGGGCACTCACCATCAAGTGATCTGTATGAGCCATCCACGCTTCCCCCACGGATTCCCCGCTCTGTGCATTCAGTTCTTCCTAGCAAGAAAAGGTGGGGTGCAATGCCCGCTGCAGGTGCAATGTTGACTTACGGTCCTGGCACTCCGGCAGTTTCTGTGCCAGCTCCGCAGTCCAATCGGTCGATGATGCATGCGAGTACGATGACGCCTAGCCACGCGGCTCCCTCGCTGGGCTCTTTGCTAGCAACGGCTTCCCCAGTCACTTCGCGAGACATCCTTCTCTCGTGCTCAATAGATTACCGCGAGAGACAATTGCCACGATCGGATCACTTGAGTTATCGATTCGTGAGTCCAGGGTTACTTTTATCGACTTCCGGTACCCCTACTGGGGCAGTCCGGGCTAATGAGGCACGGGGATATCACCGGAATCGGGATCCAAAAGAGACTTCGGCCCCAATCACCCGGCTCACATCCGCGATTCATCCGCACACTAGAATGATTCGAGGTCGAGAACCAGCAATCGTAGCTCCTCCTGGGTCCCCCACCACTTGGATCCGTCATGCAGGGCTCAATCTATCGGGAAGGGGTTCGCACAGCTACGGATGGTTGTATTGGTGTCAAAGTCTCCTTTCGACTCTCCGGAGAGGAAGATATGGTTCGGAACCGACCTTACCGAGATAGATCGCCTTTTTCGGGACAGCACATGGATGATGACATTGCCAATCAACCTATTTGTATTACGACGCACTCGAATGGGGAGAACCGAAGTAAGGACACTCATTCATATACAAATCCTCCCGGCGGGGCGGTATCAGCTGGAATCTCTGCCTATGATATCACGCAATCTGCGGTACCGGACGCGCACACCATTTGCGTTGGATTGGCCGCTCCCATAGGATCTTCCATGTCAGCTGGGGGGGAGATCACTAAACGTATAGCGCTGCCCCACGCCAGGGTTACGATTCACCAACCTGCTAGCCCATCTCATGAGGGACAAGCGGGGGAACGTCCGATGGAGGCAGAAGAGTTATTGAAACCTCGCGACCGCACTACCACTATTTATGCACGGAAAACAGCTCAGCCTAAATGGCTAGTTTCTAGGGATATGGAAAGAGATGTGCCCACGCCAGCGAGAGAAGCAAGGGTTCATGGCACCACTGATCCTGTAGTTCACCCCGAAATCACATCCGATCTCTGCGCAGCAGGCTTTTGAAAACCCTCGAGAGGCCACTGGGCGTATCGTATGTGCCAATTGTCACTCGGCAAAGAAACCCGTGGATACCGAGGTTCCGCAGCCTGTACTCCCGGATACCGCACCCGAAGCAGTCGTTAGAATACCAGCTGACGCGCGACTGGAGCAAGTACTTGGTAACGGTAAGAAAGGAGCTCCGAACGCGGGAGCCGTCCCCACACCACCCGAAGGATCCAAAGTGGCCCCCGCCGAGCGTCTAACTCCCGACATCCGGGAGAGAGTGGGTAATCCTTTCTTTCAGCGTCATCGTGCCGATAAACCCAATATTCCGGTGACAGGTCCTGTCCCAGGTGCGCAGCACAGTGAGATTGCGTCCCCAATCCTTCCGCCGGACCCTGCCACCGAGGATGGGGCTCATCTTCCGAAGTACCCTATATATGTAGGTGGTAACAGGGGGAGGGGACAACTTCATCCCGATGGGGGAAGGAGTAATAACACCAATTACAACGCCTCCGTCGCGGGCAGAGTCGGTCAGATTGGCCGAAAAGATAAGGGTGGATATGAGGCCACTACTGATACAAAGGATGGTAGTACGGTGGTGGAGACCGTACCGCCGGGACCAGAACCCACCGTACCGGAGGGTGACTTGACTACAGCCGATCAGCCGTCAACCAATAATCCTAATGTAGGTGGATCCGGGCAGGGAGACGCAGAAATAGCACCTCAAGATCCGTCACGCGTGCAAGGTCCTCCGTTATTTCCTGCTCCGGTTATTCTGGCACAGACAATACCAGTACTGAAGAAGAAACAGTCCGAGAAGGTCCAATTGGCCGATATGAACTCCCAGGTACGGTTGAAGCCCAACCACCCGGAACCGTTTCGGGTTCGATTCCAATAACCCCAGCTGGACCATCCGCAACTGCATATTTGCAACACCGCCGCACGCCCACCATATTCGAGCACCCGGGAGGCACTTCGGCTGCCTTAGCTTCAGCTCCAGTTCCATCCATCGGTCTCCGAAAGATACACATTCCTACGGACATAGTCAATACTGCTCGGGCTGCCTCGATGGTAGTTCTTACATCTCCTCTCTCACTCGCGGTACGGGGAAGGAGTGGCCCACGAACGACTATCCGTCCAGCGGAACCAGGAATTGCTGTGGAAACGGATCCAGTGAAAACCCCTTTTGAGGCATGGTCCAAACCCGGGCACTTCTCGCGAACCTTGGCTACAGGCCCTACTACCACTACCTGGATCTGGGACCCACACGCCGATGTGCATGATTTTGACAGC---CATACCAATGACTTGGAGGATATCCCTCGAAAAGCCCCTAGTGCTCACTTTGGTCAACTAGCCATCATTTCCGTCTGGTTGAGCGGTATGTACCTTCACGGGGGGCGTTTCCCCAATCACGAGGCATGGCTGAGTGATCCAATCCACATAAAGCCAAGTGCCCAGGTCGTCTGGCCAATAGTGGGTCAGGAGATATCGAACGGAGATGTAGGCGGGTTCCTGGGAATACAAATAACCTCTGGATTCTCTCAGATTCGGCGGGCATCTGGGATAACCAGCGAATTACAACTGTACTCTACTGCGATCGGCGGATCAACCTTTGCAGCGCCAATGCCTTTCGCTGGTTGGTTGCACTACCACAGAGCAGCCCCCCAACTGGCTTGGTTCCAAAATGTAGACTCCATGTTGAATCACCACCTGGCGGGACTACCGGGACTGGGTTCTCTTCCCCGGGCGGGGCACCAAGCGCACGTTTCTCCACCAATTAATCAGCCTTCGGAGACTGGAGTGGACGCTAAAGAAATTCCTCCTCCTCACGAACTTCTGTTGGATCGGCATCCTTTGGCCAAACTGTATCCGGGTTTCGCCGAAGGGCTTACCCCATTCTTCACTTTGAATCGGTCAGAATATTCGGAGTTTTCAACTTCTCGCGGGGGACTAGATCCGAGAACAGGGGGGTTGTGGCTGAGTGATACCGCCCATCATCACTTAGCCATTGCAGTTGCTCCTACCACTGCTGGTCATACGTATAGAACTCAGTGGGGCATCGGCCAAAGCCCAAAAGAGGTTCCGGAGGCCCATACAGGTCCGTTCACGGGGCAGGGTCACTGGGGCATTGCTGACATTTTAACCATCTCACGGCACGCTCAATCAGCCCCCAATCTAGCTATGCTTGGCTCCCCCACCATTATTGTAGCTCACCATATGTATTCTATGCCCCCCCATCCGTATTCGGCCACCGATCATGGTACCCAACTCCCTCCGTTTACGCATCACATGTGGATCGGTGGATTTCCAACAGTCGGGGCTGCTGCGCACGCAGCCATCTTTCTGGTGAGGGACTATGATCCAACCAATCAATGCAACAATGTATCAGACCGTATTTCGCGACACCGTGATGCAATAATCTCTCACCCGAACCGGGCATGTCTTTTCTTGGGTTTCCATAGCTTTGGGTTGTACATCCACAACGATACGATGAGCGCTTCGGGGCGTCCTCCAGATATGTTTCCGGATACTGCTATGCGAGTACAACCCATATCTGCCCAGTGGGCACAGAACGCTCATGCCTCAGCACCGTCTTCGACAGCC---------------GTCACCAGTTTGGCCTGG---GGCGGCGTACTAGCCATAGGCGGGAAGGTGGCCTTGTCGGCGATACCGTTGGGAACCGCAGACTCTTTGGTACATCATATTCATGCATTTACTACCCATGTAACTGCATTGATCCCACCGAAGGGTGTTCTGTTTGCTCGAAGCTCCCGATCAGTGCCGGATAAAGCTCATCTCGGTTTTCGTTTTCCCTGTGACGGCCCCGGAAGGGGAGGCACATGTCAAGTATCTGCTTGGGATCATGTTTCCTTAGGCCTATCCCGGATGCACAATCCGATACCGGTTGGAATCTTTCACTTCAGCCGGAAAATGCAATCCGATGTTCGGGGTAGCGTCAATGACCAGGGAATAGTGAATCACATCACCGGTGGGAACTTCGCGCACAGTTCGATTACAATTAATGGATGGCCCCGCGACTTCCTATGGGCACAGGCTTCTCAAGTCATTCAATCTTACGGCTCCTCGTTATCCGCATACGGTCTTTTACCCTCGGGTGCTCATTCCGTTTGGGCCTTTAGTCTAATGTCTCCATCTAGCGGTCGTGGATACTGGCAAGAACTCACCGAATCTCTCGTGTGGGCGCACAACAAAGTGAGAGTAGCTCCCGCTATCCAGCCTAGAGCTTCGAGCATTGTACAAGGCCGCGCCGTAGGGGTTGCCCATCACCTTCTGGGTGGGATTGCCACGACATGGGCATTCTTCCTGGCAAGAATCATTGCGGTGGGAACGGCAGTAAGATCCCCAAGTTTTAGCCGGGGCCTTGCCCAGGACCCAACCACTCGTCGTCTCTGGTTCGGTCTCGCTACCGCGCATGACTTCGAGAGCCATGATGGCATGACTGAGGAGCGTCTCTACCAGCACATTTTTGCTCCCCACTTCGGCCAGTTGGCAATAATCTTCCTGCGGACTCCGGGCAACCTATTCCACGTAGCTTGGCAGGGTAATTCCGAGGCACGGATGCAGGATCCCTTGCATGTGAGACCTCTTGCCCATGCGATTTGGGACCCCCATTTCGGTCAACCAGCTTTGGAAGCATTCGAGCG------GGTGAATCTTGCTTATTCCGGTGTCTACCAGCGGTGGTACACCATAGGTCTGCGCACCAATCAAGATCTGTATACTGGAGCTTTGTTTCCGCCTGCCGTCTCCACTCTCTGTCCGGTGGCGGGTTGGCTGCATCTGGGGCCTACCTGGGCTCCTAGTATATCGTGGTTCAAGAACGCTGAATCTCGTCTTAATCATCACTTGTCAGGACTCTCCGGAGTAAGCTCTTTGGCTTGGGCTGGTCATTCAGTTCACGTTGCCATCCCCGAATCAAGGGGTGGACACGTCAGGTGGGGCAATTGGCTCAGCGCGCCACCGCACCCGAAAGGCTTGTGGCCTCTTCTCGCCGGTCAGTGGGCTGTCCATGCTCGAGATGTTGATTCAAGTAGCCACTTCTTCAATACTTCTCCGGGGGCAGGCACCGCCATTCTCACTTTTATTGGAGGGTTCAATCCAAACACACAGAGTCCATGGCTGACCGATATCGCCCATCATCACTTAGCCATTGCAGTTGCTCCTACCACTGCTGGTCATACGTATAGAACTAACTTCGGGATTGGACACAGCATGAGGGGAGTCCTGGAGGCACATACCCCTCCTGGGGGCCGACTCGGGCGTGGTCATCAAGGACTGTATGACACGATCAATAATCCTCTCCACTTTCAATCGGGTCTTGGTTTAGCATCCCTGGGAGTCGTTACTTCCCTAGTGGCTCAACACATGTATTCTCTACCCGCTTATGCATCCATTGCGCCAGACTTCACTACTCAAGCTGCATTATATACTCATCATCAGTATATCGCTGGGTGCATCATGACGGGCGCGTCTGCCCACGGAGCCATCTTTCTGGTGAGGGATTATGATCCG---------GGGAAGGGTAATGCATCGGGAAGAATGCTGGAACAAAAAGAAGCTATTACATCCCACTTGAGCTGGGCTAGTTTGTTTCTGGGTGTCCATACCTTGGGAATTTATGTGCACAACGATGTTATGCTCGCTTCCGGCACCCCGGAGAAACAGATATTGATCGAACCCGTATTCGCCCAGCGGATCCAATCGGCCCATGGAAAAGCCTCATATGGTTTTGACGTACTCCCTTCTGCACCTCACGACCCCGCGTATACTGCTGGCCGAAGCACCTGGTTGCCCGGATGGTTGGATGCAATCG------------ACTCACTCTCCTCGACCATAGGTCCCGGAGACTCTCTGGTTCATCACGCAATCGCGTCAGGCTTGCACACAACCACGTTGATACTGAGCAAAGGTGCTTTGGATGCGCGCGGCTCAAAGCTCATGCCGGATAAGAAAGAATTTGGGTATGGTTCCCCTTGCGATGGTCCTGGACGAGGTGGTACTTGTGATATCTCAGCCCGGGATGCCTGTCACCCGGCAGTCTTTCGGACGTCGAATACTATTGGATGGGTTACGCCCCACCGGCATTGGAAGCATATTACGCTCTGGCAAGGAAATGTGGCTCAATCTGATGAGTCTTCTACTTACTTGATGGGACGGTTAAGAGATTACTTGTGGTTGAATCCCTCGCAACTGATCAATGGATACAATCCCTTCGGCACGAACAGTCTATCCGTCTGGGCATGGATGTTTTTATTCGGACACCCCGTGCGGGCTACTGGATTCATGTTTCCCATCCCTCGGCGTGGATACTGGCAAGAGCCCATAGAGACTTCAGCACGGGCTCATGAACGGACGCCCCTGGCTCATGTGGTACGTTGGGGGGATAAGCCGGTAGCTCTGCCTATCGTACAAGCAAGATTGGTTGGATCAGCTCACCTCTCTGTAGGGTATATATTGACTCATGCAGCCCCTCCGATTCCTTCAACGGCGGGCAAGTCTGGGCAGATGGCACATCCAGCAAAGATTCATGGTACATGTACTGGTCGTACCCAATGCGTGAGAGCTTGTCCCACAGACGCTTTGGAAACGGTAGCCCGGGACGGATGTAAGGCCAACCAAATAGCCTCCGCTCCCAGGACGGAGGACTGCGTGGGGTGTAAAAGGCGTGAATCTGCTTGTCCGACGGATCCTTCGAGTGCACGTGTCTACCCGGGATCCGAAACAACTCGAAGTACGGGCTTAGCTTACCGAACGGCAGCCTCTCAACCACCCTCTGTATCTGTGCCTCCAGTGGGTCCAGTCCTCCCAGCAATCACGATGGCCTTATCGCTTTTATCTATAGAGGGAGACGAGATT-----GCATGAACGCAGGATGTCAAAACATATCCCCCCGCAGCGCCTGTCCTAGCCATGTCGCGGTTTGGTCCTTTGGCCGGTTCATTGATCGAGATTAATCGTTTCTCTCCGGACGCTCCAGTCT-CATGACCGCAACTGTAGAGAGACGCGAAAACGAAAGCCTCTGGGGTGACTTCTGCGAGTGGATCACAAGCACCGACAATCGCCTGTACATTGGCTGGTTCGGTGTACTCATGATCCCGACCCTATTAACAGCAACCTCCGTATTCATGACTGCTTCCATCGCAGCCCCGCCAGTAGATATTGACGGTATTCGTGAGCCCGTTTCCGGTTCTCTGCTATACGGTAACAATATCATATCCGGTGCTATCATCCCCACCTCCGCCGCCATCGGTTCGCACTTCTACCCTATCTGGGAAGCGGCTTCTCCGGATGAATGGCTCTACAACGGTGGTCCCTACGAACTCATCGTGCTTCACTTCCTTCTTGGCGTAGCTTGCTACATGGGTCGCGAGTGGGAACTTAGCTTCCGGTTGGGCATGCGCCCTTGGATCGCCGTTGCTTACTCAGCCCCAGTTGCAGCCGCCACCGCCGTGTTCTTGATATACCCAATCGGGCAAGGAAGCTTTTCCGACGGTATGCCCTTAGGAATCTCAGGCACCTTCAACTCCATGATCGTCTTCCAAGCTGAACACAACATACTGATGCACCCGTTCCACATGTTGGGTGTGGCTGGCGTATTCGGCGGATCCCTGTTCAGTGCTATGCATGGTTCCTTGGTGACTTCTAGCCTTATCCGGGAAACCACCGAGAATGAATCCGCTAATGCGGGTTACAGGTTTGGTCAGGAAGAGGAAACATATAACATTGTAGCTGCTCACGGGTACTCCGGTCGATTGATCTTCCAATATGCTAGCCCCAACAACTCTCGTTCTCTACACTTTTTCCTGGCTGCTTGGCCAGTAATAGGTATCTGGTTTACTTCTTTGGGCATCAGCACAATGGCTTTCAACCCAAATGGTTTCAATTTCAACCAATCCGTAGTGGATAGCCAGGGACGTGTCATCAACACATGGGCCGACATTATCAACCGCGCCAACCTTGGTATGGAGGTTATGCATGAACGTAACGCTCACAACTTCCCACCAGATCCGG------------------------
>S_dianzhongensis_Zhu8158_YN
ATGGGTTTGCCCCGGTATCGCGCCCACACCGTCGTATCAAATGATCCTGGCCGTTCGCTCCCCGTACACCTAATGCATACGGCGCCGGTGTCTGGTTGGGCTGGTTCGATGGCCCCGTATGAATTAGCTGTTTCTGATCCACCCGATCCTGCGCCCGATCCCATGCGGAGACAAGGCATGTCCGTTATACCTCTCACGAGCCGCCCAGGAGTCACGGAATCATGGAGTGGTTGGAGCATCGC---TGAAACCGTCACTAATGCGGGTATTCGGAGTTACGAAGGCGTAGCTACTGCGCATACCGTGCCACCCGGCTTGTTACTCTTAGCAGCTATCCGGCATCGGGTATATTGGGATTCGGAAATATCCAGCGACGAGCGTACGGGAACATCTGCTCCGGATTTGCCTAAGATTTCCGGGGTTCATCCATCCCTTTCAGGAGTACCTCGTCTCGGATCTGGAGCATCTCACGTCACGGGTTTGCTCGGTCCTGGAATATGGGTGTCTGATCCCTATGGGCTGACCGGCCGGGTAGACACCGTAGCTCCGGCATGGGGAGCCGCAGGACCCGATCCTTTCGTTCCAGGAGGGATAGCTTCCCATCACATCGCGGCAGGTATTGGCGGTATAGTGGCCGGTTTATTTCACCCCAGTGCTCGTCCCCCTCAACGATCACACACATCATTACGCATGGGTAATGTGGAAACCGTATTACCTAGCAGTATCGCCGCCGTGCTTCCCGCAGCCCTCATTGTTGCTGGAACCATGTGGTATGGCTCTGCGACCACCCCGGTGGAACCATTCGGTCCTACTCGTTACCAGTGGGACCAGGGATTTTATCAGCAGGAAACAGATCGCAGGATTCGATCC------GCTGGGAATCTAGGGTTGCCTGAGGCTTGGTCAAAGATCCCAGAGAAATCAGCTTCTCATGATTACATTGGAAGTAATCCGGCTAAGGGGGGATCATCCAGAGCGGGCGCGACGGACAGTGGAGACGGAATAGCTGTTGGTCGGTTGGGTCACGCCGCCCTTAGGGACAAGGAAGGACACGAGCCCATTGCACGTCGTATGCCAACCCCCCTTGAAACATCCCCCGTGGTGTCGGTGGATGAGGAGGGAATTGCGAGAGCCGATGTTCCTTCCAGGGGGGCAGAATCAAAGTATAGTACTGAACAAGTAGGCGTAACTGTCGAGTCTTTCGGCGGTGAACCCGACGGAGTTAGTTTCAGTGATCCCGCCACGGTAAAGAAACATGCCAGACGTGCTCAATTAGGCGAGATTCCCGAATTTGACCGCGCTACCTCAAAGCCTGACGGTGTTCCTCGTAGCAGCCCGAGAGGTCGGTCCACATCTGGTCACGCTACATTCGCCCTCCCATCCTCTTCCGGACACATCCGGCACGGTGCCAGAACCCTGTTCAGAGATGTTCTTGCCGGTACCGATCCCGATCTAGATGCTCAAGCTGAACCTGGCACGTCCCAGAAATCAGGAGACCCAACTACGAAGAGACAAGCGGTAATGAAAATGAAAACCTCGTATTCCCCGAGGAGGTTCTACCCCGTGGAAACGCTCCTCGATGGTACCCTGGCCCTTGCTGGCCGTGATCAAGAAACCACTGGTTTCGCTTGGTGGGCCGGTAACGCCCGACTCATCAACCTTTCCGGGAAATCACTCGGTGCCCACGTAGCTCACGCTGGTTCAATCGTGTTTCGGGCCGGTGCGATGAACCCATTTGAGGTAGCTCATCTCATACCGGAGAAGCCTATGCACGAACAGGGGTCGATTTCACCACCCCATTTGGCTACTTCGGGCTGGGGAGTCGGACCTGGCGGAGAGGCCGTGGACGTTTCGCCGTACCTGGCGTCCGGAGTACCTCACTCAATATCCCCCGCGGTTCCGGGTCTTGGAGGTACTTCTCATGCACCTATAGGACCCGACACATTGGAGGAATCCTTTCCTTTCTTCGGTCACGCGTGGAGAGATAGGAACAAAATGACCACTATTCCAGGTATTCACCCGATCCTGCTGGGTATTGGTGCCCCTCTGTCGGTGTCCAAAGCTCCGTATTCCGGGGGTGCACATGATACCCGGGCTCCCGGTGGTGGGGATGTACGAGAAATAACGACTCTCACTGCGGGTCCAGGTGTGATATTCGGGTATTCACCCAAATCGCCTTTCGGCGGAGAGGGGTGGATTGTGAGTGTAGACAATTCGGAAGATGCAACTGGAGGGCATTTCTGGCCTGGTTCTATCCGTATACCCGGCGGAATCTCTCACATCCTGACCAAACCATTCGCATGGGCTCGCCGCGCCTCCGTACGGCCCGGAGAAGCTCACTCGTCCCATAGCTTAGGCGCTCCTTCCGTCTCTGGCTTCACCGCCCGTCGCTTCGTCCGGTTCAACAATACAGTATACCCCAGCGAATCTCATGGTCCAACTGGTCCAGAAGCCCCTCAAGCTCAAGCCTCCACCTCCCCAGTTAGGGACCAACGCCCTGGAGCCAACGCGGGTTCCGCCCAAGGACCGACTGGTCTAGGCAAATACCCAATGCGGTCACCTACTGGAGAGATCATTTCCGGGGGGGAAACAATGCGCTCCCGGGACCCTCGCGCCCCATGGTTGGAACCTCTCAGAGGTCCAAATGGCTTGGATGTCAGCAAATTAAAGAGGGACATACAACCGCGGCAAGAAAGGCGCTCGGCGGAATACATGACCCATGCCCCTTTGGGTTCCCCGAATCCCGTGGGTGGAGTAGCTACTGAGATAAATGCAGTCAACCACGTTTCTCCCCGAAGCTGGTCAGCCACCCCCCATTTTGTATCGGGATTCTTCTTCTTCGTGGCTCATCCGTGGCATGCGGGAAGGGCCCGCGCGGCTGCTGCCGGATCCGAGAGAGGGATTGATCGTGATCCCGAACCCGTCCCTCCCATGACGCCCCTTACCACGGGATCGACAAGCTTCTCTGATAACACGGATGACCGGCCACGGAGAGACCGTCTTGCTTTTGTGGGTCGGTCTGGTCTCTCGCTTCTTCCTCGTGCCTATTTCCCTCCCGGCGGCTGGTCCACGGGTACAACCTCCGTCACCCCATGGTACACTCACGGATTGGCTAGTCCCTATCCGGAGGGTCGCAACTCCCTGACCGTCGCTGCATCCACGCCTGCAAATAGCCCAGCACATTCCCCGCCGTTGCTGTGGGGTCCCGAGGCGCAAGGAGAGTCCAGCCGCTGGTGCCAATTAGGTGGTCTACGGACCTTTGTCGCGCCCCATGGTGCTTTTGGTTTGATGGGTCCTATGTTGCGCCAATCTGAACCCGCTCGATCAGCGCAATCGCGGCCGTATAACGCAATCGCGTCTACCGCTCCAATCGCCGTTTTTGTTCCCGTATCCCTGATTCATCCGTTGGGCCAGTCCGGTCGGCCCTCCGCACCCAGCTCCGGTGTAGCAGCCATCTCCCGATTCACCCCCTCCCCTCAGGGTCTCCATAATTGGACCCTCAACCCGTTTCATACGATGGGAGTGGCTGGAGTACCGGGTGCTGCTCCCCCATGCGCTACTCACGGCGCGACCGTGGAGAATACGTTGTTCGAGGATGGTGATGGCGCGAATACACTCCGCGCCTCCAATCCGACCCAATCCGAAGAGACTCATTCAATGGTTACTGCTAATCGCTTCCGGTCCCAAACATCCGGTGTTGCCCCCTCCAACAAACGTCGGTCACACTTCCTCATGTTATTCGTACCCGTCACTGGTTCACGGATGAGTGCTACTGGAGTAGTGGGTCTAGCGCCGAATCCGCGGGCGTATGACTCTGTCTCCCAAGAGGTGCGCGCAGCAGAAGATCCCGAGTTCGAAACTCCTTACACAAAGAATATTCTGTCGAATGAGGGTATTCGTGCTCGGATGGCAGCTCAGGATCAGCCTCATGAAAACCTCGTATTCCCCGAGGAGGTTCTACCCCGTGGAAACGCTCCTCGAATGTCTGGGAGCACGGGAGAACGCCCTTCCGCCGACATTGTCACCAGTATTCGATATCGGGTGATTCATAGCATCACCATACCTCCTTCGTCCTTCGCGGGTCGGTTATTCGTCAGTACGGGCTTGGCTCATGACGTCTCCGGGAGCCCTCGACCTAATGAGTATTCCACTGATACCCGGCGAGATATTCCATTAATAACTGGCCGTTTCGATTCGTCGGAACAATGACTATAGATAGAACTCATCCGACCCCCACAGCCAGATGGCCGGCCATTCATGGACCAGCCGTACCTACGGTCTCCCCCCCAGGATCAATACCAGCAACGCAATCCACACAGCGGACCCCAGCAACGCAATCCACACAGCGGACCAATCCAAGGATCGAACCGAGACGGACTGGTGTGGGAACTTCACTGAAACCCCTGAATTCGGAGTACGGAAGAGTGGCTCCCGGATGGGGAACCACACCCGTCATGGGTTTCGCGATGGCGCTACCCGCGGTCTTTCCAGCCACTATCTCGGAAATCCATAATCCCCCCGTTCCGGTGGATGGAGTCCCCGTGACTCGGACGACGCTGACCCTTAAGCCGCTCGCCCACACGGTGGTTATTTCTCTCGTTCCTCCCCTCGTCCCCGGATCCCCTCCGAACGATCCTGGCCGTAATCCCGGAACGGCTAATACCACCGGAAGGATCCCCCCGCGGCTGGTAGGCACTGCAGTCGGTACCCCAGTGATCGGTTCAGCAGGTATCTCTTTTCATGGTCCACACCCCGGCTCAGGCTCATCCCTATTTCCCTATTTGCCAAGTCACCCGAGGCTTATGCCACTTTTGACCCAACCGTGGAGTTCATGCCAATCATACCGCTGCTCTCTTCCCTCCTAGCCCCTGTACGGCAAGCCCCAGTTGGTTCTCGAACGATACAACGGAATCCGAACGAACAAAGTGTGGAATTGAACCGTACTAGCCTTTACTGGGGGCTGCTACCAATCCCCGCACCCGCTGTTTCATTCCCCAATCACTCCTCCAATGAGTCCAATGAGCTAAATATCCCTGCACCTATTGCCACTGTACTGCTCATTCCAATCCCTACCGCTTCTCCGATCATTCCCCACGTGAAAACAGCCGGCCGACGGAAACTGCAAGTCCGGTCGCCACCTCCATATCCTGTGCACCCGTGAGCTCCACCGGTCACGCTCCATACACCGCCTCCGGAC------------AATCTGAAGAACCTAGAGATCCTTCCGGTGAGCATGGAGATACGACGGAAGCATCGGTCCATACATCCCCGCCGGTGAGTACTTTGGGAACAATCCCTCCCGCTATCTTCCTCCGGGACCCGCCTAGGATCCGGAGCGGCAAAACACGACCATTGCCCCTCAGCCGGCTGTGTGTGCATCAATCGCAATCCCAATCATCCTAGTTATTGGTTTCCCATCGGTGCTTGCCTC------------------CAAAAACGTCGTATTCTCGGGTGCCACCCCACGGATCGGCCCAGTCCCCTTGGTGGGTTTCCTCCACTCCTCCGTATCCACGTCACCGAAAACGGAAACGAAAACGTCACCGAAAACGGAAACGAAAGCAAGTGTTGGATCCAAGGCCGGCGTCAGGGATCACAGATTAACTCATTACACTCCCGATTACCAGACCAAAGACACCGATATCCCGGCAGCATCCCGAACGACCCCGCAACCCGGAGCGCCCGCCGAAGAAGCGGGAGCCGCAGTAGCCGCGGAATCCTCCACAGGCACGTGGACTACCGTGTGGACCGACGGACTGACTAATCCGGATCGTTATAAAGGTCGGTGCTACGATATCGAACCCGTGGCGGGGGAAAAAGATCAATACATTGCCTATGTAGCCTATCCATTGGACCCGTTCGAGGAAGGTTCCGTGACCAACATGTTCACCTCCATTGTTGGTAATGCTTTTGGTTCCAAGGCCTTACGAGCCCTTCGTTTGGAGGATCTTCGAATCCCCCCCGCGTATTCCAAGACCTTCCAGGGTCCACCTCATGGTATCCAAGTCGAAAGGGATAAATTGAACAAATATGGCCGTCCCTTGCTTGGATGTACTACCAAACCCAAGTTGGGTCTCCCCGCTAAAAACTACGGAAGAGCAGTCTATGAATGTCTTCGTGGTGGACTCGATTTCACTAAAGATGATGAGAACGTGAATTCTCAACCTTTCATGCGTTGGCGAGATCGTTTCGTATTCGTAGCGGAAGCTCCTTATAAGGCCCAGGGCGAGACAGGCGAGATAAAGGGGCATTACCTGAATGCTACCGCGGGCTCGTGCGAAGAAATGATGAAGAGGGCAGAATTCGCTAGGGAATTGGGTGTGCCCATCGTCATGCATGACTATTTGACAGGAGGATTTACTGCCAATACTAGTCCTGCCCACCACCGCCGGGACAACGGTCTACTATTACATATCCATCGCGCAATGCATGCTGTTATTGACAGACAAAAAAATCATGGTATTCATTCCCGTGTATTGGCAAAAGCATCACGCATGTCCGGTGGAGATCACATCCATGGTGGTACCGTTGTTGGTAAGCTGGAGGGGGAACGCCAAGTCACCCTAGGTTTCGTGGATCTTCTTCGGGATGATTATATTGAAAAAGACCGAAGTCGCGGTATTTATTCCACCCAAGATTGGGTCTCCATGCCAGGTGTCTTGCCCGTCGCCTCCGGAGGCATTCACGTGTGGCATATGCCCGCTTTGACCGAAATCTTTGGAGACGATTCTGCATTACAACCCGGCGGGGGAACATCGGGCCACCCTTGGGGCAACGCACCAGGTGCAGTAGCTAATCGAGTCGCATTGGAAGCTCGTGTACAAGCCCGTAACGAAGGACGTGATCCCGCTCTTGAGGGTAATGAGACTATTCGTGAAGCTAGTAAGTGGAGTCCCGAACCAGCTGCGGCTCGCGAGGCACGGAAAGAAATAAAGTCCGAATATGATACGATTGACACTACTGAGGTTCGAGCCCCGGCCAGGCATATCAGTATCTCTGCCGGTAAGACACGAAGGGCGGTTGATCAAAGTCGTTATCGTCCGCATGAACAAGCACCAACGATACCGGAATTTACGCCCCATCGAGCATGTGATCCCGTTCCACGAGTACTCCCAAATGCTAGTCGATTGGGCCCGAGCAAAGCTGAACCTTTCGTAGGCGCTGCAGTTGGTACGGGAACCTCCTATAAGAGGCTCCGGGCTAGAGCCAAGGGACGAGCTTATCCGATGCGGAAGCATACCCGCCATGCAACTATCGTAGTCAGATACGGAGAGCGGGACCCGCGTACCGGAGGCGCATCGAACCCAAAGTCGACAATGAGCGTCCCTGTCATAGTCGTTCTATTATACCCCCACCCAAGATCGGGCAAGCCAATACCCTGGGGATCGCCATGCGCAGAGCATCGCTTGGAGAATCGACAGGAGCGTGCACCACCTTCGCGGG------AGAGAGAATAAACCACGAGTATCCCGCGATTCCGGGTGTCCGGGAATCAGTACATGATACTTCGATGAATTCGAAAGAACTCGCGCT---GACAACTCAACCTTCCGCGGCAACAGAGGCACACATCCCTTATGTCGGGCCCGGTAAGGTCACTGCCAAAGACACTGTTGTACCACCCTCCACTGGAATGATATATCCAACA---CATGCAGCTACCGTCACAAGACAGATTCATTCTAGTATTGGTTCGAGGGTTGAGGGAGGTTGGGGGTATCGTAGACGACATATGATAGAATACCAAAAGGGAAGTCCCCCGCCGGATGCTGTATCCATGCCTATACGAAACGCGAATTATAGTCTCCACCGTCTCGAAAGCCAAAGTGGGGGGATTCTGAAAGAGATGCCACCGCCCGAGGCACGGACCGATGGAAGTGTCACACCGGGAGAGGCGACTTACGAAGCCTATCGATACTCA-------------------------------------------------------------------------------------------------------------------------------------------------------------------------------------------------------------------------------------------------------------------------------------------------------------------------------------------------------------------------------------------------------------------------------------------------------------------------------------------------------------------------------------------------------------------------------------------------------------------------------------------------------------------------------------------------------------------------------------------------------------------------------------------------------------------------------------------------------------------------------------------------------------------------------------------------------------------------------------------------------------------------------------------------------------------------------------------------------------------------------------------------------------------------------------------------------------------------------------------------------------------------------------------------------------------------------------------------------------------------------------------------------------------------------------------------------------------------------------------------------------------------------------------------------------------------------------------------------------------------------------------------------------------------------------------------------------------------------------------------------------------------------------------------------------------------------------------------------------------------------------------------------------------------------------------------------------------------------------------------------------------------------------------------------------------------------------------------------------------------------------------------------------------------------------------------------------------------------------------------------------------------------------------------------------------------------------------------------------------------------------------------------------------------------------------------------------------------------------------------------------------------------------------------------------------------------------------------------------------------------------------------------------------------------------------------------------------------------------------------------------------------------------------------------------------------------------------------------------------------------------------------------------------------------------------------------------------------------------------------------------------------------------------------------------------------------------------------------------------------------------------------------------------------------------------------------------------------------------------------------------------------------------------------------------------------------------------------------------------------------------------------------------------------------------------------------------------------------------------------------------------------------------------------------------------------------------------------------------------------------------------------------------------------------------------------------------------------------------------------------------------------------------------------------------------------------------------------------------------------------------------------------------------------------------------------------------------------------------------------------------------------------------------------------------------------------------------------------------------------------------------------------------------------------------------------------------------------------------------------------------------------------------------------------------------------------------------------------------------------------------------------------------------------------------------------------------------------------------------------------------------------------------------------------------------------------------------------------------------------------------------------------------------------------------------------------------------------------------------------------------------------------------------------------------------------------------------------------------------------AACCCACCTGGTTCCCGACTTGGCATAACCCCCAATCATCATCCTAATTGGCCCGCACGCCCGAGGAGTCATTCAAAGTATGTTACGGGGGATAAACAGGTACGTGATTGTACCGACGCTTACGTGCACGGAATTGCACGTGTCCTCATTAGGCGAAAACCCGACTTGCCTACGGTAGACACACACGCGGGACCTCCAGCCGTACTTATAAAGAGCCATGGTCGGGGGATCGATCAATCAAGGATGCATGTGCTGCGGATCGGGAGAGTTCATACCACTCCGGCGGAACCCCCGGAACCTTACGGAGAACCCGATACACCCGCAAAACATATAGGCTCACAACCGAGGAACCGAGTCGCATTCAGAAGAACCACGAAAAAAGCCACTGAACCAGCGAGAAGGAATGGCCGGAAGGGCATGACAACACAGATTGCGGGACGTCCCATGGGAGCCGAGATTGCTCGTGTCGAATGGGCAAGGGAAGGCAGAGTTCCTCCGCAAACCCCCAGGGCCACCACTGATTATCGTTACTATCCAGCCCCTACCGTTTACGGAGTATTGGGAACCAAAGTCCGGATGTGTAGGACGTCAC----------GCCGAAGTGCACAGGCCGATCCAATATATCGTACCCGATTGGTTCACACGTTGGTCCGTCATGTCCCTAGGAACGGCAAGAAATCACTGGCCCACGGAATTCCCCACATTGCCATAAGGAACGTTGAGCAGGGGAGGAACAATCCTTTATCTATTCCGCGTCAAGCAATACGTAGATCGACTCCCGATGCGCAGGTGACAGCGCCACGCCTG---------TCTACCTACCAGGTGCCAACCGAGATGGGATCCGAACGAGGAAAAGCACTTGCCATCCGCCGGTCATCGTGGGCACCTCGGAAACGCCAAGGACGGGATACGGCTCCTAACCTAAGTCTCGAATTGATTGATGCCGCCAGGGATGGTGGGAACGCCACACGCAGGAAAGAGGAGACCCTTAGGATCGCAGAGGCCAATAGAGCTTTCGCGACTACGGGCAACGACGCCATTGACGAAGCCATTGACGAAGCGACCAGCGCACTGAGGAACGCCGGCTTGACGGGGGCGGACACGGTTCGGGTCTCCTGTACGGATATCACTCTCCAACCTGCAAGAATCCCCGTGGAGGAAGGTTCCTCGGGCAACCCAAGGGAGCACCGACAAGGCACGAACCGTTTCCCGGTTTCGACTTCGAAGTAT---CGGGGGAGAATGAGGGCAGCACGCATAACCAATCGTAGGCGTATCAGCAAACCCGGCTTCAGGATATATCCGGGTTCTATAGATCTAGCTAAAGTACCGGGTGGAGTAGGTACGGCAACTCCTCCCACTCCCCGCGGAATTACGACGGATCGGGAGGCTCGGCAGAAGCGGATCGGGGGAGAGGTGTCGCGTCACGTGTGGAGGGGAGGATACCCAAGGGAGTTACCCACACTCGGGCAAGTCCTAATAATACCATAGCCACCGTCGCGGATGAAAGAGGAAAAGTGGTCCCCTGGTTCCCCGCTGGTGCCTGCGGTTTCGGCGGTGCAAGAAAGGGTACAGCATTCGCTGCTCAGACTTCAGCGGAGAATGCTATTCGTTCGTTGATTGATCCGGGTGTGACACGGGCCGAAGTAGTGATAACCGGTCCGGGCCCGGGACGAGATACAGCATTGAGAGCCATTCGCGGAGGCGGTGTAGTGCTAGGTCCTGCGCGCGACACCACCCCAATGCCCCACAATGGATGTAGACCCCCAAAGAAGAGATGCGTATTGGTGTTAC---CCGCTGGAAGGGAGGAAAGGGGGGA---GGAAGCAGGTATTCCATTCGAGCTCTCCAGCCCAGGACACAGAATGCTTCGTATGTAGACGGGAGGCTGGAGATCTCACAGCAC-------CGCCAGAGTGCATCCAAGCGTAGAAGACATTGTTTCCTTACCGGAAGAGCCGGAGCCAATCCCCGCTATTTCGGTCTCTCCAGGCATGTACCTCGTGAGATGGCCAATGCGTG-TTCCCGCAGAAACGATAATCTCGTTGATCAGACTCTTTCCATTGTAGCGGACGTCCCATCGCGAACAGTTCCGAGTACTGGGAGAGAGAAAGAAGCATCCACCTATCACAGGGATGGAATGCCGGCTCAGCCCGTTGGGGAATATGCGGAAGCCTCACGGAAGCATTACGAAGCCGCGCGCCCGGAGACCGATCCTCATGATCGAAGTCACATACCACATAACATAGGTCCTGTTCATGCAAGTAGTGGAGAACACGCTAGGGCTCCGGACCATCACTCTCAGGCGTTGGGACGAAATCCATCTCCGCCGCAGGCTCCAAATAATACGGCCGTGATCCGTCACCATCGAGGGGAACGAGCCATCCGCCAAGGAGATCTGGAGACCCCTGAAGCTCGGTCCGATAGAGCTGCTGATCATCGGAAACTGGCCGTACCACCCGCACCGAACAATTACACCGAAGCGCAGCATCGGTCGAAAGTCACGGGACG---TGTGAACATTCTGCGAGCCGACGAGATTAGCAGCATCATCCCGGGGCAGACCGAGCAGTATGATCCGGAGGTCGGGGTTGTGAATACCGGTACCGTACTCCAGGTGGGGGATGGCATTGCCCGCATTCACGGTCTCGACGGAGTAATGGCAGGGGAATCAGCTGACTCTGAGGATTGTACAGTAGGAATTGCTTTAAATTTAGAATCGGACAATGTTGGAGTTGTTCTAACGGGGGATGGGTCGACCATAAAGGAAGGTAGCTCCGTGACAGCCACAGGTCAAATTGCTCAGATACCAGTCAGTGATGCCTATTCGGGTCGTGTTGTTAATGCTCCTGCTCAACCTATTGATGGCAAAGGCCGAATTGCTGCTGCTGAATACAGACTCATCGAATCTCCCGCTCCTGGCATCATTTCGCGGCGCTCCGTCCATGAACCAATGCAAACAGGTCTTCTTGCTACCGATTCAACGATTCCTACTGGCCGGGGTCAGCGAGAATTGGTCATTGGAGACAGACAAACCGGGAAGACAGCAGTTGCTATAGATACTACTCCGAATCAGAGAGGTGAAAATGTCATCTGTGTGTATGCGGCTATTGGTCAAAAAGCATCTCCCGTGGCTCAGGTGGTTCAGACATCGGAGGCACGAGGCGCACCGGGATATAGTATTGTGGTAGCAGAGACCGCGAATTGCCCAGCCACATCGCAATATCTAGCCCCGTACACGGGAGCGGCTTTGGCAGAATACTCCATGTATCAACGATCGCATACTGCAATCATATACGATGATCCGTCTAAACAAGCACAGGCTTATCGACAGATGTCTCTTCTACTGAGAAGGCCGCCGGGTCGAGAGGCCCATCCTGGGGATGTTCCCTATTCGCATCCTCGTCCTCTTGAACGAGCAGCTAAATCAAGTTATCAACCCGGTGAAGGAAGTATGACTGCCTCGCCTATAGTCGAAACCCAAGCCGGAGATGTGTCGGCTTATATTCCCACCAACGTCATTTCCACCACTGACGGACAACTATTTTCGTCGGCAGATTCATTCAATGCTGGAGTTCGACCCGCGATCAATGTGGGTATTTCCGTATCTAGGGTGGGTTCCGCGGCTCAGACGAAAGCTCTGAAACAGGTGGCTGGTAAATTGAAATTGGAATTGGCTCAATTCGCGGAACTAGAAGCCTCTGCACAATTCGCATCTGATCTCGATAAAGCTACTCGTAAACAATCGGCGAGGGGTCAAAGATTGCGTGAGTTGCTGAAGCAATCCCAACCAGCGCCATTGCCGGTGGAGGCACAAGTGGCTACTACTTATGCCGGGGTCAGCGGATGCTCGGACGTGCTAGAGCTCGGAAAAGTTCAAGGATTTCCTGTCCAGTTTCGTGAGTATGTAAGAACTAACAAACCCGAGCTCGCAGATATCATACGCTCTACACAGACGTTCACGGAACGAGCAGAAACCCTCCTGAAAGAGGCTCTGCTAGAGCATACTTCCTCTTTCCAACCAAGG-GAATGTGGGACGTACTATCCAGATTATTGGTCCAGCCCCGGATGTCTCTCCCTCTCCGGACGAGATGCCTGCCATCTACAATCCATTGACGGTCAATGGCCGAAATCCGGCTGGTCAAGAAATCAATGCCACTCGCGAGGTACAACAATCCTTGGGGAATAATGAGGTGCGAGCTGCAGCTACGAGCGCGACGGATGGCCCGACGAGGGGAATGGAAGTTCTGGACACGGGAGCTCCCCTGAGTGTGCCGGTCGGTGAAGCTACTCCTGGACGAACCCCCAATGCTCCTGGGGAACCAGTCGATGATTTAGGTCCCGTG------GGCACCAAACCTCCCATCCATAGAATCGCTCCAGCCTCCACGCAGTCAGATACCAAACTACCGATATCTGAGACGGGGACAAAAGTGGTAGATCCGTTAGCTCCTTACCGCCGTGGAGGAAAGATTGGATCGTCCGGTGGGGCAGGGGTAGGAAAAACAGTACCGATCATGGAATCGACAAATAACACTGCAAAGGCCCACGGTGGCGTGTCCGTATCCGGTGGGGTTGGGGAGCGTACCCGCGAGGGGAACGACCTGCACATGGAAATGAAAGAATCGATGGTGATCAATGACAAGAAGATTTCCGAACCCAAAGTGGCTTCGGCCCACGGTCAGACGAATGAACCACCGGGAGCTCGTATGAGAGTTGGTTCAACCGCTTCAACCACGGCCGAATATCTCCGGGACTTTAATAAGCAAGACGTACCCCCATCCACCGACAATACCCCTCGATCTGTTCAAGCGGGATCCGAAGCCTCCGCTCCTTCAGGTAGAATGCCTCCCGCTGTGGGCCATCAACCGACGCCAGGCACAGAAACGGGTTCTTCGCAAGAAAGAATTACTTCCACGAGAGAGGGATCCACCACCCCCACTCAAGCGGTCTATGTACCCGCGGACGATTCGACCGACCCTGCTCCTGCCACCACATTCGCGCATCCAGATGCTACCACCGTGCTCTCCAGGGGATTAGCTGCAAAGGGTACTCATCCAGCAGTAGATCCCTCAGATCCCACTCCTACCACGCCTCAACCCCGGATTGCAGGCGAGCAACACTACAAAACTGCGCAAGGAGTGAAGCAAACTCCGCAACGTCACAAAGAACCTCAAGACATTACAGCTATTCTTGGACTGGATGAATCATCGGAGGAAGATCGTTTGCCTGTGGCGAGGGCGCGGAAGATAGAACGTTCCTTACCGCAACCCCTTCTCGTGGCAGAGGTGCTTACCGGTCCCCCAGGGAAACACGTCACTCCCGCAGAAACCATCCAGGGTTTTCAATTGGTCCCCGCCGGAGAAGTAGATAGTCCTCCCGAACAACCTTCCCACTCGGTAGGTCATATCGATGAGGCGAGCGCGAAGAACCCCCGCGCAATGACCCCAACTCAACTTGTTCGGAATCCGGAAGCTCAGGAGGTTATTCTATCAACTAGTAGTGGTCAACCCGGCGTACTCTCTCACCACGCTCCACCCCCGGCAGCCCCGGACATAGGGATACCCCCAATACG---------TGGGCATTGGTCCATTCCGGCGTTGATGGGCGGTCCCGCTTTGGTGGACGATCATCGATCAACCGTATTGGCGAATAAAGCGGATGAAGCCGTGGAGACTGATCCAAAGCTTGCTCGGGA----GGACTATCTCAGAGCTCGGGCTGATCCTGCTCAAGCAGGAGGAGGGAAACAGACTATCGAGGCTCAATCAGCATTCAGCAGGGCTAAGGCACGGGTAGACGCGGTCGCTGGTGCCGACGATGTCGTGATTCCCGCTCCGGGGTTGGGCCTCAACACAAACCCAGTAGAAACGAATCCGATTAATCCAGGGGTAGTACCCGCCTTACCGGCCTACCTCGGAAGGGGAGTGCCAAGTAATTCATTGAACACCCGTGCACGCACCATCCTACACGCAATCCGCGACGCGGAAGATCGGTCTACGGAAGCCGCGGATAGACCAACCCAAGCCCGGGGGCGATCGCTGCGAGCGGCGCTGAGAGCGGACGAGATTCGAATGAACGGTATCTCGGGGGTGCACAGGGAAAAACGATCTCCGGCCCAGTCTGCCGACGGGGATTCAGCACGAATAGAAGAATCAAAGAATGCTACTCTTCGCTCCGAGGAAAAGAGAGCGATTGAGCAAGCCCGAAAGCAAGCAGCGCGACTCGCGGTAGACAGAGCTGTGACAGGTATTGGACATTCGCTACGAACCCCTCGATCTCCGCTGCCCCCGTGGTTGCCGCCGGATCAGCTGCGGGTCCTGCCTCCATAGGACCTGGTGTCGGTCAGGGTACCGCCGCCGGCCAAGCCGTGGAAGGTATTGCCAGACAACCGGAGGCTGAGGGTAAAACCCGAGGTACCTCATCGCTCAGTCCAGCTTCTATGGAAGCCCCAACTATCCATGGACCAGTTGCAGCTCCGGCACCCCTATCTGCAAATCCATTTGTTCACTGCGAGACCTGTACGCGGTCGGTGTGGAGGTGGGTCAACATTCCTACTGGCGGATGGCTGGTCCTCAGGTTCATGGACAAGTACTAATAACCTCCCGGGCCGTCATTCCTCTATTGCCAAGTCCGGCTCCTGCAGGCACTCGGGAATTACGACCCGTACCATCCGGTGGTCAGAATCTACTGGAACATGCTTCAGAATTGCCTCGGGACCCGGCTAGAACCCGAATAGGGGAAGGGTATCGTCCCTGGGCTCCCCCCATCGGAACTCCGTCCCCACCCATCTTCGTTCCCAACCGGTCGGGCGCCCTGCTTCCTCGGAGAATTTCGGAATCACCCAATGGAGAGTCAGCCGCGCCAACGAATGATATTAATACCACTGTTGCTTCAGCTTCGCCTACACCAGCAGCATATTCTCATGCCGGTCCTCGCAAAAAAGGTTCGAGCCTTTTCGGTAGACATATGCAACCAACCCCAATACTCTCACCGACTAATACCTCGGAAGATTCTACTAAACCTTTACCGCCCAGTTCTCGACCCTCTGGCAATATATCGGCTGATGAATCGGTAGTTGCTGCTCCCATCCCTCTGGTGCCCCCAGTGGTTCCTACACCTACGATGTCATCAGGATCGTCTACCAGTGCTATTCAGGCTCCGACTCTCGCAACTCCAGCCGCGGCTCATACAGGAGAATCCATGGAAGAACATTCGGGGAGACAGCTGGGGCCGGAGGGGCGTGGTGCTCGCTCTCGCTTGTGCAACTGGATTCCCACCACACCGCCGGCCTCTTCCCGGGCACTCACCATCAAGTGATCTGTATGAGCCATCCACGCTTCCCCCACGGATTCCCCGCTCTGTGCATTCAGTTATGAATTGCAAGAAAAGGTGGGGTGCAATGCCCGCTGCAGGTGCAACGTTGACTTACGGTCCTGGCACTCCGCCAGTTTCTGTGCCAGCTCCGCAGTCCAATCGGTCGATGATGCATGCGAGTACGATGACGCCTAGCCACGCGGCTCCCTCGCTGGGCTCTTTGCTAGCAACGGCTTCCCCAGTCACTTCGCGAGACATCCTTCTCTCGTGCTCAATAGATTACCGCGAGAGACAATTGCCACGATCGGATCACTTGAGTTATCGATTCGTGAGTCCAGGGTTACTTTTATCGACTTCCGGTATCCCTACTGGGGCAGTCCGGGCTAATGAGGCACGGGGATATCACCGGAATCGGGATCCAAAAGAGACTTCGGCCCCAATCACCCGGCTCACATCCGCGATTCATCCGCACACTAGAATGATTCGAGGTGGCGAACCAGCAATCGTAGCTCCTCCTGGGTTCCCCACCACTTGGATCCGTCATGCAGGGCTCAATCTATCGGGAAGGGGTTCGCACAGCTACGGATGGTTGTATTGGTGTCAAAGTCTCCTTTCGACTCTCCGGAGAGGAAGATATGGTTCGGAACCGACCTTACCGAGATAGATCGCCTCTTTCGGGACAGCACATGGATGATGACATTGCCAATCAACCTATTTGTATTACGACGCACTCGAATGGGGAGAGCCGAAGTAAGGACACTCATTCATATACAAATCCTCCCGGCGGGGCGGTATCAGCTGGAATCTCTGCCTATGATATCACGCAATCTGCGGTACCGGACGCGCACACCACTTGCGTTGGATTGGCCGCTTCCATAGGATCTTCCATGTCAGCTGGGGGGGAGATCACTAAACGTATAGCGCTACCCCACGCCAGGGTTACGATTCATCAACCTGCTAGCCCATCTCATGAGGGACAAGCGGGGGAACGTCCGATGGAGGCAGAAGAGTTATTGAAACCTCGCGACCGCACTACCACTATTTATGCACGGAAAACAGCTCAACCTAAATGGCTAGTTCCTAGGGATATGGAAAGAGATGTGTCCACGCCAGCGAGAGAAGCAAGGGTTCATGGCACCACTGATCCTGTAGTTTACCCCGAAATCACATCCGATCTCTGCGCAGCAGGCTTTTGAAAACCCTCGAGAGGCCACTGGGCGTATCGTATGTGCCAATCGTCACTCGGCGAAGAAACCCGTGGATACCGAGGTTCCGCAGCCTGTACTCCCGGATACCGCACCCGAAGCAGTCGTTAGAATACCAGCTGACGCGCGGCTGGAGCAAGTACTTGGTAACGGTAAGAAAGGAGCTCCGAACGCGGGAGCCGCCCCCACACCACCCGAAGGATCCAAAGTGGCCCCCGCCGAGCGTCTAACTCCCGACATCCGGGAGAGAGTGGGTAATCCTTTCTTTCAGCGTCATCGTGCCGATAAACCCAATATTCCGGTGACAGGTCCTGTCCCAGGTGCGCAGCACAGTGAGATTGCGTCCCCAATCCTTCCGCCGGACCCTGCCACCGAGGGTGGGGCTCATCTTCCGAAGTACCCTATATATGTAGGTGGTAACAGGGGGAGGGGACAACCTCATCCCGATGGGGGAAGGAGTAATAACACCAATTACAACGCCTCCGTCGCGGGCAGAGTCAGTCGGATTGGCCGAAAAGATAAGGGTGGATATGAGGCCACTACTGATACAAAGGATG---GTACGGTGGTGGAGACCGTACCGCCGGGACCAGAACTCACCGCACCGGAGGGTGACTCGACTACAGCCGATCAGCCGTCAACCAATAATCCTAATGTAGGTGGATCCGGGCAGGGAGACGCAGAAATAGCACCTCAAGATCCGTCACGCGTGCAAGGTCCTCTGTTATTTCTTGCTTCGGTTATTCCGGCACAGACAATACCAGTACTGAAGAAGAAGCAGTCCGAGAAGGTCCAATTGGCCGATATGAACTCCAGAGTACGGTTGAAGCCCAACTATCCGGAACCGTTTCGGGTTCGATTCCAATAACTCCAGCTGGACCATCCGCAACTGCATATTTGCAACACCGCGGTACGCCCACCATATTCGAGCATCCGGGAGGCACTTCGGCTGCCTTAGCTTCAGCTCCAGTTCCATCCATCGGTCTCCGAAAGATACACATTCCTACGGACATAGTCAATACCGCTCGGGCTGCCTCGACGGTAGTTCTTACATCTCCTCCCCCACTCGCGGTACGGGGAAGGAGTGGCCCAACGACGACTATCCGTCCAGCGGAACCAGGAATTGCTGTGGAAACGGATCCAGTGAAAACCCCTTTTGAGGCATGGTCCAAACCCGGGCACTTCTCGCGAACCTTGGCTACAGGCCCTACTACCACTACCTGGATCTGGGACCCACACGCCGATGTGCATGATTTTGACAGC---CATACCAATGACTTGGAGGATATTCCTCGAAAAGCCCCTAGTGCTCACTTTGGTCAACTAGCCATCATTTCCGTCTGGTTGAGCGGTATGTACCTTCACGGGGGGCGTCTCCCCAATCACGAGGCATGGCTGAGTGATCCAATCCACATAAAGCCAAGTGCCCAGGTCGTCTGGCCAATAGTGGGTCAGGAGATATCGAACGGAGATGTAGGCGGGTTCCTGGGAATACAAATAACCTCTGGATTCTCTCAGATTCGGCGGGCATCTGGGATAACCAGCGAATCACAACTGTACTCTACTGCGATCGGCGGATCAACCTTTGCAGCGCCAATGCCTTTCGCTGGTTGGTTGCACTACCACAGAGCAGCCCCCCAACTGGCTTGGTTCCAAAATGTAGACTCCATGTTGAATCACCACCTGGCGGGACTACCGGGACTGGGTTCTCCTCCCCGGGCGGGGCACCAAGCGCACGTTTCTCCACCAATCAATCAGCCTTCGGAGACTGGAGTGGACGCTAAAGAAATTCCTCCTCCTCACGAACTTCTGTTGGATCGGCATCCTTTGGCCAAACTGTATCCGGGTTTCGCCGAAGGGCTTACCCCATTCTTCACTTTGAATCGGTCAGAATATTCGGAGTTTTCAACTTCTCGCGGGGGACTAGATCCGAGGACAGGGGGGTTGTGGCTGAGTGATACCGCCCATCATCACTTAGCCATTGCAGTTGCTCCTACCACTGCTGGTCATATGTATAGAACTCAGTGGGGCATCGGCCAAAGCCCAAAAGAGGTTCCGGAGGCCCATACAGGTCCGTTCACGGGGCAGGGTCACTGGGGCATTGCTGGCATTTTAACCATCTCACGGCACGCTCAATCAGCCCCCAATCTAGCTATGCTTGGCTCCCCCACCATTATTGTAGCTCACCATATGTATTCTATGCCCCCTCATCCGTATTCGGCCACCGATCATGGTACCCAACTCCCTCTGTTTACGCATCACATGTGGATCGGTGGATTTCCAACAGTCGGGGCTGCTGCGCACGCAGCCATCTTTCTGGTGAGGGACTATGATCCAACCAATCAATGCAACAATGTATCAGACCGTATTTCGCGACACCGTGATGCAATAATCTCTCACCTGAACCGGGCATGTCTTTTCTTGGGTTTCCATAGCTTTGGGTTGTACATCCACAACGATACGATGAGTGCTTCGGGGCGTCCCCCAGATATGTTTCCGGATACCGCCATGCGAGTACAACCCATATCTGCCCAGTGGGCACAGAACGCTCATGCCTCAGCACCGTCTTCGACAGCC---------------GTCACCAGTTTGGCCTGG---GGAGGCGTACTAGCCATAGGCGGGAAGGTGGCCTTGTCGGCGATACCGTTGGGAACCGCAGACTTTTTGGTACATCATATTCATGCATCTACTATCCATGTAACTGCATTGATCCCACCGAAGGGTGTTCCGTTTGCTCGAAGCTCCCGATTAGTGCCGGATAAAGCTCATCTCGGTTTTCGTTTTCCCTGTGACGGCCCCGGAAGGGGAGGCACATGTCAAGTATCTGCTTGGGATCATGTCTCTTTAGGCCTATCCCGGATGCACAATTCGATACCGGTTGGAATCTCTCACTTCAGCCGGAAAATGCAATCCGATGTTCGGGGTAGCGTCAATGACCAGGGAATAGTGAATCACATCACCGGTGGGAACTTCGCGCACAGTTCGATTACAATTAATGGATGGCCCCGCGACTTCCTATGGGCACAGGCTTCTCAAGTCATTCAATCTTACGGCTCCTCGTTATCCGCATACGGTCTTTTATCCTCGGGTGCTCATTCCGTTTGGGCCTTTAGTCTAATGTCTCCATTTAGCGGTCGTGGATACTGGCAAGAACTCACCGAATCTCTCGTGTGGGCGCACAACAAAGTGAGAGTAGCTCCCGCTATCCAGCCTAGAGCTTCGAGCATTGTACAAGGCCGCGCCGTAGGGGTTGCCCATTACCTTCTGGGTGGGATCGCCACGACATGGGCATTCTTCCTGGCAAGAATCATTGCGGTGGGAACGGCAGTAAGATCCCCAAGTTTTAGCCGGGGCCTTGCCCAGGACCCAACCACTCGTCGTCTCTGGTTCGGTCTCGCTACCGCGCATGACTTCGAGAGCCATGATGGCATGACTGAGGAGCGTCTCTACCAGCACATTTTTGCTTCCCACTTCGGCCAGTTGGCAATAATCTTCCTGCGGACTCCGGGCAACCTATTCCACGTAGCTTGGCAGGGTAATTCCGAGGCACGGATGCAGGATCCCTTGCATGTGAGACCTCTTGCCCATGCGATTTGGGACCCCCATTTCGGTCAACCAGCTTTGGAAGCATTCGAGCG------GGTGAATCTTGCTTATTCCGGTGTCTACCAGCGGTGGTACACCATAGGTCTGCGCACCAATCAAGATCTGTATACTGGAGCTTTGTTTCCGCCTGCCGTCTCCACTCTCTGTCCGGTGGCGGGTTGGCTGCATCTGGAGCCTACCTGGGCTCCTAGTATATCGTGGTTCAAGAACGCTGAATCTCGTCTTAATCATCACTTGTCAGGACTCCCCGGAGTAAGCTCTTTGGCTTGGGCTGGTCATTCAGTTCACGTTGCCATCCCCGAATCAAGGGGTGGACACGTCAGGTGGGGCAATTGGCTCAGCGCGCCACCGCACCCGAAAGGCTTGTGGCCTCTTCTCGCCGGTCAGTGGGCTGTCTATGCTCGAGATGTTGATTCAAGTAGCCACTTCTTCAATACTTCTCCGGGGGCAGGCACCGCCATTCTCACTTCTATTGGAGGGTTCAATCCAAACACACAGAGTCCATGGCTGACCGATATCGCCCATCATCACTTAGCCATTGCAGTTGCTCCTACCACTGCTGGTCATATGTATAGAACTAACTCCGGGATTGGACACAGCATGAGGGGAGTCCTGGAGGCACATACTCCCCCTGGGGGCCGACTCGGGCGTGGTCATCAAGGACTGTATGACACGATCAATAATCCTCTCCACTTTCAATCGGGTCTTGGTTTAGCATCCCTGGGAGTCGTTACTCCCCCAGTGGCTCAACACATGTATTCTCCACCCGCTTATGCATCCATTGCGCCAGACTTCACTACTCAAGCTGCATTATATACTCATCATCAGTATATCGCTGGGTGCATCACGACGGGCGCGTCTGCCCACGGAGCCATCTTTCTGGTGAGGGATTATGATCCG---------GGGAAGGGTAATGTATCGGGAAGAATGCTGGAACAAAAAGAAGCTATTACATCCCACTTGAGCTGGGCTAGTTTGTTTCTGGGTGTCCATACCTTGGGAATCTATGTGCACAACGATGTTATGCTCGCTTCCGGCACCCCTGAGAAACAGATATTGATCGAACCCGTATTCGCCCAGCGGATCCAATCGGCCCATGGAAAAGCCTCATATGGTTTTGACGTACTCCCTTCTGCACCTCACGACCCCGCGTATACTGCTGGCCGAAGCATCTGGTTGCCCGGATGGTTGGATGCAAT---------------CTCACTCTCCTCGACCATAGGTCCCGGAGACTCTCTGGTTCATCACGCAATCGCGTCAGGCTTGCACACAACCACGTTGATACTGAGCAAAGGTGCTTTGGATGCACGCGGCTCAAAGCTCATGCCGGATAAGAAAGAATTTGGGTATGGTTCCCCTTGCGATGGTCCTGGACGAGGTGGTACTTGTGATATCTCAGCCCGGGATGCCCGTCACCCGGCAGTCTTTTGGACGTCGAATACTATTGGATGGGTTACGTCCCACCGGCACTGGAAGCATATTACGCTCTGGCAAGGAAATGTGGCTCAACCTGATGAGTCTTCCACTTACTTGATGGGACGGTCAAGAGATTACTTGTGGTTAAATCCCCCGCAACTGATCAATGGATACAACCCCTTCGGCACGAACAGTCTATCCGTCTGGGCATGGATGTTTTTATTCGGACACCCCGTGCGGGCTACTGGATTCATGTTTCCCATCCCTCGGCGTGGATACTGGCAAGAGCCCATAGAGACTTCAGCACGGGCTCATGAACGGACGCCCCTGGCTCATGTGGTACGTTGGGGGGATAAGCCGGTAGCTCTGTCTATCGTACAAGCAAGATTGGTTGGATCAGCTCACCCCTCTGTAGGGTATATATTGACTCATGCAGCCTCTCCGATTCCTTCAACGGCGGGCAAGTCCGGGATGATGGCACATCCAGCAAAGATTCATGGTACATGTACTGGTCGTACCCAATGCGTGAGAGCTTGTCCCACAGACGCTTTGGAAACGGTAGCCCGGGACGGATGTAAGGCCAACCAAATAGCCTCCGCTCCCAGGACGGAGGACTGCGTGGGGTGTAAAAGGCGTGAATCTGCTTGTCCGACGGATCCTTCGAGTGCACGTGTCTACCCGGGATCCGAAACAACTCGAAGTACGGGCTTAGCTCACACGACGGCAGCCTCTCAACCACCCTCTGTATCTGTGCCTCCAGTGGGTCCAGTCCCCCCAGCAATCACGATGGCCTTATCGCTTTTATCTATAGAGGGAGACGAGATTGCAACGCAGGAACGCAGGATGTCAAAACATATCCCCCCGCAGCGCCTGTCCTAGCCATGTCGCGGTTTGGTTCTTTGGCCGGTTCATTGATCGAGATTAATCGTTTCTCTCCGGACGCTCCAGTCTCCACGACCGCAACTGTAGAGAGACGCGAAAACGAAAGCCTCTGGGGTGACTTCTGCGAGTGGATCACAAGCACCGACAATCGCCTGTACATTGGCTGGTTCGGTGTACTCATGATCCCGACCCTATTAACAGCAACCTCCGCATTCATGACTGCTTCCGCCGCAGCCCCGCCAGTAGATATTGACGGTATTCGTGAGCCCGTTTCCGGTTCTCTGCTATACGGTAACAATATCATATCCGGTGCTACCATCCCCACCTCCGCCGCCATCGGTTCGCACTTCTACCCTATCTGGGAAGCGGCTTCTCCGGATGAATGGCTCTACAACGGTGGTCCCCACGAACTCATCGTGCTTCACCCCCCTCTTGGCGTAGCTTGCTACATGGGTCGCGAGTGGGAACTTAGCTTCCGGTTGGGCATGCGCCCCTGGATCGCCGTTGCTTACTCAGCCCCAGTTGCAGCCGCCACCGCCGTGTTCTTGATATACCCAATCGGGCAAGGAAGCTTTTCCGACGGTATGCCCTTAGGAATCTCAGGCACCTCCAACTCCATGATCGTCTTCCAGGCTGAACACAACATACTGATGCACCCGTTCCACATGTTGGGTGTGGCTGGCGTATTCGGCGGATCCCCGTTCAGTGCTATGCATGGTTCCTTGGTGACTTCTAGCCTTATCCGGGAAACCACCGAAAATGAATCCGCTAATGCGGGTTACAGGTTTGGTCAGGAAGAGGAAACACATAACATTGTAGCTGCTCACGGGTACTCCGGTCGATTGATCCCTCAACATGCTAGCCCCAACAACTCTCGTTCTCCACACTTTTTCTTGGCTGCTTGGCCAGTAATAGGTATCTGGTTTACCCCTTCGGGCATCAGCACAATGGCTTTCAACCCAAATGGTTTCAATTTCAACCAATCCGTAGTGGATAGCCAGGGACGTGTCATCAACACATGGGCCGACATTATCAACCGCGCCAACCCTGGTATGGAGGTTATGCATGAACGTAACGCTCACAACTTCCCACCAGATCCGA------------------------
>S_doederleinii_Liu7797_GD
ATGGGTCTGCCCTGGTATCGCGCCCACACCGTCGTATTAAATGATCCTGGCCGTTTGCTCCCCGTACACTTAATGCATACGGCGCTAGTTTCTGGTTGGGCTGGTCCAATGGCCCCGTATGAATTAGCTGTTTCTGATCCATCCGATCCTGCGCTCGATCCCATGTGGAGACAAGGCATGTCCGTTATACCTCTCACGACCCGCCCAGGAGTAACGGAATCATGGAGTGGTTGGAGTATCGC---AGAAACCGTCACTAATGCAGGTATTCGGAGTTATGAAGGCGTGGCTACTGCGCATATCGTGCCACCAGGCTTGTTACTCCTAGCAGCTATCTGGCATTGGGTATATCGGGATTCGGAAATCTCCAGCGACGAGCGTACGGGAACATTTGCTCTGGATTTGCCTAAGATTTCCGGGGTTCATCCATCCCCCCCAGGAGTACCCCGTTTCGGATTTGGAGCATCTCACGTCACGGGTTTGCTTGGTCCTGGAATATGGGTGTCTGATCCCTATGGGCTTACCGGACGGATCGAACCCGTAGCTCCGGTATGGGGAGCCGCAGGTTTCGATCCTTTCGTCCCAGGAGGGATAGCTTCCCATCATATCGCGGCAGGTCTTTTGGGTATATTGGCCGGTTCATTTCACCCCAGTGCTCGTCCCCCTCAACGATCACACAAATCATTACGCATGGGTAATGTTGAAACCGTGTCATCTAGCAGTACTGCCGCCGTGCCTCTCGCAGCCCCCGTTGTTGCTGGAACCATGTGGTATGGCCCTGCGACCACTCCAGTAGAACCATTCGGTCCTACTCGTTACCAGTGGGACCAGGGATTTTATCAGCAGGAAACAGATCGAAGGATTCGATCC------GCTGGGAATCTAGGGTTGCCTGAAGCTTGGTCCAAGATCCCAGAGAAATCAGCTTCTCATGATCATATCGGCAGTAATCCGGCTAAGGGGGGATCATCCAGAGCGGGCGCGACGGACAGTGGAGACGGAATAGCTGTTGGTCGGTTGGGTCACGCAACCCTTAGGGACAAGGAAGGACACGAGCCCTTTGCACGTCGTATGCCCACCCTCCTCGAAACATCCCCTGTAGTTTCGGTGGATGAGGAAGGAATTGCGAGAGCCGATGTTCCCTCCAGGAGGGCAGAATCCAAGTATAGTGCTGAACAAGTAGGTGTAACTGCCGAGTCTTTTGGCGGTGAACTCGACGGGGTTAGTTTTAGCGATCCCGCCACGGTCAAGAAACATGCTAGACGTGCTCAATTAGGCGAGATTTCCGAATCTGACCGCGCTACCTCAAAGCCTGACGGTGTTCCTCGCAGCAGCCCGAGAGGTTGGTCCACTTTTGGTCACGCTACATTCGCCCTCCTGTCCTCTTCCGGACACATCCGGCACGGTGCCAGAACCCCGTTCAGAGATGTTCTTGCCGGTACCGATCCCGATTCAGATGCTCAAGCTGAATTTGGAACGTCCCAGAAATCAGGAGACCCAACTACGAAAAGACAAGCGGTAATGAAAATGAAAACCTCGTATTCCCCGAGGAGGTTCTACCCCGCGGAAACGCTCTTTGATGGAACCCTGGCCTTGGGTGGCCGTGATCAAGAAACCACAGGTTTCGCTTGGTGGGCCGGTAATGCTCGACTCATCAATCTGTCCGGTAAATCACTCGGTGCCCACGTAGCTCACGCTGGATCAACCGTGTCTTGGGCCGGAGCAATGACCCCATTTGAGGTAGCTCATTTCGTACCGGAGAAGCCTATGCACGAACAGGGGTCGATTTCATTACCCCACCTGGCCACTTTGGGGTGGGGAGTCGGACCCGGCGGAGAGGCCGTGGGCGTGTCGCCGTACCTTGCGTCCGGAGTACTTCACTCAATATCCCCCGCGGTTCCGGGTCTTGGAGGTATTTATCATTCACTTATTGGACCCGACACTTTGGAAGAATCCTTTCCTTTTTTCGGTCACGAGTGGAGAAATAGGAACAAAATGACCACTATTCCAGGTATTCACCCGATATTGCTGGGTATTGGTGCCCTTCTACTAGTGTCCAAAGCTCCGTATTCCGGAGGTTCATATGATACCTGGGCTCCCGGTGGTGGGGATGTCAGGGAAATTACGAATCTCACAGCGAGTCCAAGTGTTATATTTGGTTACTTACCAAAATCGCCTTTCGGCGGCGAGGGGTGGATTGTTAGTGTAGACAATTCGGAAGATGCAACTGGAGGGCACTTATGGGTGGGTTCCATTTGTATACTCGGCGGAATCTCTCACATCCTGACCAAACCATTTGCATGGGCTCGCCGCGCCTTTGTACGGCCCGGAGAAGCTTACTCGTCCTATAGTTTAGGGGCTCCTTCCGTCTTTGGCTCCACTGCCCGTCGCTTCGTTCGGTTTAACAATACAGTTTACCCCAGCGAATTTCATGGTCCCACTGGTCCAGAAGCCTCTCAAGCTCAAGCCTTCACCTCCCCAGTTAGGGACCAACGCCCTGGGGCCAACGCGGGTTCCGCTCAAGGACCCACTGGTTTAGGCAAATACCCCATGCGCTCCCCTACTGGAGAGATCATTTTCGGGGGGGAAACAATGCGCTTTTGGGATCCTCGCGCCCCATGGTTGGAACCTCTAAGAGGTCCCAATGGCTTGGATTTAAGCAAATCAAAGAGGGACATACAGCCGCGGCAAGAACGGCGCTCAGCGGAATACATGACCCATGCTCCTTCGGGTTCCCCAAATTCCGTGGGTGGAGTAGCTACTGAGATCAATGCAGTAAACTACGTTTCTCCCCGAAGCTGGTCAGCCACCCCTCATTTCGTCTTGGGATTCTTCTTCTTTGTGGGTCATTCGTGGCATGCGGGAAGGGCCCGCGCGGCTGCAGCTGGATCCGAGAGAGGGATTGATCGTGATCCCGAACCCGTCCCTCCCATGACACCCCCAAATATGGGATCGACAAGCTTTTTTGATAACACGGATGACCGGCCAAGGAGAGACCGTTTTGCATTCGTGGGTCGGTCTGGTCTATCGCTTCTTCCTCGTGCCTATTTCTCTCCCGGCGGTTGGTTTACGGGTACAACTTTTGTAACCTCACGGTACACTCACGGATTGGCTAGTTCCTATCCGGAGGGTCGCAACTCTCTTACCGTCGCTGTATCTACCCCCGCCAACAGCCCAGCACATTCCCTGCCGTTGCTGTGGGGTCCCGAGGCGCAAGGAGATTCTACCCGTTGGTGCCAATTAGGTGGTCTATGGACCCTCGTCGCCCTCCATGGTGCTTTTGGTTTGATGGGTCTTATGTTGCGCCAATTTGAACTCGCTCGATCTGTTCAATCGCGTCCGTATAACGCAATCGCGTTTTCCGCTCCCATCGCCGTTTATGTTCCCGTATTCTTGATCCATCCGTTGGGCCAGTCCGGTCGGTTCTTTGCACCCAGCTCCGGTGTAGCAGCCATCTTCCGATCCATCCCCTCCCCTCAGGGTCTCCATAATTGGACCCTCAACCCGTTTCATATGATGGGAGTTGCTGGAGCACCGGGTGCTGCTCCCCCACGTGCTACTCACGGTGCAACCGTGGAGAATACATTGTTCGAGGATGGTGATGGCGCGAATACATTCCGCGCCTTCAATCCGACCCAATCTGAAGAGACTCATTCCATGGTTACTGCTAATCGCTTTCGGTCCCAAACATCTGGTGTTGCCCCCCCCAACAAACGTCGGTCACACTTCCCCATGTTATTCGTACCCGTCACTGGTTCACGGATGAGTGCGATTGGAGTAGTTGGTCTAGCCCCGAATCCGCGGGCGTATGACTTCGTCTCCCAGGAGGTGCGCGCAGCAGAAGATCCCGAGTTCGAAACTTCTTACACAAAGAATATTCTTTTGAATGAGGGTATTCGTGCTTGGATGGCAGCTCAGGATCAGCCTCATGAAAACCTCGTATTCCCCGAGGAGGTTCTACCCCGCGGAAACGCTCTTTGAATGTCTGGGAGCACGGGAGAACGCCCTTTCGCCGACATTATCACCAGTATTCGATACCGGGTGATTCATAGCATCACCATACCTTCCTCGTCCATCGCGGGTCGGTTATTCGTCAGTACGGGCTTGGCTTATGACGTGTCCGGGAGCCCTCGACCAAATGATTATTCCACGGAGAGCCGGCGAGATATTCCATTAATAACTGGCCGTTTCGATTCATCGGAACAATGACTATAGATAGAACTCATCCGATCCCCACAGCTAGATGGCCGGCCATTCATGGACCAGCCGTACCCACGGTCTCCCCCCTAGGATCAATACCAGCAATGCAATCCACACAGCGGAGTCCAGCAATGCAATCCACACAGCGGAGTAATCCTAGGATCGAACCGAGACGGACTGTTGTGGGAAATTCATTGAAACCCCCGAATTCGGAGTACGGCAGAGTGGCTCCTGGATGGGGAACCACACCCGTCATGGGTGTCGCGATGGCGCTATTCGCAGTCCTTCCAGCCATTATCTCGGAAACCTATAATTCTCCCGTTCCGGCGGATGGAGTCCCCGTGACCCGGACGACGCTTACCCTGAAGCTGCTCGTCCACACAGTGGTTATTTCTCCCGTTTCTCTCCCCGTCCCTGGATCCCCACCGAACGATCCTGGCCGTAATCCCGGAACGGCTAATACCACTGGAAGAATCCCTCCGTGGCTGGTAGGCACTGCAGTCGGTACACCTGTGATCGGTTCAGTAGGTATCTCCTTTCATGGTCCACACCCAGGGTTAGGGTCATCCCTATTGCCCTATTGGCCAAATCACCCGAAGCTTATGCCATTTCTGACCCAACCGTGGATGTAATGCCAATCATACCGCCGCTCCCTTCCCTCCTAGCCCCTGTATGGCAAGCCCCTGTAAGTTCTCGAACGACACAACGGAATCCGAACGAACAAAGTGTGGAATTGAACCGTACTAGCCTTTACTGGGGGCTGTTATTAATCCTTGCACCCGCTGTTTTATCCCCCAATCACTCTTCCAATGAGTCCAATGAGGTAAATATCCCTGCATTTATTGCCACTGCACCGCTCATTCCAATCCCTACCGCTTCTTTGATCATTCCCCACGTTAAAACAGCCGGCCGATGGAAACTGCAATTTCGGTCGCCACCTCCATATCCTGTTCACTCGTGAGCTCCACCGGTCACGCTCCGTACACTGCCTCCGGGC------------AATCTGAAGAACTGAGAGATCCCTCTGGAGAGCATGGAGATATGATGGAAGCATTGGTTCATACATTCCTGCTGGTGAGTACTTTGGGAATAATCTCTTCCGCTATCTTCCTCCGGGACCCGCCTAGGATCCAGAGCGGCAAAACACGACCATTGCCCCTCAGTCGGCTGTGTTTGCATCAATCGCAATCCCATTCATCCCGGTTATTGGTGTACCCGTGGTGCTTGCCTC------------------CAAAAATGTCGTATTATCGGGTGCCTCCCTACGGATTGGCTCAGTCCTCTTGGTGGGTATCCTCAACTCCTTTGTATCCACGTCACCGCAAACGGAAACTAAAACGTCACCGCAAACGGAAACTAAAGCAAGTGTTGGATCCAAGGCCGGCGTGAAGGATCACAGATTAACTCATTACACTCCCGATTACCAGACCAAAGACACCGATATTCCGGCAGCATCCCGAATGACTCCGCAACCCGGAGTGCCCGCCGAAGAAGCGGGAGCCGCAGTAGCCGCGGAATCCTCCACAGGCACGTGGACTACCGTTTGGACCGATGGACTGACTAATCTTGATCGTTATAAAGGTCGGTGCTATGATATCGAACCCGTTCCGGGGGAAAAAGATCAATACATTGCTTATGCAGCTCATCCTTCGGACCTGTTTGAGGAAGGTTCCGTTACCAACATGTCCACCTCCATAGTGGGTAATGTTTTTGGATCCAAGGCCTTACGAGCCCCGCGTTCGGAAGATCTGCGAATCCCCCCCGCTTATTCCAAGACCTCCAAGGGTCCACCTCATGGTATCCAAGTCGAAAGGGATAAATCGAACAAATACGGCCGTCCCTCGCTGGGATGTACTATCAAACCCAAGTTGGGTCTATCCGCTAAAAACTACGGCAGAGCAGTCCATGAACGTCTTCGTGGTGGACTCGATTTCACAAAAGATGATGAGAACGTAAATCCTCAACCATTCATGCGTTGGCGAGATCGTTTCGTATTCGTAGCGGAAGCTCTTTATAAGGCTCAGGCCGAAACAGGCGAGATTAAGGGTCATCACCTGAATGCTACCGCGGGTACATGCGAAGAAATGATGAAAAGGGCAGAATTCGCAAGGGAATTGGGAGTGCCCATCACCATGCATGACCATTCGACAGGAGGTTTTACCGCAAATACTAGTCTGGCCTTTTATTGCCGGGACAATGGTCTACTCCCACACATCCATCGCGCAATGCATGCTGTTATTGACAGACAAAAAAATCATGGTATTCATTTCCGTGTATTGGCCAAAGCATCACGCATGTCCGGTGGAGATCACATCCATGGTGGTACCGTGGTGGGTAAGCTTGAGGGGGAACGCCAAGTAACCCTAGGTTTCGTAGATCTGCTTCGGGATGATCATATTGATAAAGACCGAAGTCGTGGTATTTATCCTACCCAGGATTGGGTATCTATGCCTGGTGTATTGCCCGTCGCCTCCGGAGGAATTCACGTTTGGCATATGCCCGCTTTGACCGAAATCTTTGGAGATGATTCTGTATTACAATTCGGCGGGGGGACTTTGGGCCATCCTTGGGGGAACGCACCTGGTGCAGTAGCTAATCGAGTCGCTTTGGAAGCTTGTGTACAAGCCCGTAATGAAGGACGTGATCTCGCTCTTGAGGGTAATGAGGTTATTCGTGAAGCTAGTAAGTGGAGTCCTGAACTAGCTGCGGCTTGCGAGGTATGGAAAGAAATAAAGTTTGAATTTGAAACGATTGACACTATCGAGGTTCGAGCCTCGGCCAAGCATATTAGTATATCTGCCGGTAAGACACGCAGAGTGGTTGATCAAATTCGTTATCGTCCACATGAACAAGCACCCATGATATCGGAATTTATGCCCTATCGAGCATGTGATCCCGTTCTACGATTACTCCCCAATGCGAGTCGAGTGGGCCTGAGCAAAGCTGAACCATTCGTAGGCACTGAAGCGGGTAAGGGAACCTCTTATAAGAGGCTACGGCCCAGAGCCCAGGGACGAGCTTATCCGATGCGTAAGCATACCTGCCATGCAACTATCGTAGTAAGACACGGAAAACGGGACCCGCGTACCGGAGGTGCATCGAACCCAAAGTCGACAAGGAGCGTCCCTATCATGGTCGTCCTATTATACCCCCACCCAAAATAGGTCAAGCTAATACCCTGGGGATCGCCATGCGCAGAGCATCGCTTGGAGAATCGGAAGGAGCGTGCACAACTTCAGCGGG------AGAAAGAATAAACCACGAATATACCGCGATTGCGGGTGTCCGGGAATCAGTACATGATATTTCGATGAATTCGAAAGAAATAGCGCT---TAAAACGAATCCTGCCGCGGCACAAGAGGCACATATCCCTATTGTCGGACCCAGGAAGGTCACTGCCCAAGACACTGTATCACCACCCTCCGTTGGAACAAGTAATCCCACA---CATACAGCTACCATCACAAGAAAGATTCATTTGAGCATTGGATCGAGGGTTGAGAGAGGTTGTGGGTTTCGTAAACGAAATATGATAGAATACCAAAAGGGAAGCCCTCCGCCGGATGCCGTATCCATGCCTATACGAAACGCGAATTATAGTATTCACCGTCTCGAGAGCCACGGTGGGGGGATTATGAAAGAAATGCCTCCGCCCGAGGCACGGACCGATGGAAGTTCCACACCTAGAGAGGCCACTTACGAAGCCTCTCGAAATGCACCATCGCATATCCGTCCGAGTTGTATGTGCCAGTCCAAACTCGAAAGGGAGCATGGGCGGAGGAGCAACTCGTATATATTGGAAGCACCCCTTCGACGAGCCCTCAAGGCACCCTTGTAGTGAATGGAATTGATAGAGTTACAATCAATCAGATCTCAAGAAGTCCTGGCACTCATCATAATATGGAACGAGGTCCGAACGAAAACCCTGTGTATACAGGCACAACAATGACGAACAGGGGAGGGAAGCCGAAATCGGAACCTGATGGAAAAAACATAATATGGGTTCGCGTGAGAAAGAAACGGAAAACACCCATGCCCCCGTCACTGGCTATGGGTCCAAGTACGAAAGATATTTTGGACAATGTCTGTTACCCCGTTTGGTCAAGGGAACACGCCGTACCAGAATCTCACAAATTATCGTATGGCTTATCCGATATATTTGAAGAATCACGACAAAAATACCCTCAACCGAGGTTCGAAACAGGAGATATTGGTCGAACGAATTCGAACAAAAAACCCGATCCCGATGTACCTCAAAACGAGATTTTCCCATTACCGAAAGATGTGTCAGCTGCTACAGATCATTCAATCGGTATTGGGATTGGAATAGGCACCCTCGATGATATAGATCACCCCAAAAATAGGCGTATTCGTACTGCAGCGGATTCATCACAAGATCAATCGAGATCGGCGTCAGAGCGTCCAGCGGATCCTATGCGCGGAGGGGCGACGTAAGAACGTACCGACCATGAGAAGCGTAGCAAATTCGAGTCCATTAACAACCTCGAAAGAATTTTTTGGTTCACATCCCCCTCCTCAATCCCCGGATCAAACGAATCCATCGACACAAATGGTACATAAACGAAAACTGAGTTATCCAGGCCCTGGAGGACCAACGAGACGAACCGCAAGTTATCAAGTGCGAGATATTCATCCCAGTCATTATGGACGTGCTCGCCCCATTGAAACGTCCGAAGGCACGAACGCTGGACCCATCCCATCGTCAGCCTTACACGCGGGCGTTAATCATTGGGGATATTTAACTAGTCCCTTCCATAGGATATCCGGAGTCGGGGAAGATGTGGATGAAGGCTACCGAATAACTACAGGAACTTGTTCGTACATATATCGGGAGCAAGCTACCGCAGCTCGGTATCGACAGGAATCCGTGACTATTGCGTGGGATCAGATACATTCACGAAGTATTCCGCCCTCACAAAATCCCCCCGTGGGAGCCCCTCTCATTCCTTCCCTGGAGAATAACGATGCAAATCGTACCCCAACGGGTTCTAATACGCAACGTCAAGCTGCGCCGCTCCTCATATCCGAACAACGCATCGTGGGAACGGGACTGGAAGGTCAAATAGCCTCGGATCCGGATTATATCGATGGTGAGAGAACAACTTCGGGCGATGGGGAGACAATAAAAGGTGGATTACCAAGGAAAGGACAGATCGCAGCGGACGGCGGGTCTGCAAAAGGAGGAGAATTGGCTTCAGGAAGAAATATATCAATGGCATACATGCCTTGGGAGGGATACAATTCCGAGGACTCCGTACCTACTAGCGAACGTCCAACATTTGAAGATATCTATACGTCTATTCATATTGATAAATATGAGATGGAGGCCCGCGTCACAGCCGAAAGAATTACTAGGAAAATACCTCATTCAGATGATTATTTCCCTCGCCACTCGGACAGTGGCCCCATATCACCAGGATCCTGGGTAGAAACCGGAGATGTCTCGGTAGGCAAACCAACACCCCGAAATGAAGAATCACCGAAAGCTCCGGAAAGTAACTCACCGCAAGCCATTCCTGGTATTGACGTCACTGCAAGAGAAACCTGCCTCAAGGTACCAACGGGTGGAAGAGGTCGAATCCTTGATGTTGGATGGATCTATCCGGATACGTCCAGGGTTGTCCGTGTATATGTCCCGCAAGCGCGCGAAATGCAGGTTGGTGATAAAGCAGCTGGGAGACATGGTAATAAGGGTATTATCCCAAAGATTGCACCTAGACAGGATATGCCTTATTTGCAGGATGGAACATCGATCGATATGATACCGAGTCCTTCGGGGGTGCCGCCGCGAATGAATGTAGGACAGATCTCTGAACGTGTGCCTGGTCCCGCGGGATACAACCTGGAGAGACATCATAGAATAATACCTTTTGATGAGAGATATGAACGAGAAGCCCCGAGAAAGTCAGTCTCTCCCGAAACCTATGAAGCTAGTGAGCAAACGGCTAATCCACGGTCATTCGAACTTGATAATCCCGGAAAAAGCAAACCAATTGATGGAAGAACGGGAGAGGCGTCTGAACAACCCGTTACGGCGGGGAAAGCTCATATGCCGAAATTGGTTCATCAAGTTGATGATAAAATCCATGCACGCTCCAGCGGACCTCATCCGCGTGTCACGCAACAACCGCTCAAAGGGAAGTCCAAGCAAGGGGGACAGCGGGTGGGAGAGATGGAAGTTCGGGCTCCGGAAGGTTCTGGTGTCTCTCATATCCTGCAAGAAATGCCTACTATGAAACCCGATCATGTTCGGGCCCGTCGTAAGGTGGTTGGTACCATCGTGGCCGGGGAACCGGTATACACCACTCCGGAATCTCCTCGATCGCCCGTGCGAGAACCACGACGTTTAGCCCCAGAGTTGGATCTGGCTGTCGTAGAGAAGTCTCTCATCAATATCCTCGAATCGGATTAGCTTCTCCCGAACAAACCCGCGCCCGGGCTGACAAAGTATTGCCCACTGGAGAAATAGTTGGGCGGGTTACTCAACCCAGCACCTT---CCATCATGGTAGCGATGACCCAGAAAAAGATGGAACATCTCGTGAAAGAATATCTGGGCCTCTT---AGCGGGGTTCGCGCTCGCGGAAAGTAC---------------------GGAGATTCCATATTCTGTCAAGAATGCGGAGCCGAATATATTGAATCCCGAGTCCGGAGATATCGGATGGGATACATCAAATCAGCATGCGCTGTAACTCATGCACGGTATTTAAAAAACCTTCCAAGTCATATAGCGAATATCCCATCTAAGCCTCTGCAGGAGTTAGAGAGCCTAGCATACCGC---CCCCTTTCCGCCAGGCCTGTAACCGAAAAACCCACCCCATCCGGATTCAAACGAGGCTTCTTG------------GAGTACGGAAATCGGAACGAAACCATTCCCCACTTT------TGCTCAGATTCCGATGAATCAATGGAGAGGGAGGCAACCACAGGGGGAGATGCCATCAGGGAACCATCAGCCAGCCCGGACCCAAAAGCCCTTTCGGATCGTGCACACGCGGAATGGGAGTTTTGGTTGAGTGGTGGG---------GATGAATTGGAAGACAGGACGACTCAAAGGGGAAAAGATCTTTTGGTCAGACATATCGGATTAATTAAAAATCTTGTTCGAACGAAGACGAATCCGGAATGGACGGTTCCATCGTTATCACCGGTCCCTCCACCCGAACCAAGACCCATG---GTCCAATTGGGCGAGGGTCGAATGATCAGCCCAGATATAAACGAACCTCATAGAAGGATCATTCTTCGAAACAATTGCCTCGGTAATCCATCAGCAAGAAGA---GCACCAGAGGGGGTTCTCGTTCGTCAAAAGAAACTGCTTCAGGGAGCTGTGGACGCGCCC---ATTGGTAATGGCATCA------CGGATACCGATGAGAGGCCTTCTAAACCTTCTTCAGATATGGTTCAAGGCAAGGAAGGAAGATCTCGCGAGAATTCACCCGGAAAACGAGTTGATCATCCAGGTCGCCCTGCCATCGTGGTGGGTCCCTACCTATCATTGCACCAATGCGGATCGCCGCGAGGGATAGCCATGGAGCCTCCTCAACCATTCATAATTCGCAGTTCGATTGGGCGAC---ATGCCCCTAGCATTAGAGCCGCAAAACCCCCAACTCGGAAAAAAACGCCCCTTGTTCGGGAAATACTCCGGGAGGTTGTGCGAGGACATCCCGTATCGTTGAATAGAGCACCTACACCGCACAGGCCGGGAATCCAAGCATTCGAACCGATTTCGGCAGACGGCTGCGCCATCCGTTCACACCCATCAGTTTGTGCAGGGTCTAACGCAGACTCCGACGGGGATCAAATGGCTGTCCATGTACCTCTACCGTATGGGACCCAAGCAGAAGCTCGTCCATCAGCGCTATCTCATACAAATCCCCCGTCCCCAGCCATGGGGGATCCCGTTTCCGCACCGAATCAAGATATGCCTCCCGGACCCCATATACCAACGATCGGTAATG------------------------------------------------GTGGGAATAG------------------------------------------------------------------------------------------ACAAAGTCCCCTGTGGCTCCGATGGCCTACGGACGATTCGCGGATTATGAATCCCATTGATCGGGAAGAGCCCTTTGAGGTTCAATACGA---------AACTTGTCACCAAATCCACGAGAATTATAAGACC------------------------ACACTTAGTGTATATGTTCGTACAACTGCCGGTCGTATCATTTTCAATCAACGAATGGAAACCCACCTGGTTTCCGACTCGGCATAACCAAAAATCATCATCCTAATTGGTACGCACGACCGAAGATTCATTCCCAGTATGTTCGGGAGGATAAACAAGTACGTGATTGTATTGACGCTTACGTTCACGGAATTGCACGTGTCAGAATTGGGAGAAAAACCGACTTGCCCACGGTAGAAACACACGCAGGATCTCCAGCCATACTGATCAGGAGCCATGGTCGGGGGATCGAGCAATCAAGGATGAATATGCAATGGATCGGGAGAGTTCATATCACTCCGGCGGAAATATCGGAACCTTACGGAGAACCAAACACACCCGCAAAACATATAGCCCCACAACCGAATAATCGAGTTGCATTCAGAAGAACCACGAAAAAAGCCACTGAACCTGCGATAAAAAATGGCCGGAAGGGTATTAAAACACAGATGGCAGGACGTCTCAATGGAGCCGAAATTGCTCGTGTTGAATGGGCCAGGGAAGGAAGAGTCCCTCTGCAAACCCCACGGGCCCAAATTGATTATCGTTACTATCCAGCCCAAACTGTTTACGGAGTATCGGGAACAAAAGTCCGGATTTTGAGGTCGTCAAGCCACGTCACGCCGAGGTGCAAAGGCCGATCCAATTTATCGTAACCGATTGGTTAACATGTTGGTCCGTCATGTTCCTAGGAACGGCAAAAAATCACTGGCCTACGGAATTATCCATAGTGCCATAAGGCTCGTGGAGCAGATGAAGAACAATCCATTATCTATTCCGCGTCAAGCAATCCGTAGAGTGACTCCCGATGTGACGGTGAAAGCGCGACGTCCGG------GATCTACCTACCATGTCCCCACCGAGATGGGATCCGCACGAGGAAAAGCACTTGCTATCCGCCGGTCATCGTGGGCATCTCGGAAACGTCCAGGACGGGATATGGCTCATAAACCAAGTCTCGAATTGATGGATGCCGCAAGGGATGGTGGGAACGCTACACGCAGGAAAGAGGAAACCCGTAGAATGGCAGAGGCCAATAGAGCTTTCGCAAATATGGGCAACGACGCTATTGACGAGACTATTGACGAGACGATAACCGCTCCTAGAAACGCCGGCTCGAGGAGGGCGGATACAGTTCGAATATCATCTACTAATACCACTATAAACACCGGAAGAGTTCCCGTGGAGGAAGGTTACTCGGGCAACCCCAGGGAGCACCGACAAGGTACGAACCGTTTACCGATTTCGACTTCGAGGTAT---CGGGGGAGAATGAGGAAAGCACGCATAACCACTTGTAGGCGTATAAGCAAACCCGGCTTAAGGGTATACACCGGTTATAAAGATATACCTAAGGTACCGGGTGGTTTGGGAACGGTCATTCCTCCAACTCCCGGCGGAATGACGACGGATCGGGAAGCTCGGCAGAAGCGGATCGGGGGAGAGGTGCCGCGTCACGTATGGAGGGGAGGATAACCAAGGGAGTTATCCACACTCGGGCAAGTCCTAATAATACCATTGCTACCGCCGCGGATGCAAGAGGACAAGTGGTCCCCTGGTTCTCCGCTGGTGCCTGCGGATTTGGGGGTGCCAGAAAGAGCACAGCATTTGCCGCTCAAACTGCAGCGGAGAATGCTATTCGTGCGTTGATTGATCAAGGTGTAAAACGAGCCGAAGTCGTGATAACAGGTCCGGGACCAGGACGAGATACAGCATCGAGAGCAATTTGCGGAAGCGGTGTAGTGCTAGGTCCTGCGCGTGACATAACCCCTATGCCCCACAATGGATGTAGACCCCCGAAGAGGAGATGCATAAGGGTGTTAT---CCGAAGGGATAAGGGAAAGCAGGGATTGGGAAATAAATACCATCGTCGATCTCTAAAGGCAAGGATGGGCGAAGCTTCGTCTTTAGACGGAAGGTGGGAGATTCATAAGGAATCAC-CGCGCAATAGTGCACCTACGCTACATCGCCGTTGTTTCTTGACCGGAAGACCTGGAGCCAATTACCGCTATTTCGGTCTTTCCAGGCATGTACCTCGTGAGACGGCCCATGCGTGTTTCCCGAAGAAACGATAATTTCATTGATAAGACTCTTACCATTGTAGCGGATGTTTCATCGCGATCAATTCCGACTACTGGGAGAGAGAAAGAAGCATCCACTTATCACAGAGATGGAATGCCGGCTCAGTCCGGGGGGGAATATGCGGAAGCCTTACGGAATCATTACGAAGCCGCGCGCTTAGAGACCGATCCTCATGATCGGAGTCACATACTACATAACATAGGTCCTATTCATGCGAGTAGTGGAGAACACGCCAGGGCTTCGGACCATCACTCTCAGGCGTTGGGACGAAATCCATCTCCGCCACAGGCTCCCAATAATACGGCCGTGATCCGTCACCACCGAGGAGAACAAGCCATCCGCCAAGGAGATCTTGAGACTCCTGAAGCTCGGTCCGATAGGGCTGCTGATCATCGGAAACAAGCCGTACTACCCGCTCCGAACAATTACACCGAAGCGCAGAATCGGTCGAAAGTGACGGGACGTATGGTGAACACT---CGACCCGACGAGATTAGCAGCATTATCCTAGGGCAAATCGAGCAGTATGATCAGGAGGTCAAGGTTTTCAATACTGGTACTGTACTACAGGTGGGGGATGGAATCGCCCGCATTCACGGTCTTGACGGAGTCATGGCAGGGGAATTGGTAGAATTCGAGGATGGTACAGTAGGAACTGCTTTAAATTTAGAATCGGACAATGCTGGAGCTGTTTCGACGGGGGATGGGTTGGCCACACAGGAAGGTAGCTCCGTGAAAGCGACGGGTAAAATTGCTCAGATACCAGTAAGTGATGCCTATTTGGGTCGTGTCGTAAATGCTCCGGCTCAACCCATTGACGGCAAAGGTCGAACCGCAGCTTCTGAATCCAGACTAATAGAATCTCCCGCTCCTGGCACCATTTCGCGGCGCTCCGTCTATGAACCAATGCAAACAGGTCTTATTGCTATCGATTCAACGATTCCTATTGGGCGGGGTCAGCGAGAATTGGTCATTGGAGACAGACAAACCGGTAAGACAGCAGTTGCTACAGATACTATTCCGAATCAGAGAGGTCAAAATGCAATACGTGTCCATGTGGCTATTGGTCAAAAAGCATCTTCCGTGGCTCAGGTAGTTAATACATCTGAGGAACGAGGCGCAATGGAATATACTATTGTGGTAGCAGAGACTGCGAATTCTCCTGCCACATCGCAATATCCAGCCCCTTACACGGGAGCGGCTTCAGCAGAATACTCTATGTATCGTAAACAACACGCTCTAATTATCTACGATGATCTTTCAAAACAAGCACAGGCTCATCGACAGATGTCTCTTCTTCCGAGAAGGCCGCCGGGTCGAGAGGCCTATCCTGGAGATGTTCTCCATTCGCATTCTCGTCCTCTGGAACGAGCAGCCAAATTAAGTTCTCAACTAGGTGAAGGAAGCATGACTGCCTTGCCCATAGTTGAAACTCAAGCCGGAGATGTTCCAGCTTATATCCCTACCAACGTCATTTCCATCACAGACGGACAGATATTTTTGTCGGCAGATTTATCCAATGCTGGAGTTCGACCCGCGATCAATGTCGGTATTTCCGTATCTAGGGCAGGATCCGCGGCTCAAATAAAAGCTATGAAACAGGTGGCTGGTAAATTGAAATTGGAATTAGCTCAATTCGCGGAACTAGAAGCCTCTGCACAATCTGCTTCTGATCTCGATAAAGCTACTCGTAATCAATTGGCGAGGGGTCAAAGATTGCGTGAGTTGCCTAAGCAATCCCAACCAGCGCCTTTGTCGGTGGAAGAACAAGTGGCTACTACTCATGCCGGGGTCAGTGGATGCTTGGATGTATTAGATATCGGACAAGTTCAAGGATTTCTTGTCCAGTTGCGTGAGTATTTGATCACTAATAAACCCGATTTCGCAGAAATAACACGTCCTACTAAGACGTTTACGGAACGAGCAGAAATCCCTCTGAAAGAAGCTATTAAGGAGCATACTGAATCTTTCCTACCTAGG-GAATGTGGGACGTACTACCCAGATTATTGGTCCAGTATCGGATGTGTCTCCCTCCCCGGACGAGATGCCTAACATCTACAATCCCTTGACGGTCACAGGCCGAAATCCGGCTGGTCAAGAAATCAATGCCACTCGCGAAGTACAACAATCCTTGGGGAATAATGAGGTGAGAGCTGCAGCTACGAGCGCGACGGATGGCCCTACGAGGGGAATGGCAGTTATTGACACGGGAGCTCCCCTGAGTGTGCCGGTCGGTGAAGCTACTCCTGGACGAACCCCCAATGCCCCAGGGGAACCTGTCGATGATTTAGGTTCTGTG------GGCACAAAACCTCCCATCCATAGAACAGCTCCAGCCTCCACACAGTCGGATACCAAACTATCGATCTCTGAGACGGGGATCAAAGTGGTAGATCTGTTAGCTCCTTACCGCCGTGGAGGAAAGATTGGATCGTCCGGAGGGGCCGGAGTAGGAAAAACAGCACCAATCATGGAATCGATTAACAACATTGCCAAGGCCCACGGTGGTGTGTCCGTATCCGGCGGGGTGGGAGAGCGTACCCGCGAGGGGAACGACCTTCACATGGAAATGAAAGAATCGAAGGTGATTAATGAACAGAATATTTCCGAACCAAAAGTGGCTTCGGTCCACGGTCAGACGAATGAACCACCGGGAGCTCGTATGAGAGCTGGTTCAACCGCTTCAACCACGGCCGAATATCCCAGGGATTCTAATAAGCAAGACGTACTCCCATCCACCGACAATACCCCCCGATCTGTTCAAGCGGGATCCGAAGCCTCCGCTCCATCAGGTAGAATGCCTCCCGCTGTGGGCCATCAGCCGACGCCTGGCACAGAAATGGGTTCTTCGCAAGAAAGAATTACTTCCACGAGAGAGGGATCTATCACCCCCATTCAAGCGGTCTATGTACCCGCGGACGATTTGACCGACCCTGCTCCTGCTACAACATCTGCACATCCAGATGCTACCACCGTGCCCTCTAGGGGATTAGCCGCCAAGGGTATTCATCCAGCAGTAGATCCCTTAGATCCAACTCCTACCACGCCTCAACCCCGGATTGCCGGCGAGCAACACTACAGAACTGCGCAAGGAGTGAAGCAAACTCCGCAACGTTACAAGGAACCTCAAGACATTACAGCTATTCTTGGACTTGATGAATCACCGGAGGAAGATCGTTTGCCTGTGGCGAGGGCGCGAAAGATAGAACGTTTCTTACCGCAACCCCTTCTCGTGGCAGAGGTGCTTACCGGTTCACCAGGGAAACACGTAACTCCCGCAGAAACGACCAAGGGTTTTCAAATGGTCCCCCCCGGAGAAGTAGATAGTCCTCCCGAACAACCTTCTCACTCGGTAGGTAATATCGATGAAGCGACCGCGAAGAACCTCCGCGTAATGACCCCTAATCAAGTTGTTCGGAATCCAGAAGTTCAAGAGGTTATTCTATCTACCAGTAGTGGTAAAATCGGCGTACTATCTAACCACGCTCCACCCCCAGCAGCCCCGGACATAGGGATACCGAAAATACG---------TGGGCAATGGTCAATTCTGGCGTTGATGGGCGGTTTTGCTGTGGTGGACGAGAATCGAACAACTTTATTGGTGAATCAAGCGGATAAAGCCGTAGATATTGATCCCCAGCAGGCTCGGGA----GGTTTATCTAAGAGCTCGGGATGAGCCGGCTCGGGCCAGAGGGGGGAAACAGACTATCGAGGCTAATTCAGCATTACGAAGGGCTAAAGCACGGTTAGACGCGATCGCTGCGACCGACGATTTCGTTATTCCCGCAGGGGGTTTTGCCCTAAACACCAACCCTTTAGAAACGAATTTGATTAATTCAGGGGTAGTACTCGCCTTACTAGTCTACCTCGGAAGGGGAGTGTTAAGTAATTTATTGAATAATCGTGAACGTACCATCCTAAATGCTATCCGCGACGCGGAAGATCGGTATAAGGAAGCCGCAGATAGGCTTGACCAAGCCAGGGCCCGCTTGCTGCGAGCGAGGGTTAGAGCGGACGATATTCGCATGAACGGTCTCTCCAGGGTGCAAAGGGCAAAACGAGATCCGGCCAATGCTGCCGACGGGGATTTAGAACGATTAGAAGAATCTAAGAATGCTACTATTCGCTTCGAGGAACAGAGAGCGATTGAGCAAGTCCGCCAGCAAGCTGCGCGACTTGCGTTAGAGAGAGCTTTGA-AAGCTTCGGACATTCGTTACGAACCCCTTGATCTCCGCTGCCTCCGTTGTTGCCGCCGGATTAGCCGTAGGTCCTGCCTCCACAGGACCTGGTGTCGGTCAGGGTACCGCCGCAGGCCAAGCCGTGGAAGGTATTGCGAGACAACCCGAGGCTGAAGGTAAAACTCGAGGTACCTCATTGCTAAGTCCAGCTTTTATGGAAGCCCTAACTATTTATGGACTAGTTGTAGCTCCGGCACCCCTATTTGCAAATCCATTTGTTCATTTCAAGACTTGTACGGGGTAGGTGTGGGGGTAGGTCAACATTCCTACTGGCGAATGGGTGGTCCTCAGGTTCATGGACAAGTACCCATAACCCCCTGGGCCGTAATTATTATTTTGCCAAGTCCGGCTCTTTCAGGCACTCGGGATTTACGAACCGTGCCATCCGGTGGTCAGAATATTGTGGAATATGCTTCAGAATTCCCTCGGGACCCGGCTAGAACCCGAATAGGGGAAGGGTATCGTCCCTGGGTTCCCTCCATCGGAACTATGTCCCTATCCATCTTCGTTCCCAATTGGTCGGGCGCCCTTATTCCTCGGAGAATATCGGAATCACCTCACGGGGAGTTAGCCGCGCCCACGAATGATACTAATACTACTGTTGCTTTAGCTTTGCTTACACCAGTAGCATATTCTTATGCCGGTCTCCGCAAAAAAGGTTCGAGCCATTTCGGTAGACATATACAACCAACCCCAATACCCTCACCGACCAATACCTCGGAAGATTTTACTAAACCTTCACCGCCCAGTTCTCGACTCCCCGGCAATATATCGGCTGATGAATCGGTAGTTGCCGTTCCCATTCCCCTGGTGCCTCCAGTAGTTCCTACACCTACGATGTCATCAGGATCGTTTACAAGTGCTACTCAGGCTCCGATTCTTGCAACTCTAGCCGCGGCTCATACAGGAGAATCCATGGAAGATCATTCGGGGAGATAGCTTGGGCCGGAGAAGCGTAGTTATCGCTTTCGCTTGTGCAACAGGATTCCTACCACACCGCCGGCCTTATCCTGGGCACTCACCATCAAGTGATCTATATGAGCCATCCACGCTTCCCCCACGGAGTCCCCGTTCGATTCATACAGTTATTCATGGCCATAACAGGTTTGGTGCAATGACCGCACCAGGTGCAATGTCGACTTATGGTTCTGCAACTGTAACAGTTTTAGTGCCCGCTCCGCAATCCCATCGGTCGATGATGCATGCGAGTACGATGACGCCTAGCCACGCGGCTCTCTCGCGTGGGTCTTTGCTAGCAATGGCTTCCCCAGTAACTTCGCTAAACATCCTTCTCTCGTTACCCATGGATTACCGCGAGAGACAATTGCCCCGATCGGATCATTGGAGTTATCGAATCGTTAGTTCGGGCTTCCTTTTCTCGACTCCCGGTATCCCTCCCGGAGCAGTATGGGCTAATGAGGCACGGGGATATCACCGGAATCGGGATCCCAAAGAGACTTGGGCCCTAATCACCTGGCTCACATCCGCGATTCATCCGCACACGAGAATGACTGGAGGTTTGAAACCAGCCATTGTAGCTCCTATCGGGTCCCCCACCACTTGGATTCGTCATTCAGGGGTAAATCTATCGGGAAGGGGTTTGCACAGCTACGGATGGTTGAATTGGTGTCAAAGTATCCTTTCGAATCTCCGGAGAGGAAGATATGGTTCGGAACCGACTTTATCGAGAGAGATCGTCATTTTTAGGTCAACACTTGGATGATGAAATTGCAAATCAACTTATTTGTATTACGACGCACTCAAATGGGGAGAACCGAAGTCAGGATACTCATTCATATACAAATCCTCCCGGCGGGGCGGTATCAGCAGGAATATCTGTCTATGATATTACGCAATCTGCGGTACCGGACGCGCACACCATTCGCGTAGGATTGGCCGCTTCAATGGGATCTTCCATATCAACTGGGGGGGAAATCACCAAACGTATAGCGCTACCCCACGCCAGGGTTACGATTCATCAACCTGCTAGCTCTTTCTACGAAGGACAAGCGGGGGAACGTCCGATGGAGGCAGAAGAGATATTGAAACCTCGCGACCGCACTACCAAGATTTATGCACGGAAAACGGGTAAACCCCTATGGGTAGTTTCCGAGGATATGGAAAGAGATGTTTTCACGTCAGCGAGAGAAGCCAGGGTTCATGGCATCATCGATCCTGTAGTCTACCCCGAAACCACATCCGATCTCTGCGCAGCAGGGTTATGAAAACCCTCGAGAGGCCACCGGGCGTATCGTCTGTGCCAATTGTCATTCGGCGAAAAAACCCGTGGATATCGAAGTTCCGCAGCCTGTACCTCCGGATACCGCACCCGAAGCAGTCGTGAGAATACCGTATGACGCGCGAGTGAAGCAAGTACTGGCTAACGGTAAGAAAGGAGCCCCGAACGCGGGAGCCGTCCCCATTCCACCCGAAGGATCCAAATTGGCCCCACCCGAGTATATAACTCCCGAAATCCGGGAGAGAGTAGGTAATCTCTTCTTTCAGGCTCATCGTCCCAATAAAACAAATATTTTGGTGATAGGTCCTGTCCCGGGTGCGAAGCACAGTGAGATTGCGTCCCCCATCCTCCCACCGGACCCTGCCACCGAGGAAGGGGCTCATCTTTTGAAGTACCCTATATATGTCGGTGGTAACAGGGGGAGGGGACAAATTCATCCCGATGGGGGCAGAAGTAACAATACAATTTACAACGCCTCAGTCGCGGGCAGAGTCAGTCAGATTTTGCGAAAAGATAAGGGTGGATATGAGGCAACGACTGATACACCGGACG---GTACTGTGGTTGAGACCGTGCCGCCGGGACCAGAACTCATCGTTTCGGAGGGTGAATTGACTAAAGTCGATCAGCCATCAACCAATAATCCTAATGTAGGTGGATTTGGTCAGGGAGACGCAGAAATAGCACCTCAAGATCCGTCACGCGTTCAAGGTCCTTTGTTATTTCTTGCATCGGTTATTCTGGCACAGATATTCCCAGTACCTAAGAAGAAACAGTCCGAGAAGGTCCAATTGGCCGATATGAAACCCAAAGTACGGTTGAAGCTCCATTATCCGGAACCGCATTGGGTTTGATTCCAATAACTCTAGCTGGACCATCCGTAACTGCATATTTGCAACACCGTGGTACGCCCACCATACTCTATCATCCGGGACTTCCTTCGGCTGTCTTAGCTTCAGCTCTAGTTCCATCCATCGGTCCCCGCAAGATACAAATTCCTATGGATATAGTCAATACTGCTCGGGCTGCCTTGATGGTAGTTTCTACATCTCCTCTCTCGCCTGTGGTACGGGGAAGGAGTGGACCAACGACGACTATCCGTCCAGCGGAACCAGGAATTGCGGTGGAAACGGATCCCGCGAAAACATCCTTCGAGGAATGGTCCAAACCCGGTCACCTCCCGCGAACCTTGGCTAAAGGCCCTAATACCACCACCCGGACCCGGAACCCACACGCCGATGTTCATGATCCTGACAGC---CATACCAATGATTTGGAGGATATTTCTCGAAAAGCCCCTAGTGCTCACTCTGGCCAACCAGCCATTATTTCCGTCCGGTTGAGCGGTATGTACCTCCATGGGGCCCGTTTCTCGAATTACGAGGCATGGCCAAGTGATCCGATCCACATTAAGCCCAGTGCTCAGGTTGTCTGGCCAATAGTGGGTCAGGAGATTTTGAACGGAGATGTAGGGGGTTTCCAGGGAATACAAATAACCTCTGGATTCTTTCATATTCGGCGGTCATCTGGTATAACCAGCGAATTACAACCGTACTCTACTGCGATCGGTGGATTAACCTTTGCAGCGCCAATGCTTTTCGCTGGTCGGTTTCATTACCACAGAGCCGCCCCCCAACTGGCTTGGTTCCAGAATGTAGAATCCATGTTGAATCACCACCTAGCAGGACTACTGGGACTGGGTTCTCTGTCCCGGGCGGGGCACCAAGTGCACGTTCCTCCACCTATAAACCAGCCTACGGATACTGGAGTGGATGCTAAAGAAATTCCTCCACCTCATGAATCCATTTCGGATCGTCATCCTTTGGCCCAACTTCATCCGGGTTTCGCCAAAGGGCCAACCCCATTCTTCACTTTGAATTGGTCAGAATATTCGGATTCTTCAACCTTTCGCGGGGGACTAGATCCGGTCACTGGGGGCTTGCGGCTTACTGATACCGCCCATCATCATTCAGCCATTGCAGTCGTCCCTCCGATAGCTGGTCATTTTTATAGGACCAACTGGGGCATTGGCCACAGCCCAAAAGAGGTTCCGGAGGCCCATAAAGGTCCATTCACGGGGGAGGGTCACAGGGGCCTTTATGGAATTCTAACCACCTCATGGCACGCTCAATTAGCCCCCAATCCAGCTATGCTAGGCTCCCCCACAATTGTGGTAGCTCACCATATGTATCCTATGCCCCCTCATCCGTATTTGGCCACCGATTATGGTACTCAACCCCCTCTGTTTACGCATCACATGTGGATCGGTGGATTTCTCACCGTGGGGGCTGCTGCGCACGCAGCCATCTTTATGGTGAGGGACTATGATCCAACCACTCAATGCAACAATTTATCGGACCGTGTTCCGCGACACCGTGATGCAATAATATCACACCTTAACTGGGCATGTATTTCTTTGGGTTTCCATAGCTTCGGTTTGCATATCCATAACGATACGACGAGTGCTTTGGGGCGTCCTCAAGATATGTTTCCGGATACTGCTATGCGATCACAACCCATATTTGCCCAGTGGGTACAGAACGCTCATGCCTCAGCACCTGCTTCGACAGCT---------------AACACCAGTTTGGCCTGG---GGTGGCGTATTAGCAATAGGCGGCAAGGTGGCCTTGTCAGCGATTCCGTTGGGAACCGCAGACTTTTCGGTACATCATATTCATGCATCTACTACCCATGCAACTGTATTGATCCCACCTAAGGGTGTTCCGCCTGCTCGCAGCTCCCGCTTAGTGCCGGATAAAGCTAATCTCGGTTTTCGTTTTCCCTGCGACGGCCCCGGAAGGGGAGGAACATGTCAAGTATCTGCTTGGGATCATGTTTTTTTAGGCCTATCCCGGATGCACAATTCGATCCCGGTGGGAATCTTTCACTTTAGCCGGAAAATGCAATCCGATGTTCGGGGTAGCGTCAATGCCCAGGGAATAGTTACTCACATAACAGGTGGGAACTTCGCGCAAAGTTCGATAACCATTAATGGATGGCTCCGCGACTTCCCATGGGCACAGGCTTCTCAAGTCATTCAATCTTATGGCTCCTCGTTATCCGCATACGGTCCATTACTCCCAGGTGCTCATTCCGTTCGGGCCTCTAGTCCAATGTTTCTATTTAGCGGTCGTGGACACTGGCAAGAACTCATTGAATCTGTCGTTCGGGCGCACAACAAATTGAGAGTAGCTCCTGCTATCCAGCCTAGAGCTTCGAGCATCGTACAAGGCCGCGCCGTAGGGGTGGCCCATTACCTTCTGGGTGGGATTGCCACGACATGGGCATTCTTCCTGGCAAGAATCATTGCGGTAGGAACGGCATTAAGATTCCCGAAATTCAGCCGGGGACTGGCCCAGGACCCAACAACTCGTCGTATTTGGTTCGGTATCGCTACCGCGCATGACTTCGAGAGCCACGATGGCATGACTGAGAAGCGTCTCTACCAGACAATTTTTGCTTCCCACTTTGGCCAGTTGGCAATAATCTTCCTTTGGACCTCGGGCAACTCATTCCACGTAGCTTGGCAGGGTAATTCCGAGGCATGGATTCAGGATCCCTTGCATGTCAGACCTATTGCTCATGCAATATGGGACCCCCATTTTGGTCAACCAGCTGTGGAAGCATTCGCTCG------GGTTAATATTGCTTATTCCGGTGTTTACCAGTGGTGGTACACAATAGGTATGCGTACCAATCAAGATCTTTATACTGGAGCTTTTTATCCGCTAACCGTATCCATTCTCTTTCTGGTGGCAGGTTGGTTGCATTTACAGCCTAAGTGGGAACCTAGTATATCGTGGTTCAAGAACGCTGAATCTCGTCTTAATCATCACCTATCAGGACTATTCGGAGTCAGTTCTTTGGCTTGGGCGGGGCATTCAGTTCACGTTGCCATTCCCGAATCGAGGGGGGGGCACGTCAGGTGGGACAACTTGCTGAGCGCGCTACCGCACCCGCAAGGTCTGGGGCCTTTTATTGCCGGTCAGTGGGGTGTTTATGCCCGAGATGTTGATTCCAGTAGCCACTTATTCAATACTTCTAAAGGGGCAGGCACCGCCATTCCAACTTTTCTTGGGGGATCCCACCCACAGACTCAAAGCCTTTGGTTGACCGATATCGCCCATCATCATTTAGCCATTGCAGTTGTTCCTACCATTGCTGGTCATATGTATAGAACTAACTCTGGGATTGGACACAGCATGAGGGGAGTCCTGGAGGCACATATTCCTCCAGGTGGCCGACTCGGGCGTGGTCATCAAGGACTTTATGACACGATCAATAATCCTCTCCACTTTCAATCGGGTCTTGCTTCAGCCTCCCTGGGAGTCGTTACTTCCCCAGTAGCTCAACACATGTATTCTTTACCCGCCTATGCATTCGTTGCGCAAGACTTCACTACTCAAGCTGCATCACACACTCATCATCAGTATATCGCTGGGTTCATCATGACGGGTGCATTTGCCCACGGAGCCATCCTTTCTATTAGGGATTATAGTCCG---------GGTAGGGTTAATGTATTGGCAAGAATGCTGGAACACAAAGAAGCTACTATATCTCACTTGAGTTGGGCTAGTTTATTTCTGGGTTTCCATACCTCGGGACTGTATGTCCACAACGATGTTATGCCCGCTCCCGGCACCCCGGAGAAACAGATCTTGATCGAACCCGTATTCGCCCAATGGATCCAATCGGCCCATGGCAAAGCCTCATATGGTTTTGACGTACTCCCATCTTCACCAAACGACCCCGCTTTTAATGCCGGTCGAAGCCTATGGTTACCCGGTTGGTTGGATGCCATCA------------ATTCATTATTCTTGACCATAGGTCCCGGGGATTCTCCGGTTCATCACGCCATAGCTTCAGGCTTGCACACAACCACGTTGATCCCGAGCAAAGGTGCTTTGGATGCACGCGGCTCTAAGCTCATGCCGGATAAGAAAGAATTTGGTCATGGTTCCCCTCGCGATGGTCCAGGACGAGGTGGGACTCGTGATATCTCAGCCTGGGATGCCTTTCACCTGGCAGTATTTCGGATGTCGAATACTATTGGACGGGTGACGTTCCACTGGCACTGGAAGCATATTACGCTACGGCAAGGAAATGTAGCTCAATCCGATGAGTCTTCTACTTACTTGACGGGACGGTCAAGAGATTACTTGTGGTCAAATTCCTCGCAACCTATCAATGGATACAATCCTTTCGGAATGAACAGTCTATCCGTCTGGGCATGGATGTTTTTATTCGGACACCCCGTGTGGGCTACTGGATTCATGTTTCTCATCCCTCGGCGCGGATACTGGCAAGAGCCCATAGAGACTTCAGCACGGGCTCATGAACGGACGCCCCTGGCTCATTTGGTACGTTGGGGGGATAAGCCGGTAGCTCTTTCTATCGTACAAGCAAGATTGGTTGGATCAGCTCACTCCCCCGTAGGTTATACATTTACTTATGCAGCCCCTCCGATTCCTTCCACGGCGGGCAAGTCTGGCATGATGGCACATCCAGCAAAGATTCATGGTACATGTATTGGTCGTACTCAATGCGTTAGAGCTTGTCCCACAGATGTGTCGGAAACGATACCCTGGGATGGATGTAAGGCTAACCAAATTGCCTCCGCTCCCAGAACGGAGGACTGCGTGGGGTGTAAAAGGTGTGAATCTGCTTGTCCGACGGATCTTTCGAGTGCACGCGTCTACCTGGGATCCGAAACAACTCGAAGTACGGGCTTAGCTCACACGACGGCAGCCTCTCACTCACCCTCTGTATCTGCGCCTCCAGTGGGTCCAGTCCCCCCAGCAATAACGATGGCCTTCTCGCTTGTATATACAGAGGGAGACGAGATTGCAACGCAGGAACGCAGGATGTAAAAACATATCCCCCCGCAGCGCCTGTTCCAGCCACGCCGCGGTTCGGATCTTTGGCCGGTTCGTTGATCGAGATTAATCGTTTGTCTCCGGACGCTCCAGTATCCATGACCGCAACTCTAGAGAGACGCGAAAACGCAAGCCTATGGGGTCGCTTCTGCAATTGGATAACCAGCACCGAAAATCGCCTTTACATTGGGTGGTTCGGTGTACTGATGATCCCGACCCTGTTAACTGCAACCTCCGTATTCATTACTGCTTTTATCGCAGCTCCGCCAGTAGATATTGACGGTATTCGCGAGCCCGTTTCTGGTTCTCTTATATACGGGAACAATATAATCTCTGGTGCTATTATCCCCACCTCCGCCGCTATCGGTTTGCACTTCTACCCCATTTGGGAAGCGGCATCTATTGATGAATGGCTATACAACGGCGGTCCCTACGAACTAATCGTTCTTCACTTCCTGCTTGGAGTAGCTTGCTACATGGGTCGTGAGTGGGAACTTAGCTTCCGCTTGGGTATGCGCCCTTGGATCGCTGTTGCGTACTCAGCTCCTGTTGCAGCCGCCACCGCCGTTTTTTTGATCTACCCTATTGGTCAAGGAAGCTTCTCCGACGGTATGCCTTTAGGAATTCCTGGCACCTCCAACTTTATGATCGTGTTCCAAGCTGAACACAACATCCTGATGCATCCGTTCCACATGTTGGGTGTGGCTGGCGTTTTCGGCGGATCTCTATTCAGTGCTATGCATGGTTCCTTGGTAACTTCTAGCCTGATCCGGGAAACCACTGAAAATGAATCTGCTAATGCGGGTTACAGGTTTGGTCAGGAAGAGGAAACATATAACATTGTAGCTGCTCACGGTTACTTCGGTCGATTGATTTTCCAATATGCTAGCCCTAATAACTCCCGTTCTCTACACTTTTCCTTGGCTGCTTGGCCAGTAGTAGGTATCTGGTTTACCGCTTTGGGCATCAGCACAATGGCTTCCAACCCAAATGGTTTCAACTTTAACCAATCCGTAGTTGATAGCCAGGGACGTGTCATCAACACATGGGCCGACATTATCAACCGCGCCAACCTTGGGATGGAGGTTATGCATGAACGTAACGCTCACAACTTCCCTCTAGATCCGA------------------------
>S_dregei_Liu26698_Kenya
ACGGGTCTGCCCTGGTATCGCGCCCACACCGTTGTCCTAAATGATCCCGGCCGTTTGCTCTCCGTACATCTAATGCACACGGCGCTAGTTTCTGGTTGGGCTGGTTCAATGGCCTTGTACGAATTGGCGGTTTATGATCCATCCGATCCTGTGCTCGATCCAATGTGGAGACAAGGCATGTTCGTTATACCCTTTATGACCCGTCTAGGAATAACGGAATCATGGAGCGGCTGGAGTATCGC---CAAAACTGTCACTAATGCGGGTATTTGGAGTTATGAAGGCGTGGCTACCGCGCATATTGTGTTACCCGGCTTGTTATTTCTAGCAGCTATCTGGCACTGGGTATATTGGGACTTGGAAATATCCAGTGACGAGCGTACGGGAACATTTGCTCTGGATCCGCCTAAGATCTTCGGGGTTCACCTATCCCTCCCAGGAGTACTTCGCTTTGGATTTGGCGCATTTCATGTCACGGGTCTGTTCGGCCCTGGAATCTGGGTATCCGACCCCTACGGGCTGACTGGGCGGGTGGAACCAGTAGCTCCAGCATGGGGAGCTAATGGTTTTGACCCTTTCGTTCCCGGAGGAATAGCTTCCCATCATATTGCGGCAGGTATCTTGGGTATATTAGCTGGTTCATTTCATCTCAGCGTCCGTCCTCCTCAACGATTATACAAATTGCTGCGTATGGGTAACGTCGAGACCGTTCCATCCAGCAGTATCGCCGCCGTGTTTTTCGCAGCTTTCATTGTTGCCGGAACCATGTGGTATGGCTCTGCGACGACTCCGGTAGAACTATTCGGTCCTACTCGTTACCAATGGGATCAGGGATTCTTCCAGCAGGAAATAGATAGGAGGGTTCGGTCC------GCTAGTAATCTAGGGCTGTCTGAAGCTTGGTCCGGAATCCCAGAGAAATTAGCCTTCTACGATTATATTGGTAATAATCCAGCCAAGGGAGGGCTATTCAGAGCGGGCGCAATGGATAGCGGAGATGGAATAGCTGTTGGTTGGTTAGGTCACGCCGTCTTCCGGGACAAGGAAGGACACGAGCTCTTTGTACGTCGTATGCCTACCTTCTTCGAAACATTCCCTGTAGTTTTGGTAGACGAGGAAGGAATTGTGAGAGCCGATGTTCCGTTCAGGAGGGCAGAATCCAAGTATAGCGTTGAACAGGTGGGCGTAACCGTCGAGTTTTACGGTGGCGAACTTGATGGGGTTAGTTTCAGCGACCCCGCCACGGTGAAGAAATATGCTAGACGTGCCCAGCTAGGCGAGATCTTTGAATTCGACCGTGCAACCCTAAAGTCCGATGGTGTTTTTCGCAGCAGCCCGAGGGGCTGGTTCACTTTCGGCCACGCTACATTCGCCCTCCTTTTCTTTTTTGGACATATTTGGCACGGCGCCAGAACCCTGTTCCGAGATGTTTTCGCCGGTATAGATCCCGATCTAGATGCTCAAGTTGAATTCGGAACGTTCCAGAAACTGGGGGACCCAACCACGGAAAGACAATCGGTAATGAAAATGAAAACCTTGTATTCCCCGAGGAGGTCTTACCCCGTGGAAACGCTCTTTAATGGAACCCTAGCCTTGGGCGGCCGTGACCAAGAAACCACTGGCTTTGCCTGGTGGGCCGGTAACGCGCGACTCATTAACCTGTCTGGCAAATTACTCGGTGCCCACGTAGCTCACGCTGGATTAATTGTGTTTTGGGCTGGAGCGATGAACCTATTTGAGGTAGCTCATTTCATACCCGAAAAGCCGATGTACGAGCAGGGATTGATTTTGCTACCCCATCTGGCAACCCTAGGTTGGGGAGTCGGACCCGGCGGGGAAGCTGTAGACATTTTCCCGTACCTCGCGTCCGGGGTACTTCACCTAATATCCTCCGCAGTTCTAGGTTTCGGAGGCATTTACCATTCACTTATTGGACCCGATACTCTGGAGGAATCCTTCCCTTTCTTTGGCTACACGTGGCGAGATAGGAATAAAATGACCACTATCCTAGGTATCCACCTGGTGTTGCTAGGTTTTGGTGCTTTCCTCCTAGTATTCAAAGCCTTGTATTTTGGAGGCGTATATGATACTTGGGCCCCCGGCGGTGGGGACGTGAGGGAAATTACGAGTCTCACTGTAAGCCCGGGTGTTATATTCGGTTATCTTTTGAAATCGCCTTTCGGTGGAGAGGGGTGGATTGTAAGCGTGGACAATATGGAGGATATAATTGGGGGGCATTTATGGCTGGGTTCCATCTGTATACTTGGTGGGATCTTCCATATCCTGACTAAGCCTTTTGCGTGGGCTCGCCGCGCATTCGTATGGTCCGGAGAGGCTTACCTGTCCTATAGCCTAGGGGCTCTTTCCATTTTTGGTTTCATCGCCTGTTGCTTTGTCTGGTTCAACAACACAGCTTATCCCAGTGAATTTTACGGCCCCACTGGCCCGGAAGCCTCTCAAGCTCAAGCCTTCACTTTCCTAGTCAGGGACCAACGCCTAGGAGCCAACGCGGGTTCTGCTCAAGGGCCCACCGGCTTGGGCAAATACCTTATGCGCTCCCCCACGGGCGAGATCATCTTTGGAGGGGAGACGATGCGCTTCTGGGATCTACGTGCCCCGTGGTTGGAACCCCTAAGAGGTCCCAACGGCTTGGATTTAAGCAAATTGAAGAGGGACATACAGCCGTGGCAAGAGCGACGATCGGCAGAATACATGACTCATGCCCCCTTGGGCTCCTTGAATTCTGTGGGCGGAGTGGCCACCGAAATTAATGCGGTTAATTATGTTTCTCCCCGAAGCTGGTTAGCTACCTCTCACTTTGTATTGGGATTTTTCTTCTTTGTAGGTCATCTATGGCACGCAGGAAGAGCCCGCGCGGCTGCCGCCGGATTTGAGAGAGGGATCGACCGTGACTCCGAGCCTGTCCTCTCTATGACACCTCTTAACATGAGATCGAGAAGTGCTTTCGATAACATGGATGACTGGCTAAGGAGGGATCGTTTCGTATTTGTGGGTTGGTCTGGTCTGTTGCTTTTCCCTTGCGCCTATTTTTCCCTCGGTGGCTGGTTCACAGGTACAACCTTTGTCACTTCATGGTATACACATGGGTTGGCTAGTTCTTACTTGGAGGGTTGCAACTTTCTCACCGCCGCCGTATCTACTCCTGCCAATAGCCTAGCACATTCTCTGCTGCTACTGTGGGGGCCAGAGGCACAAGGGGATTTCACTCGTTGGTGCCAATTAGGCGGTTTATGGACCTTCGTTGCTCTCCACGGTGCCTTCGGTTTGATGGGTTTCATGTTGCGTCAATTTGAGCTTGCTCGATCTGTTCAGTTGCGCCCGTATAACGCAATTGCGTTTTCCGCTCCCATTGCCGTTTTCGTTTCCGTGTTCCTGATTTATCCGTTGGGCCAGTCTGGGTGGTTCTTCGCACCAAGCTTCGGTGTAGCAGCCATATTCCGATTCATCCTTTTCTTTCAGGGTTTCCATAATTGGACTTTAAACCCGTTCCATATGATGGGAGTTGCTGGAGTACTGGGTGCTGCCCTCCTTTGCGCTATTCACGGTGCGACTGTGGAAAATACGTTGTTTGAGGATGGTGATGGTGCAAACACGTTCCGTGCCTTTAATCCAACTCAATCCGAAGAGACTTATTCCATGGTTACTGCCAATCGTTTTTGGTCCCAAATATTCGGTGTTGCCTTCTCCAACAAACGTTGGCTGCACTTCTTTATGCTATTTGTCCCTGTTACCGGTTTATGGATGAGTGCTATCGGAGTGGTTGGTCTAGCCTTGAATTTGAGGGCATACGACTTTGTATCCCAGGAGATACGCGCGGCGGAAGATCCTGAGTTCGAGACTTTTTACACCAAAAATATTCTTCTGAACGAGGGTATTCGCGCTTGGATGGCAGCTCAGGATCAGCCTCATGAAAACCTTGTATTCCCCGAGGAGGTCTTACCCCGTGGAAACGCTCTTTAAATGTCTGGGAGCACGGGAGAACGCCCCTCCGCCGACATCATCACTAGTATTCGCTACTGGGTGATCCATAGCATCACCATACCTTCCTTGTTCATCGCAGGTTGGTTATTTGTCAGTACGGGCTTGGCCTACGACGTGTCTGGGAGCCCTCGACCAAATGAGTATCTCACGGAGAGCCGACGAGACGTTCCACCAATAACCGGCCGTTTCAATTCATCGGAGCAACGACTATAGATAGAACTTATCCAATCCCTACAGTTAGATGGCCGGCCATTCATGGATCAGCCGTACCTACGGTCTCCCTCCCAGGGTCTATATCAGCAATGCAATCTATACAGCGGACTTCAGCAATGCAATCTATACAGCGGACTAACCCCGGTATCGAACCAAGACGAACTATTGTAGGGAATTTATTGAAACCCCTGAATTCAGAGTATGGGAGGGTAGCTCCGGGATGGGGCGCCGCACCGGTGATGCTTGTTGCAATGGCGCTATTCGCGGTCTTTCTAGCTATTATTTTGGAAATTTACAATTCCTCCGTTCTGGTAGACGGGGCCCTAGTGAGCTGGACGACGCTTACCTTGAAGCTGCTCGTCCATACGGTGGTTATTTCTCTCGTCTCTCCCCCCGTTCTTGGATTCCTTTCGAATGACCTTGGCCGTAATCCCGGGATGGCTAATACCACCGGAAGAATTCCCCTGTGGCTGATAGGCACTGCAGTCGGTACCCTTGTGATCGGTTTAGTAGGTGTCTCCTCTCACGGTTCACACTCTGGTTTAGGGTCGTCCCTATTGCCCTATTGGCTAAATTACCCGAAGTTTATGCAATTTTTGACCCAGTCGTGGATGTAATGCCAATCATACCGCTGCTCTCCCCCCTCTTAGCCTCCGTACGGCAAGCTCCTGTAAGTCCTCGTACGACACAACGAAACCCGAATGAACAAAGTGTGGAACTGAACCGTACCAGCCTCTACTGGGGGCTTTTACTAATCTTCGTACTTGCTGTTTCACCCCCCAATCACTCTTCCAATGAATCCAATGAAGTAAATATCCTCGCATTTATTGCCACTGCACTGTTCATCTTAATTCCCACGGCATTTCTCATCGTTCCTTACGTTAAGACGGCCAGCCAACGGAAACTGCAATTCCGGTCGCCACCTCTATATCCTGCTTACCCGTGAGCTCCACCGGTTACGCTCTGTACACTGCCTTTGGGC------------AATCCGCAGAACTTAGAGATCCTTTTAGGGAGCACGGGGACATGATGGAAGCATTGGTTCATACATTCCCGCCGGTGAGTACTTCGGGAATAATCTTCTCCGCCATCTTCTTTCGGGAGCCGCCCAGAATTAAGAGTAACAAAACACGACCATTGCCCTTCAGTCGGCTGTGTCTGCATCAATCGTGACCTCATTTGTACCAGTTATTGGTGTTCCCGCGGTGCTTGCCAC------------------CAAGAGTGCCGTACTTTCGGGCGCCTCTCCATGGATTGGCTTAGTCTTATTGGTGGGTATCCCCAACTCCTTTGTATCTATGTCACCGCAGACGGAAACCAAAATGTCACCGCAGACGGAAACCAAAGCAAGTGTTGGATTCAAGGCCGGCGTTAAAGATTACAGATTGACTTATTACACTCCCGACTACGTGACCAAGGACACTGATATTCTGGCGGCATTCCGAATGACTCCGCAACCCGGCGTGCCCGCTGAGGAAGCGGGAGCCGCGGTAGCCGCAGAGTCCTCCACCGGCACATGGACCACTGTTTGGACTGACGGACTTACCAATCTTGATCGTTATAAGGGTCGATGCTACGGCATTGAAAAAGTGGCGGGGGAGAAGGATCAGTATATTGCCTACGTGGCCTATCCCTTGGATCTGTTCGAGGAAGGCTCCGTCACCAATATGCTCACCTCCATTGTGGGTAACGTTTTCGGGTTTAAGGCCCTGCGAGCTCTGCGCCTGGAAGACCTGCGAATTCCTCCCGCTTATTCCAAGACCTTTCAGGGTCCGCCCCATGGTATACAGGTCGAAAGGGATAAATTGAACAAGTACGGCCGTCCTTTGCTGGGATGTACCATCAAACCCAAACTAGGTCTGTCCGCCAAGAATTACGGCAGAGCCTGCTACGAATGTCTTCGCGGTGGACTCGATTTCACCAAGGATGATGAGAACGTAAATTCCCAGCCGTTCATGCGCTGGCGAGACCGTTTCGTATTTGTAGCAGAAGCTCTTAATAAGGCTCAGGCTGAAACGGGCGAAATTAAAGGCCATTATCTGAATGCAACCGCGGGCACATGCGAAGAAATGCTAAAAAGGGCACAATTCGCCAGGGAGCTGGGAGTGCCTATCATCATGCATGACTATCTGACAGGAGGGTTTACTGCAAATACGAGTCTAGCTCATTATTGCCGAGACAACGGTCTTCTCTTACACATCCATCGCGCGATGCATGCTGTTATTGACAGACAAAAGAATCATGGTATGCATTTCCGCGTATTGGCCAAGGCACTACGTATGTCCGGCGGAGATCACATCCACGGCGGCACCGTAGTGGGCAAGCTTGAAGGGGAGCGCCAAGTCACTTTAGGTTTCGTGGATTTGCTCCGAGATGATTATATCGAGAAGGACCGGAGCCGTGGTATATACTTCACCCAAGATTGGGTGTCCATGCCCGGTGTCATACCTGTCGCTTCCGGAGGCATTCACGTTTGGCATATGCCAGCCTTGACCGAAATCTTTGGGGATGATTCTGTGCTACAGTTCGGGGGCGGTACTTTGGGCCACCCCTGGGGAAATGCGCCGGGCGCAGTAGCTAATCGTGTCGCCTTGGAAGCCTGCGTGCAAGCTCGTAACGAGGGGCGCGATCTTGCTGCTGAGGGTAAAGACATTATTCGAGAAGCTAGTAAGTGGAGCCCTGAACTAGCCGCCGCTTGCGAGGTCTGGAAGGAAATCAAGTTCGAATATGATACGGTTGACACCCTCGAGGTTCGGGTATTGGCCAAGCATATCAATATTCCTGCCAGTAAGCTGCGCAGGGTGGTCGATCAAATTCGTCATCGTTCGTACGAGCAAGCACTTATGATATTGGAATTTATGCCCTATCGGGCGTGCCCCCCTGTTCTACGACTAATCTCAAGTGCTGGTCGAGGGGGGTTGAGCAAAGCCGAACTATTTGTGGTCGCTGAGGTGGGTAGAGGTAGATACTATAAAAGGATAAGGCCCAGAGCCCAAGGCCGCGCTTTTCCAGTGCGTAGGCATACTTGTAATGTAGCCCTTGCAGTTAGGCATGGAAAATGGGGTCCGCATACTGGAGGTGCACCGAATTCAAAGTCGACTGTGAGCGGCTTTATTATGGTCGTTTCATTGTATCCCCGCTCGGTGTGGGTCAAGCTAATACCCTTGGGACCGCCATGCGTAGAGCATTGCTGGGAGGACTGGAGGGGGCGCGCATAACCCTCGTGGT------CCCGGGGATCAACCATGAATGTGCCGTGATAGCGGGCGTTCGGGAATCAGTGCATGATATTTTGATGAATCTGAAAGAAATTGTGCT---TGGGGGTAACCCCCCCATGGTACAAGAGGCATACATATCTCTCACTGGGCCGGGTAAGGTAACTGCCCGGGACATTGTATTGCCGCCTTTCGTTAAAGTGGTTGATCCTGCA---TACGTGGCTACTGTTACTAAGAAAATGAATTTGAATATTGGATTAAGGATTGGGAGGGGCTGCGGGTACCGCAGGCAAAATACGGTAGAGTACCGAAAAGGAGATTTTCCATTGGACGCCGTATTCATGCCCGTTCGCAATGTCAATTATAGTATTCACTGCTACGAAAGCCACAGCGGGGGGGTGACAAAGGAAATGCTTCTGCTTGAGATATGGACCAATGGAAGTATCACTCCCGAGGGGGCAATCCACAAGGCCTCCTGGAATTTACCATCACATATTCGGCGGAGTTATACGTGCCGGCTAGAACTCGGAGGGGGGCACACGCGGGGAAGCAAACTGTATATATTGGAAGTATCCCTTTGATGAGCTGTCAAGGCACCTTTGTAGTGAATGGAGTTGATAGAGTCATAATTAATCAGATCTTAAGAAGTCCTGGTATTTATTACAACCTGGAGCGGGATTCGGGCGGCAGCCCCGCGTACACAGGCACAATAATTTCGAATTGGGGAGGGAAGCTGAAATTGGAAATTGATGGGAGAAACAGAATGTGGGTCCGCGTGAGGAAGAAACGGAAAATATCCATTCTTCTGTTACTGGTTATGGGCCTAAGTGCAAGGGAGATCCGGGGAAATGTTCGTCACCCCGCCTGGTCGAGGGAGCGCGCCGTATCAGAATTTTACAAATTATTGTATGGTTTCCCCGACAGATTTGAAGAATTGCGGGAAAAATTTTCTCAACCGAAGTTCGAAATAGGAGAGATCGGCCGAATTAATCTGAACGAAAAGCTTGATCTTGACGTGCCTAGCAAGGAGAGTTTTCTATTACCGAAAGATATGTTAGCCGCTATAGATTATTTGGTCGGAATTGGGATCGGAATAGGGACCATCGATGATATAGATCACCTGAAACATCGGCGTGTTCGTACCGCGGCGGACTTACTGCAGGATCAGTTTAGATTGGCATTAGAGCGCTTGGCGGATACGATGCGCGTAGGAACGGCATAAGCACGTACTAACTATCGATAGCGTAGTAAATTCGAGTCTATTAACGACCTTGAAAGAATTTCTTGGTTCGCATCCTCTTCCTCAATCCTTGGACCAGACTAATCCGTTGGCACAAATGGTACATAAACGAAAACTGAGTTCTTTGGGCCCCGGTGGACTCACGGGACGGACTGCAGGCTCCCAAGTGCGAGACATTCATCCCAGTCATTATGGGCGCATTTGCCCCATTGAAACGTCTGAAGGCATGAATGCCGGGCTTATCTCCTCGTTAGCCTCATATGCAAGCGTTGATCATGAGGGATCTTTGACGAGCCCAGTATACAGGATATCTGGGATAGGGGAAGACATAGAGGAGAGTTTTCTGGTAACTACAGGAGCCTGCTTATCTGTATACCGGGAACAAGCCACTGCAGCTCGATATTGGCAGGGGTTTGTGACTGTTGCGTGGGACCATATACATTCGCGAAGTATTTCGCCCTTACAGTACATTTCCGTGGGAGCCTCTTTGGTTCCTTTTCCGGAGAATAATGACGCGAATCGTACCTTAATGGGCTCTAATATGCAGCGCCAGGCAGTGCCACTACTTAGGCCTGAAAGATGTATTGTGGGCACAGGACTAGAGGGTCAAGTTGCCTTGGATTCGGACTATATTGACGGGGAGACAATAACCATAAGTGGCGGGGAGACAAAGCAAGGTGGATCAATCAGGAAGGGACAAATTATGGTGGATGGCGGGGCTGCAAAGGGAGGGGAGTTGGCTCTAGGGAGAAATGTATTAATGGCATACATGCCTTGGGAGGGATACAATTTTGAGGACTCCGTACTTATTAGTGAACGCCTAATATTTGAAGACATATACACGTCCATTCACATTGATAAATATGAGGTAGAGGCCCGAATAACGGCCGAAATAATTACAAGTGAAATACCTTATTTAGACGATTATTTCCTCCGTCATTTAGATAGCGGCCTCATACTACCAGGATCCTGGGTGGAAACTGGGGATGTCTTAGTAGGTAAACTAACACCCCGGAATGGAGAGTCAATTAGAGCCCCAGAGAGTAACTTACTGCAAGCCATTTTTGGTATTGACATAGCTGCTAGAGAAACCTGCCTGAGGGTGCCCGCAGGCGGAAGAGGCCGAATAATCGATGTCAGATGGGTCTACCCAGACACACCCAGGGTTGCCCATGTGTATGTCCTGCAGAGGCGCGAGATACAAATAGGCGACAAAGTAGCCGGGAGGCACGGTAATAAGGGCATTATTTCGAAGGTCATACCTAGGCAAGATCTTCCTTACCTGCAGGATGGAACACCTATTGACATGATATTGAGTCCCTTGGGAGTCCCCTCGCGGATGAATGTTGGACAGATTTTTGAATGCGTGCTTGGTCTCGCAGGACACCTCCTGGAAAGGCATTACAGAATAATACCTTTTGATGAAAAATATGAACGGAGAGCCACAGAAAAGTTAGTGTATTCCGAACTCTGCGAGGCTAGTGAGCGTACGGCTAATCCATGGCTATTCGAACTTGATAGTCCCGGAAAAAGCCGATTGATTGATGGAAGAACGGGGGAGGTCTTTGAGCAACCTGTCACAGTAGGAAAAGCTTATATGCTGAAACTAGTTCATCAGGTTGACGATAAAATCCATGCGCGCTCTCGTGGGCCCTACTCGCGCGTGACGCAGCAACCGCTCAAGGGGAGATCCAAGCAGGGAGGACAACGAGTGGGAGAAATGGAAGTTTGGGCTCTGGAGGGTTTTGGCGTATCTAATATGCTACATGAAATGCTTACTAGAAAATCTGACCATTTTCAGGCCCGCCGGGAAGTAGTCAGTACCATCGTAGCTGGAGAACCCATGTATACTACTCCGGAATCTTTTCGATTGCTTGTTCGGGAACTTCGATGTCTAGCCTTGGATCTGGATTTGGCTGTCACAGACAAGGGTTTTATCAATATGTTCGAATCGGACTAGCCTCCCCCGAGCGGATCCGTGCTTGGGCTGAAAAGGTTTTGCCCACGGGTGAGATAGTTGGGCGAGTGGATCGACCTAGCACTTT---CCATTGCGGCAGCGATGAACCAGGAAGAGACGGAATATTCTGCGAAAGGATATTTGGGCCCATC---AGTGGAGTTTGCGCCTGTGGGAAATAC---------------------GGGGGCTCGAGATTCTGTAAAGATTGTGGGGTTGAATACACCGGATCCCTGGCCCGGAGATACCGGATGGGGTACATTGAATTGGCATGTGCCGTAACTCACGCATGGTATTTGAAGAATGTTCCTGGTTATATTGCGAATGTCTTATCTAAGCCCCTGCAGGAGTTGGAGAGCTTAGCATACTGC---CTTTTTTTCGCTAGACCCGTGGCCGGAAAACCTACCCTACTAGGGTTTAGGCGGGGCTTCTTG------------GAGTACGGAGCCTGGAACGAAACCATTCCTTGCTTC------TGCTCGGATTATGATGAATTTATGGGTAGAGAGGTAACGACTGGGGGGGATGCTGTCAGGGAACTACTAGCTAGCCTAGACCCCAAAGCCCTATTGGATCGTGCATACGCAGAATGGGAGTTTTGGGCGAGCAATGGG---------GACGAGTCAGAGGACCGGGCCATCCAAAGGGGGAAAGATTTTTTGGTGAGACATATAAGATTAATTAAAAATTTTATACGCACGGGGACGCGCCCGGAGTGGATGGTTCTTTCATTATTACCGGTCCTTCCGCCGGAGCTGAGACCCATG---GTCCAGCTGGGCGGGGGTAAAATGATTAGTTCGGATATAAACGAACTTTATAGAAGGATAATTTTTCGAAACAATTCTCTTGGTAATCTATTAGCAAGAAGA---GCACCGGAGGGGGTGATCGTTTGCCAGAAGAAATTGCTCCAGGGAGCTGTGGACGCACTT---CTTGGTAATGGCATCA------CGGATACTGATGGGAGGCCTTTCAAGTCTCTTTCGGATATAGTTCGAGGCAAGGAAGGAAGATTTCGCGAGAATTTACTCGGGAAACGAGTCGATTACTCGGGCCGCTCCGTCATCGCAGCGGGCCCCTACCTGCCACTCAATCAATGTGGATTGCCGTGGGCGATAGCCCTGGAGCTTTTCCAGCCATTCATGATTCGCAGTTTGATTGGGCAGA---ATGCCCCTAGCATTGGGGCCGCTAAAGCCCTCATCCGGAGTAAAGTGCCGTTAATCTGGGAAATACTTAAAGGGGTTATGAGGGGACGTACTGTCTTGCTGAATCGGGCACCTACGTTGCATAGACTGGGAGTCCAGGCATTTGAACCCGTTTTAGCGGATGGCTGCGCCATTCGCCTACACCCGTTAGTTTGCGCTGGGTTTAATGCGGACTTCGACGGGGACCAAATGGCTGTTCATGTACCCCTATCCCTAGAAGCCCAAGCAGAAGCTCGTTTGATAACGCTGTCTCATACGAATCTTCTGTCCCCGGCGACTGGGGATCCCATTGCCGCACCGAATCAGGATATGCTTCTCGGGCTTTATATATTAACGATGGGGAAGA------------------------------------------------ATGGGAATCG------------------------------------------------------------------------------------------ACAAAATCCCTTGTGGCTTCGATGGCCCATGGAGGACTTGCAGATAATGAATTCTGTCGGGCAGGAGGAGCCCATTGAGCTTCAATATGA---------AATTTCCCACCAGATCTACGAGCATTTCCAGATC------------------------ATGCCCAGTGTATATGTTTGCACAACTGCTGGCCGCCTAATATTCAATCAACGAATGGAAACCCGCTCGGGTTCCGGCTTCGCATCAATAAAAATTACCATTCTGATTGGTTCGCGCAACCAAAGATTTATCCTGAGTATCTTGCGAAGGATGCACAAGTACGTGATTGTATTGATGCTTATGTGCGCGGCATTGAACGCATTGAAATTGGGAGAAAAACTGACTTGCTTTTGGTAAAAATACGTACGGAGTCTCCGGCCGTGCTGATAAAGAGCCACGGTCGGGGAATCGAACAATTAGGTAAGGATGTGCAAAAGGTTGGAAGGGTACACGTAACCTTGACTGGAATAGCGAAACCTTATGGGGAACCGAGTATACTCGCAAAATATATGGCTTCGCAATTGAAAAACCGGGTCGCCTTTAGAAGAACCATAAAAAGAGCGATTGAATTAGCGGGGAAGAATGATCGTAAAGGTATAAAAATACAGATTGCGGGGCGCCTAAATGGAGCCGAAATCGCTCGTGCCGAATGGGCCAGGGAGGGCAGAGTGCCCCTTCAGACTCTGCGGGCTCAAATTGACTATTGTTACTATCCAGCCCAAACCATTCACGGAGTGCTGGGAATCAAAGTTTGGGTACTTAAGTCGTCAAGCCATGTCACGTCGAGGTGCAAAAGCTGGCCCAATTTATTGTAATCGATTAGTCAACATGTTGGTTAACCATGTCCCTAGGCACGGGAAAAAATCACTGGCTTACGGAATTCCCTGTAGCGCCATGGCTAGTGTGGAACGAACGGGGAACAATTCGTTATCCATCCCACGTAGAGCGATACGTAGGTTGACTCCTGATGTGACCGTGAAGGCGCGACGTATGG------GATCGACCTATCAGGTCCCTGCAGAGATGGAATCCGCACGAGGAAAAGCACCTGCTATCCGTCGGTCATCATGGGCAGCTCGAAGGCGCCCGGGACGAAGTATGGCTTCCAACCTAAGTCTTGAACTCATGGACGCCGCAAGGGGTAGCGGGAACGCTATGCGCAGGAAGGAGGAGACTCAGGGGATGGCAGAGGCCAATAGAGCGTTCGCGAGTATGAGCAACGATGCCCTTGACAGTATCCTTGACAGTATGATAACCGCTATGAGGAACGCGGTCCTAAGGAAGGCAGAGACGGTTCAAGTGCCAGCTACTAGTATCACTATAAACATTGGGGAAATTCTCGTGAAGGAAGGTTATTTGGAGAATCTCAGGGAGCACCGAGAAGGTACAAATCATTTACTAGTCCTGACCCTGGGTTAC---AAGGGGAGACTGAGGAAGCCACGCATAACTACTTTGATACGTATGAGCAGACCCAGCTTAAGGGTATACTCCGGCTACAAAGATATACCTAGAGTGCTGGGCGGAATGGGAACAGTAATTCTTTCAACCCCCGGCGGGATCATTACGGATCGGGAAGCTCGGCAAAAGCGGATTGGGGGGGAGGTGCTGTGTTACGTGTGGAAAGGAAAGTGTCCAGGGGAGTTATTCACGTCCGGGCAAGCCTTAATAATACTATTGTTACTATTGCAGATGTGAAAGGCCGAGTGATCTCTTGGGTTTCCGCAGGTGCTTGCGGTTTTAAGGGCGCGAGGAAAAGTACGGCATTCGCCGCCCGAGCTGCGGCGGATAGCGCTATCCGCACGTTGATTGACCAAGGTGTTGAACGGGCCGAAGTAGTGATGACGGGTCCGGGCCCAGGACGCGACACAGCCTTGAGAGCACTTTGCGGAAGCGGTATAGTTTTGGGCCTTGTGCGCGACATAACCCCTATGCCTCACAATGGGTGTAGGCCTCCAGGGAGAAGGCACGTAAAGGCCTCAT---ACAAAGGGAGGAGAGGAGGCAGAGGTTGGTAAGGAAATATCGCCGCGAGCAGCTCAGGGTAAGAAGGCGCGAAGCTTCATCCTGGGGCAAAAGATGGCGGATTAACAAGGAATTAC-CGCGCAATAGTGCACCTACGCTACGTCGGCGTTGCGCGTCGACCGGGAGACCCCGGGCCAATCACCGAGATTTTGGCCTTTCCAGACATGTACTCCGCGAGATGGCCAACGCATGTTTCTCAAGGAAACGACAATTTTATTGATAAGACTTTCACAATCATAGCGGACATCCTGTTGCGAGTAATTCCAACCACTGGTAGGGGGAGAGAAGCATTCACTTATTACAGGGATGGAATGTCGGCTCAGTCTGAAGGAGAATATGCGGAAGCCTTACGAAATTATTATGAGGCCATGCGCTTAGAAACTGACCCTTATGATCGGAGTTACGTACTATACAACATAGGTCTTATACATGCCAGCAGTGGGGGACATGCTAGGGCTCTGGAGTATTACTTCCAGGCGCTGGATCGGAATCCTTCACTGCCGCAAGCTCTTAATAATACGGCCGTGATCTGCCATTACCGGGGGGAACAAGCCATTCGCCAGGGGGACCTTGAAACCTCTGAAGCTTGGTTTAGCAGGGCTGCTGACTACTGGGGGCAAGCTATATCACTTGCCCCAAATAATTACATGGAGGCACAGAATTGGCTAAGAAGAACGGGGCGCATGGTAGACATT---CGGCCCGACGAGATTAGCAACATTATCTTCAGACAGATCGAGCAGTATGACCAGAAGGTAAAGGTTCTTAATACTGGTACTGTACTACGAGTGGGAGATGGCATTGCCCGCATTCACGGCCTTGATGGAGCAATGGCGGGAGAATTATTGGAATTTGAAGATGGTACAGTAGGAATAGCCTTGAACCTAGAATCGGACAATGTTGGCGCCGTTCTTACGGGGGATGGGTTGGCCATACGAGAAGGTAGTTCCGTCCAAGCGACGGGTAGGATTGCTCAGATTCCAGTAAGTGATGCCTATCTAGGTCGCGTCGTGGATGCTTTAGCTAGGCCCATTGACGGCAAAGGTCAAATTACGGCTTCTGAATTCAGATTAATTGAATCCCCCGCTCCTGGCATCATTTCGAGGCGCTCCGTGTATGAACCAATGCAGACAGGGCTTATTGCTATTGATTCCATGATTCCCATTGGGCGGGGTCAGCGCGAATTGATCATTGGAGACAGACAAACGGGTAAGACAGCGGTGGCTACGGATACCATCTTGAACCAGAGCGGGCAAAATGTGATATGTGTGTACGTGGCTATTGGCCAAAAAGCATCTTCCGTAGCTCGAGTAGTCGACACTTTTGAGGAACGAGGCGCAATGGGATATACTATTGTGGTAGCGGAGAATGCGGACTCCCCCGCCACATTGCAATATCTGGCGCCTTACACAGGGGCAGCTTTGGCGGAGTACTTTATGTATCGCAAACGGCACACCTTGGTCATTTACGACGATCTTACCAAACAAGCGCAGGCTTATCGGCAGATGTCCCTATTACTTGGGAGGCCACCAGGCAGAGAGGCCTATCCCGGAGATGTTTTCTATCTGCATTCTCGCCTCTTGGAGCGAGCAGCCAAATTGGGCCCGCAACTTGGTGAAGGAAGTATGACCGCTTTGCCCGTGGTTGAAACCCAAGCCGGAGATGTCTCGGCTTATATACCTACCAACGTAATTTCTATTACTGACGGGCAGATATTTTTGTCGGCAGATCTATTTAATGCAGGGATTCGGCCCGCGATCAATGTGGGCATCTCCGTATCCAGGGTGGGATCCGCAGCTCAAACTAAGGCTATGAAGCAGGTGGCCGGGAAATTGAAATTGGAATTGGCCCAATTTGCGGAATTGGAAGCCTTTGCGCAATTTGCCTCTGATCTTGATAAAGCTACTCGTGATCAATTGGCAAGGGGTCAAAGATTACGCGAGCTGCTTAAGCAATCGCAAGCAGCGCCCTTGTCGGTGGAGGAACAGGTAGCTACTATTTATACTGGGGTTAGCGGATATTTGGATATACTGGAAGTTGGACAAGTCCAAGGATTTCTTGCTCAGTTGCGTGACTATCTAATGACAAATAAGCCCGAGTTCGCAGAAATCATACGCTCTACAAAGACGTTCACGGAGCGAGCGGAAACTCTGCTGAAAGAAGCTATTAAGGAGCATACTGAGCTTTTTCTGTCTGGG-CAGGACGGGGCGCATCACCCAGATTATCGGTCCAGTCCTGGATGTCGCTTTCTGCCCCGGTGAGATGCCTAATATCTATAATTCCCTTATAGTCAAGGGGCGAGACCCAGCGGGCCAAGAAATAAATGTTACTTGCGAGGTACAACAATTGTTGGGAAATGATGAAGTTAGAGCCGTAGCTACGAGCGCAACGGATGGCCTGACAAGGGGGATGACTGTTATTGACACGGGGGCTCCCCTCAGTGTGCCCGTTGGTGAAGCTACCCTAGGACGAATTTTTAATGTTTTGGGAGAACCCGTCGACGATTTAGGTTCCGTG------GGCGCAACATCTCCCATTCATAGAACCGCTCCAGCCTTCACGCAGCTGGATACCAATCTATCTATCTTCGAGACGGGGATCAAAGTAGTAGACCTTTTGGCCCCTTACCGCCGCGGGGGAAAGATTGGGTTGTTCGGGGGAGCGGGAGTGGGGAAGACAGTACTAATCATGGAATTGATTAACAATATTGCCAAGGCTCACGGAGGTGTTTCCGTTTTTGGCGGGGTGGGGGAGCGCACCCGGGAGGGGAACGACCTTTACATGGAGATGAAAGAGTCGAAGGTTATTAATGAGCAGAATATTTCCGAATCAAAGGTGGCCTTGGTTTACGGCCAAATGAATGAACCGCCCGGAGCTCGCATGAGGGTTGGGTTAACCGCCCTAACCATGGCCGAATACTTTAGGGATCATAATAAGCAAGACGTACTTTTATTCATCGACAATATTTTCCGATTTGTTCAAGCGGGATCCGAGGTTTCCGCTCTATTGGGTAGAATGCCTTCCGCTGTGGGGTACCAACCTACGCTCGGCACAGAAATGGGTTCTTTGCAAGAAAGAATTACTTCCACGAAGGAAGGATCCATAACCTCCATTCAGGCGGTCTATGTGCCCGCGGATGATTTGACCGACCCAGCTCCCGCGACAACATTCGCACATTTAGACGCTACCACCGTACTTTCGAGAGCATTAGCCGCCAAAGGCATTTATCCAGCAGTAGACCCCTTGGATTCAACTTCTACCATGCTTCAACCTTGGATTGTGGGCGAACAACATTACGGAGCCGCACAGGGGGTTAAGCAAACTTTGCAGCGTTACAAGGAACTTCAAGACATTATAGCTATTCTCGGACTCGATGAATTGTCGGAGGAAGACCGTTTGCTTGTGGCGAGGGCTCGAAAAATAGAACGTTTCTTGTCACAACCTTTCTTCGTAGCAGAGGTGTTTACTGGTTCCCCGGGGAAATACGTCACTCTTGCGGAAACTATCAAGGGTTTCCAAATGATCCTATCGGGGGAGTTGGATAGTCTTCCTGAGCAATCTTTCTACTTGGTGGGTAGTATTGATGAAGCGACCGCAAAGAACCTACGCGTGATGACCCCTAATCAAGTTGTCTGGGATTCGGAGGCTCAAGAGGTAATTCTATATACCATTAGTGGCCAAATCGGCGTATTGACTAATCATGCGCCACTCCTTACGGCTTTGGACATTGGGATATTGAAGATACG---------TCAGCGATGGTCCATTTTGGCATTAATGGGTGGTTTCGCTGTGGTAGATGAGAATCGGGTGACTATACTGGTAAATGAGGCGGACAAAGCAACGGATCTCGAGCCCCAGCAGGTTAAGGA----GAGCTACCTGGCTGCTCAGGCTGAGCTGGCCCGGGCCGAGGGGAGAAGACAAACTATCGAGGCTAATTTAGCATTTCGGAGAGCTAAGGCACGACTAGACGCGATCGCC-----------------------------------------------------------------------------------------------------------------------------------------------------------------------------------------------------------------------------------------------------------------------------------------------------------------------------------------------------------------------------------------------------------------------------------------------------------------------ATGAACCCGTTGATATCCGCTGCCTCCGTTGTTGCCGCTGGACTAGCTGTGGGCCTCGCCTCCATAGGGCCCGGTGTCGGCCAGGGTACCGCCGCGGGTCAAGCTGTCGAAGGTATTGCGAGACAACCCGAGGCTGAAGGTAAAATTCGGGGTACCTTATTGCTAAGTCTAGCCTTTATGGAAGCCTTAACTATTTACGGGCTAGTTGTAGCTTTGGCCCTTTTATTCGCAAATCCTTTTGTTCATTTCATTATTCGTACGAGGTGGGCGTCGAAGTAGGTCAACACTTCTACTGGCAGGTGGGTGCCTACCAGGTCCATGGACAAGTACTCATAACTTCTTGGTTCGTAATTGCGATTCTGCTGGGTCTGGCTTTCTTAGGCACTCGGGATTTGCGGACCGTTCCATCAGGTAGTCAGAACATCGTCGAATATATCTTGGAGTTCCTTCGGGACCTGGCTAGAACTCAGATTGGAGAGGAGTATCGCCCCTGGGTACCCTTCGTTGGAACCATGTTCCTATTTATTTTCGTTTCCAATTGGTCGGGCGCCCTCATTCCTTGGAGAGTATTTGAATTACCCCAGGGGGAGTTAGCCGCACCAACTAATGATATTAATACTACTGTTGCCTTAGCTTTGCTTACATCAGTGGCATATTTCTACGCGGGTCTTCGCAGAAAGGGTTTGAGCTACTTCGGTAGATACGTGCAACCAACCCCGGTACTCTTGCCAATCAATATCTTGGAAGATTTTACCAAACCTTTATCACTCAGTTTCCGACTTTTTGGCAATATATTGGCTGATGAATTGGTAGTTGCCGTTCTTATTTCCTTGGTGCCCCTTGTGGTTCCCATACCGATGATGCTATTAGGATTGTTTACAAGTGCTATCCAAGCTCTGATCTTTGCAACCCTAGCTGCAGCTTACATAGGGGAATCCATGGAAGGTACTTCGGCGAAGGGAATCGGGCCGGAGAGGCATGGTAATTGCTTTCGCCTGTGCGACAGGATCCCCATCGAACCGCTGGTTTTACACTGGGCACTTACCATCAAGTGATCTATATGAGTCATCCACGTTTCTCTCATGGAGTCCCCGTTCAATTCATATAGCTATTCGTGGCCATAACAAATGGGGCACTATTACCGCACCAAGCGCAACGTTGACTTTTGGCTCCGCCGCTGTGACAGTTTCAGTGCCTGCTTCGCAGTCCCATTGGTTGATGATGCATGTGAGTACGATGACGCCCAGCTACGCGACTCTCCTACGCGGGTCTTTGTTAGCAATGGCTTTCCCGGCAGTTTTATTGAACATCCCTATCCCTCTGCTCATAGGTCGCCGCGAGAGTAAATTACCCCGATTAGATCGCCGGAGTTATCGAATAATTAGCCTGGGCTTCCTCCTCTCAACTTTCGGTATTCTTCCCGGAGCAGTACGGGCTAACGAGGCGTGGGGATATCACTGGAATTGGGATCCCAAAGAGACCTGGGCCCTGATCACTTGGCTCACATTTGCAATTCATCTACACACCAGAATTTCCAAGGGTTGGAAACCAGCAATTGTAGCTTCCTCAGGGTCCCCTACAACTTGGATTCGCCACTCGGGGGTCAACCCATCGGGGAGGGGTCTGCACAGCCACGGGCGGTTGTATTGGTGTCAAAGTATCCTACCGGATCTCCGGAGAGGAAGACATGGTTTGGAATCGACTTTATCGGGAAAGGTTGCTATTTCTAGGCCAGCATATGGATGACGAGATTGCCAACCAACTTATCTGTATTATGATGTACCTGAACGGGGAGAACGGAAGTCAAGATATTTATTTATATATAAACTCTCCAGGAGGAGCAGTCTTGGCAGGAATCTCCGTTTATGACACCATGCAATTCGTGGTGCCAGATGTGCATACCATCTGCATAGGACTGGCCGCATCAATGGGATCTTTCGTATTGACCGGGGGTGAAATTGCCAAACGCGTCGCGCTGCCCCACGCAAGGGTTATGATTCATCAACCTGCTAGCTCTTTCTACGAGGGGCAAGCGGGGGAATGCCTTATGGAGGCGGAAGAAATTTTGAAGCTTCGTGACTGCATCACCAAGATTTACGCGCAGAGAACGGGGAAACCACTGTGGGTAGTCTCCGAGGACATGGAAAGAGATGTTTTCATGTCGGCAGCAGAAGCCAAGGTTTATGGCATTATCGATATTGTAGTCCGCTCCGAAAGCATATCCGATTTTTGCGCAGCAGGGTTATGAGAACCCTCGTGAGGCCACTGGGCGTATCGTATGTGCCAACTGCCATTTGGCAAAGAAACCTGTGGATATTGAAGTTCCACAGTATGTACTACCGGACACCGTATCTGAAGCCGTCGTTAAAATACCTTACGACGCACGAATCAAGCAGGTATTGGCCAATGGTAAGAAAGGAGCACTGAACGTGGGAGCCGTCCCAATTTCACCGGAAGGATTTGAATTGGCCCCCCCCGATCGTATTACCCCCGAAACGAAAGGGAGAGTAGGTAATCTCTTCTTTCAGGCTTACCGTCCTGATAATAAAAATATTCTGGTGATAGGTCCCGTCCCCGGGTCGAAGTACAGCGAGATCGTGTTCCCTATTCTCTCGCCCGACCCCGCTACCGATAAAAGAGCGCATTTTTATAAGTACCCCATATATGTGGGCGGCAACAGGGGGAGGGGGCAAATTTATCCGGATGGAAGGAGGAGCAACAATACAGTGTACAACGCTTCAGTCGCCGGCAGGGTAAGTAAGATTCTGCGCGGGGAGAAGGGGGGGTATGATATAACGATTGAAACGCCGGACG---GTCCCGTGGTTGAAACGGTGCCGCCCGGGCCAGAACCCATCGTTTCGGAGGGCGAGTTGGTCAAGGCCGAGCAGCCATTAACGGATAATCCTAATGTGGGTGGATTCGGCCAGGGGGACGCAGAAATAGTACTTCAAGATCCGTCACGCGTTCAAGGTCTTTTGCTGTTTTTCGCATCAGTCATTCTGGCACAGATATTTTTAGTACTTAAGAAGAAGCAGTTTGAAAAAGTCCAATTGGCCGAGATGAATTTTAAGGTATGGTTGAAGCCCCACCATCCGGAATCGTACTGGGTTTGACCCCGATAACTCCAGCTGGGCTCTCTGTAACTGCGTACTTGCAACATCGTGGCATGCCCACCATACTCAATCATCTGGGATTTCCTCCGGTTGCATTAGCTTCAGCCCCAGCTCCCTCCATTGGTCTTAATAAGACAAGGATTCTTATGGACATAGTCAATACTGCTTGGGCTGCCCCAATGGTAGTTCTCACATTCTCTCCTTCGCCTGTGGTATGGGGTAGGAGCGGGCTCATGATGACTATTCGTTCACCAGAACCGGGAATTGCGGTGGAAAGGGATCCCGTAGGAACCTCCTTCGAGAAATGGTCCAAGCCCGGTCACTTCTCTAGAACGCTGGCCAAGGGTCCCAGTACCACTACTTGGATCTGGAACCTGCATGCTGATGTTCATGATTTTGATGGT---CATACCAATGATCTGGAGGATATTTCGCGGAAAGTCTTTAGCGCCCATTTTGGTCAGCTGGCCATTATTCTCATTTGGATAAGCGGCATGTACTTTCATGGGGCCCGCTTCTCAAATTATGAGGCGTGGCTGAGTGATCCGATCCACGTAAAGCCCAGCGCGCAGATCGTCTGGCCGATAGTGGGTCAGGAGATCTTAAACGGGGATGTTGGAGGGTTCCAAGGAATACAAATAACTTCTGGATTTTTCCAAATTTGGCGAGCATCCGGGATAACCAATGAGTTGCAGCTGTACTCTACTGCGGTCGGTGGGTTAATCCTTGCGGCGCTGATGCTTTTCGCAGGTTGGTTCCATTACCACAAAGCTGCCCCCCGGCTGGCCTGGTTCCAGAACGTGGAATCTATGTTGAATCACCACCTAGCGGGATTATTGGGGCTGGGCTCTTTATCGTGGGCGGGGCACCAGGTGCACGTTTCATTACCCATAAATCAACTCCTAGATACTGGAGTGGACGCCAAGGAGATTCCGCTACCTCACGAATTCATCTTGGATCGCAACCTGTTGGCCCAACTTTACCCTGGGTTCTCCAAGGGGCTGAGCCCGTTCTTCACTTTGGACTGGTCAGAATACTCAGATTTTTTAACTTTTCGTGGGGGACTAAACCCAGCCACGGGGGGCTTATGGCTCACCGATTCAGCCCACCATCATTTGGCCATCGCAGTCGTCTTTTTAGTAGCCGGCCATTTTTATAGGACTAACTGGGGCATTGGCCACAGCCCCAAAGAGATCCTCGAAGCCCATAGCGGGCCCTTCACGGGTGAGGGTCACAAGGGGCTTTACGGTATTCTAACCACCTCGTGGCACGCGCAACTAGCCATCAACCTTGCGATGCTAGGCTCCCTTACAATTCTGGTGGCCCACCACATGTATGCGATGCCCCCTTATCCGTACCTAGCCACCGACTATGGTACTCAACTGTCTTTGTTTACGCATCACATGTGGATCGGTGGTTTCCTCATAGTCGGGGCCGGCGCGCACGCAGCCATTTTTATGGTAAGGGATTACGACCCTACCACCCAATGCAACAATTTATTGGACCGTGTTCTGCGACACCGGGACGCAATAGTGTCTCATCTTAACTGGGCATGTATATTCTTGGGTTTCCACAGCTTTGGCCTGTACATACATAACGACACTATGAGCGCTCTAGGGCGCCCTCGAGATATGTTTTCGGATGCTGCCATGCAATTGCAACCTGTATTTGCTCAGTGGATACAGAATCTCCATGCCTCTGCCCCCGCCCTAACGGCC---------------AGTACCAGCTTGACCTGG---GGTAACGTATTGGCAATAGGTGGTAAGGTAGCCTTATCACCGATTCCGTTGGGAACCGCGGACTTTTTGGTACATCATATTCATGCATTTACTATCCATGTAACTGTTTTGATCTTACTCAAGGGTGTACTGTTTGCCCGCGGATCCCGTTTGGTACCAGATAAGGCTAATCTTGGTTTTCGTTTCCCATGCGATGGCCCTGGGAGGGGAGGAACCTGCCAAGTATCCGCTTGGGATCATGTTTTTTTAGGCCTATTCTGGATGTACAATTCGATCTCAGTGGGAATCTTCCATTTTAGCTGGAAGATGCAATCCGATGTTTGGGGAAGCGTGGATGCCCAGGGAATGGTGACCCACGTAACCGGGGGCAACTTTGCACAAAGTTCGATTACCATTAATGGGTGGCTCCGCGACTTCCTCTGGGCGCAGGCCTCGCAAGTAATCCAATCTTATGGGTCCTCGTTATCCGCATATGGTCTCTTATTTCTGGGTGCCCATTTTGTTTGGGCCTTTAGTTTAATGTTTCTATTCAGTGGCCGCGGTTATTGGCAGGAACTCATTGAATCCATTGTTTGGGCTCACAACAAATTAAGAGTCGCTCCTGCTATCCAGCCTAGGGCTTTGAGCATTATACAAGGCCGCGCTGTAGGAGTGGCCCATTACCTTCTAGGCGGGATTGCCACTACATGGGCATTCTTCCTAGCAAGAATTATAGCGGTAGGAACGGCATTAAGATTCCCAAGATTCAGCCGGGGCCTATCTCAGGACCCGACCACTCGTCGTATTTGGTTCGGTATTGCCACCGCACATGACTTCGAGAGCCATGATGGCATTACTGAGGAGCGCCTCTACCAACAAATTTTCGCTTCACACTTTGGCCAATTGGCAATCATCTTCCTGTGGACCTCGGGGAATTTGTTCCACGTAGCTTGGCAGGGTAATTTCGAAGCATGGATCCAAGACCCCTTGCATGTGAGACCCATTGCACATGCAATATGGGACCCCCACTTTGGCAGTTCAGCTGTAGAAGCTTTTACTCG------GGTCAATATCGCTTATTCTGGTGTCTACCAGTGGTGGTACACAATTGGTATGCGTACCAACCAAGACCTTTACACCGGCGCTCTTTTCCTTATAATTGTATCTGCCCTTTTCCTGACGGCGGGTTGGTTGCATTTGCAGCCTAGATGGCTGCCAGGTTTATCCTGGTTCAAGAACGCTGAATCCCGCATCAATCATCACTTGTCCGGATTATTCGGAGTTAGCTCCTTGGCCTGGGCGGGACACTTGGTTCACGTAGCTATACCCGAATCAAGGGGTAAGCACGTAAGGTGGGGCGAATTGCTGAGTGCGCTGCCACACCCACGAGGCTTGGGACCTCTCCTTGCCGGCCAATGGAGCGCTTACGCAGTGGATGCCGATTCCAGCAGCCACTTATTCAATACTTCTCAGGGAGCGGGGACTGCCATTTTAACTTTCACCGGAGGGTTCCATCCCCAGACTCAAAGTCTATGGTTGACCGATATTGCTCATCATCATTTAGCTATCGCAGTCGTTTTTATTATTGCCGGTCATATGTATCGAACAAACTTCGGCATTGGGCACAGTATGAGCGGGGTCTTGGAGGCGCATACTCCGCCCGCAGGCCGACTGGGGCGCGGGCACAAAGGGCTCTACGACACGATTAATAATTCTCTCCACTTTCAATTGGGTCTAGCTCTAGCCTCCCTGGGCGTCATTACTTCGCTGGTAGCCCAGCACATGTACTCTTTACCTGCCTATGCATTCATGGCACGGGACTTTACCACCCAAGCTGCATTATATACTCATCATCAGTATATTGCTGGGTTTATAATGACGGGTGCGTTCGCTCACGGAGCAATCTTCTTTGTAAGGGATTACGATCCG---------GAGGGGGGCAACGTGTTAGCAAGGATGCTGGAACACAAGGAGGCTATTATATCCCATCTAAGCTGGGCTAGCCTGTTCTTGGGTTTCCACACCCTGGGGCTTTATGTCCACAACGACGTTGTGCTTGCCTTCGGTACCCCGGAGAAACAGATTTTAATTGAACCCGTGTTCGCCCAGTGGATCCAATCGGCCCACGGCAAAGCCTCCTATGGTTTTGACGTACTCCTATCTTCGCCAGGCGGCCCCGCATATAGTGCTGGCGGAAGCCTCTGGTTGCCCGGCTGGTTGGACGCTATCA------------ATTCGCTATTTCTAACTATAGGCCCAGGGGACTTTCTGGTTCATCATGCCATTGCCCTAGGTTTGCACACAACCACATTGATCTTGGTAAAAGGTGCTTTGGACGCGCGTGGTTCCAAGTTAATGCCGGATAAGAAAGAATTTGGTTATAGTTTCCCTTGTGACGGTCCGGGCCGGGGCGGCACTTGTGACATATCCGCTTGGGATGCCTTTTATCTGGCAGTCTTTTGGATGCTAAATACTATTGGATGGGTCACGTTCTATTGGCACTGGAAGCATATTACGCTGTGGCAAGGAAATGCGGCTCAATTTGATGAGTCCTCTACTTACTTAATGGGATGGCTGAGGGATTACTTGTGGCTGAATTCATCACAACTAATTAATGGGTATAATCCCTTCGGTATGAATAGTTTATCTGTCTGGGCATGGATGTTCCTATTTGGGCATCTCGTTTGGGCTACTGGATTCATGTTCCTAATATCCTGGCGCGGCTACTGGCAAGAGCTCCTTGAGACTCTAGCATGGGCCCATGAACGGACACCCCTGGCGAATTTGGTGCGCTGGAAGGATAAGCCGGTAGCTCTTTCTATAGTACAAGCAAGATTAGTTGGATTAGCCCACTTTTCCGTAGGTTATATATTTACTTATGCAGCCTTCCTAATTGCTTCCACGTCGGGCAAATTTGGCATGATGGCACATTCAGTAAAGATTTATGATACATGTGTTGGCTGTACCCAATGTGTGAGAGCTTGTCCTACAGACGTACTAGAAATGGTACCATGGGATGGATGTAAGGCTAACCAAATAGCTTCCGCTCCCAGAACGGAAGACTGCGTCGGGTGTAAAAGATGTGAATCCGCTTGCCCGACGGATTTCCTGAGTGTGCGCGTCTACTTGGGACCCGAGACAACTCGGAGTATGGGTCTGGCCTACATGATGACGGCTTCTCATTCACCCTCTGTACCTGTGCCTCCAGTGGGTTTAGTTTCGCCAGCTATCACGATGGCCTTCCTGCCCACATACTTGGAGGGGGACGAGATTGTAATGCAGGAATGCAGGACGTCAAAACGTATCTATCCACAGCGCCTGTCTTAGCTACGTCGTGTTTCGGATTTTTAGCTGGTTCATTGATCGAAATCAATCGTTTCTTTCCGGATGCACTAGTCCTCGTGACTGCAACTTTAGATAGACGCGAAAGCGTGAGCCTTTGGGGTCGCTTCTGCGACTGGATCACCAGCACTGAAAACCGACTATACATTGGGTGGTTCGGTGTACTAATGATCCCGACGCTACTAACGGCAACCACCGTATTCATCACTGCTTTCATTGCGGCTCCGCCTGTAGACATTGACGGTATTCGCGAGCCTGTCTCTGGTTCCCTTATGTACGGGAACAATATTATCTCCGGTGCTATCATCCCTACTTCTGCTGCTATTGGTTTACACTTCTATCCCATCTGGGAAGCGGCTTCCGTTGATGAATGGCTATACAACGGTGGCCCTTATGAACTGATCGTTCTGCACTTCCTGCTCGGTGTAGCTTGCTACATGGGTCGTGAGTGGGAACTTAGCTTCCGCCTGGGTATGCGCCCCTGGATCGCCGTAGCATACTCGGCGCCTGTTGCAGCTGCTACCGCCGTTTTCCTGATCTACCCGATTGGTCAAGGGAGCTTCTCCGACGGTATGCCCCTGGGGATCTCTGGTACCTTCAACTTCATGATCGTGTTCCAGGCCGAACACAACATCCTTATGCATCCATTCCACATGTTGGGTGTGGCTGGTGTATTTGGCGGATCCTTATTCAGTGCGATGCATGGTTCCTTGGTAACTTCCAGCCTGATCCGGGAAACCACTGAGAATGAATCCGCCAACGCAGGTTACAGGTTTGGTCAAGAGGAAGAAACATATAACATTGTAGCTGCTCACGGCTACTTTGGTCGACTGATCTTCCAATATGCTAGCTTTAACAACTCTCGTTCATTGCACTTCTTCCTGGCCGCCTGGCCCGTGGTAGGCATTTGGTTTACCGCCTTGGGTATCAGCACCATGGCTTTCAATCTGAACGGTTTCAATTTCAACCAATCTGTAGTTGATAGCCAGGGACGTGTAATAAACACTTGGGCCGACATTATAAACCGTGCCAATCTTGGTATGGAAGTTATGCACGAACGTAACGCTCACAACTTCCCTCTAGATCTGA------------------------
>S_exaltatae_MN427927
ACGGGTCTGCCCTGGTATCGTGCCCATACCGTTGTCTCAAATGATCCTGGCCGTTTACCTCCCGTACACCCAATGCATACGGCGTCAGTTCCTGGTTGGGCTGGTCCGATGGCCCTGCATGAATCAGCCGTTTATGATCCATCCGACCCTGTGCTTGATCCAATGCGGAGACAAGGCATGTCCGTTATACCTTTCACGACCCGCTCAGGAATAACGGAACCATGGAGTGGGTGGAGTCTTGC---TGACACCGTCACTAATGTAGGTATCTGGAGTCACGAAGGCGTGGCTACTGCGCATATCGTGTTACCTGGTTCATTGTTCCTAGCGGCCATCTGGCATTGGGTATATTGGGACTTGGAAATATTTAGCGACGAGCGTACGGGAACATTTGCCCTGGATTTGCCCAAGATCTTCGGGGTTCATCTACCTCCCGCAGGAGTACCTCGTTTTGGTTTTGGCGCATTCCATGTTACGGGTTTGCTCGGTCCCGGAATTCGGGTTTCTGATCCTTACGGGCCGACCGGACGGGTGGAAGCAGTGGCTCCGGCATGGGGAGCCACGGGTTTCGACCCTTTCGCCCGGGGTGGGATAGCTTCTCATCATATTGCAGCAGGTATCCCAGGTATATTAGCCGGTTTATCCCACCTCAGTGTCCGACCCCCCCAACGATCACACAAATTATTACGTATGGGTAATGTTGAAACCGTTCCATCCAGCAGTACTGCCGCCGTGTCTTTCGCAGCCCTTGTCGTTGCTGGAACCATGTGGTATGGCTCCGCGACCACCCCAATTGAATCGTTCGGCCCTACTCGTTACCAATGGGATCAGGGGTTCTTCCAGCAGGAAATAGATCGAAGGGTTCGATCC------GCTGATAATATAGGGTTGCCTGAAGCTCGGCCAAAGATCCCAGAGAAATTAGCTTCTCATGATCATACTGGAAATAATCCGGCTAAAGGGGGGTCGTCCAGAGCGGGCGCCATGGACAGCGGAGATGGAATAGCTGTCGGCTGGTTAGGTCATGCCGTCTTTCGGGACAAGGGGGGAAACGAGCTCTTTGTACGCCGTATGCCTACCCTCTCTGAAACATCCCCCGTGGTTCCGGTGGACGAGGAAGGAGTTGTTAGAGCCGACGCCCCGTTCCGGAGGGCGGAATCCAAGTACAGCGTTGAACAGGTAGGTGTAACTGTCGAGTCTTATGGTGGCGAACCCAACGGGGTTGGTTTCAGCGATCCTGCCACGGCAAAGAAACATGCTAGACGCGCTCAATTAGGCGAGATTTCTGAATCTGACCGTGCAACCCTAAAGTCCGATGGTGTTTCTCGCAGCAGCCCACGGGGTTGGTTCACTTCTGGTCACGCCACATTCGCCCTCCTTCCTCCTTCCGGACATATTCGGCATGGTGCCAGAACCCCGTTCCGAGATGTCTCCGCCGGTATAGATCCCGATCTAGATGCTCAAGCTGAACCTGGAACGTCTCAGAAATTGGGAGACCCAGCCACGGATAAACGAGCAGTAATGAAAATGAAAACCTCGTATTTCCCGAGGAGGTACTACCCCGTGGAAACGCTCTTTAATGGAACCCTAGCTTTGGGCGGCCGTGATCAAGAAACCACGGGTTCCGCCTGGTGGGCTGGCAACGCTCGACTAATAAACTTGTCCGGCAAATTACTTGGTGCCCACGTAGCTCACGCTGGATTAATTGTGTCTCGGGCTGGAGCGACGAACTCATTTGAAGTAGCTCATTTTATACCCGAGAAGCCCATGTACGAGCAGGGTTTGATCCTGCTACCCCACCTGGCTACTCTAGGGTGGGGAGTTGGACCCGGCGCGGAGGCCACAGATGTGTCCCCGTACCTTGCGTCCGGAGTACTTCATCTAATATCCCCCGCGGTTTTAGGTTTCGGAGGTATTCATCATCCACCCCTTGGGCCCGACACCTTGGAAGAATCCTTTCCTTTCTTTGGCTATGCATGGCGAGATAGGAACAAAATGACTACTATTCTGGGTATTCACCCGACACTGCTGGGTATCGGTGCGTCCCCCCTAGTGTTCAAAGCTTCGTATTCCGGAGGTGCATATGATACTTGGGCCCCCGGCGGCGGGGATGTCAGGGAAATTACGAATCTAACTGTAAGCCCAAGTGTTATATTCGGTTATCTACTAAAATCGCCTTTCGGCGGGGAGGGGCGGATTGTTAGTGTAGACAATATGGAGGATGTGATTGGGGGGCACCCGTGGTTGGGTTCAATTCGTATCTTTGGTGGAATATTCCACATCCTAACCAAACCATTTGCATGGGCCCGTCGAGCTTTCGTACGGTCTGGAGAGGCTTACTTGTCTTATAGCTTGGGGGCTCTCTCCGTCTTCGGTTTCATTGCCCGTCGCTCCGTTTGGTCTAATAATACAGTTTACCCTAGTGAATCTTACGGTCCTACGGGTCCAGAAGCTTCTCAAGCTCAAGCCTCTACATCCCCAGTAAGGGACCAACGCCTTGGAGCAAACGCTGGTTCCGCCCAAGGGCCTACGGGTCTAGGCAAATACCTTATGCGCTCTCCCACGGGAGAGATTATTTTCGGGGGGGAAACAATGCGCTTCCGGGATCTTCGTGCCCCGTGGTTAGAACCGCTAAGAGGTCCTAATGGCTTAGATTTAAGCAAATTGAAGAGGGACATACAGCCATGGCAAGAACGGCGATCGGCGGAACACATGACTCATGCCCCCTTAGGGTCTTTGAACTCCGTCGGCGGGGTGGCCACCGAGATCAATGCAGTTAACTATGTTCCCCCTCGAAGCTGGTTAGCAACCTCCCATTTTGTACTGGGGTTTTTTTCCTTCGTAGGTCATTCGCGGCATGCGGGAAGGGCCCGCGCAGCCGCGGCCGGATTCGAAAGAGGGATTGATCGTGACTCCGAGCCCGTCCTATCTATGACGCCACTAAGCACGAGGTCGAGAAGCTTGTTTGATAACATGGATGATTGGCTAAGGAGAGACCGTTTCGTTTCCGTGGGTCGGTCCGGCCTGCCGCTTTTCCCCTGTGCCTATTCCTCCCTCGGTGGCTGGTCCACAGGTACAACTCTCGTAACCTCTTGGTATACGCATGGGTTGGCTAGTCCTTATCCGGAGGGTTGCAATTCCCTAACGGCCGCCGTCTCTACCCCCGCTAATAGCTTGGCGCATTCTCTGCCGCTACTTTGGGGTCCCGAGGCACAAGGGGATTTCACTCGTCGGTGCCAATTAGGTGGTCTATGGACCTTCGTCGCCTTTCATGGCGCCTTTGGCTTGATGGGTTTTATGCCACGCCAATTCGAACTTGCTCGATCCGTGCAATTGCGTCCGTATAATGCAACTGCGTCTCCCGCTCCCATCGCCGTTCCTGTTTCCGTATTCCTGGTATACCCGTTGGGCCAGTCCGGTTGGTTCTTTGCGCCCAGCTTCGGTGTAGCAGCTATCTCCCGATTCATCCCCTTCTCTCAGGGTTTCCACAACTGGACTTCAAACCCGTTTCATACGATGGGAGTTGCCGGAGTACTTGGTGCTGCTCTTCTTCGCGCCATTCATGGCGCGACCGTCGAGAATACGTTGTTCGAGGACGGTGATGGCGCGAATACATTCCGCGCCTTCAATCCAACTCAATCTGAAGAGACTTATTCTACGGTTACCGCTAATCGCTTCCGGTCCCAAATATTCGGTGTTGCCTCCCCCAACAAACGTTGGTTGCACTCCTTTATGCCATTTGTACCTGTGACTGGTCCGCGGATGAGCGCCATTGGAGTAGTTGGTCCAGCTTCGAATCCGCGGGCATACGACTTCGTCTCCCAGGAAATACGCGCAGCAGAAGACCCCGAGTTCGAAACTTTCCACACCAAAAATATCCTCCCGAACGAGGGTATTCGCGCCTGGATGGCGGCTCAGGATCAGCCTCATGAAAACCTCGTATTTCCCGAGGAGGTACTACCCCGTGGAAACGCTCTTTAAATGTCTGGGAGCACGGGAGAACGCCCCTCCGCCGACATCGTCACCAGTACTCGATACCGGGTGATCCACAGCATCACCATACCTCCTCTGTTCATAGCGGGTCGGTTATTTGTCAGTACGGGCTTGGCTTACGACGTATCCGGGAGCCCTCGACCAAACGAGTATTTCACGGGGGGCCGCCGAGACATCCCATTAATAACTAGCCGTTTTGATTCATCGGGGCAACGACTATAGATAGAACTTATCCGACCCCCACTGTAAGATGGCCGGCTATTCACGGACCAGCAGTACCCACGGTCTCCTTCCCAGGATCAATATCGGCAATGCAATCTATACAGCGGACTTCGGCAATGCAATCTATACAGCGGACTAATCCCAGTACCGGACCGAGACGAACTATTGTAGGAAATTTACCGAAACCCCTGAATCCCGAGTATGGAAGAGTGGCTCCCGGGTGGGGCACCGCGCCTGTAATGGGTGTTGCGATGGCGCTATCCGCGGTCTCTTCAGCCATTATTCTGGAAATTTATAATCCCTCCGTCCTGGTGGATGAGGTCCCAGCGAGTTGGATGATGCTTACCTTGAAGCTGCTCGTTTATACAGTGGTCATTTCTTTCGTTTCTCCTCCTGCTCCTGGACCGCTTCCTAACGATCTTGGTCGTAACCCCGGCATGGCTAATACCACCGGAAGGATCCCTTCGTGGCCAATAGGCACTGTAGTTGGTACCCCTGTGATCGGTTCAGTAGGTATCTCCTCTCACGGTTCTCACTCAGGGTTAGGGTCATCCCTACCGCCCTACCGGCCAAATCACCCGAAGCTTATGCGATTCCCGGCCCAACCGTGGATGTTATGCCAATCATACCGCTGCCCTTTTCCCTCCCAGCCCCTGTACGGCAAGCTCCAGCGAGCCCCCGAACGACACAACGAAATCCTAACGAACAAAGCGTGGAATCAAACCGTACTAGTCTCTACTGGGGGCTGCTACTAATCCTCGCACTTGCTGTTCCACCTCCCAATTACTTTCTCAATGAACTCAATGAAGTAAATATCCCCGCATTTATTGCAACTGCATCGTTCATTTTAATCCCCACGGCATCTCTCGTTATTCTCTATGTGAAGACAGCCGGTCGACGGAAACTGCAATTCTGGCCGCCACCTCTACATCCCGCTCACCCGTGAGCTCTACCGGTCATGCTTCATACACCGCCTTTGGGC------------AGTCAGCAGAACTTAGAGATCCTTTTAGGGAACACGGAGATATGATGGAAGCACTGGTTTATACATCTCCGCCGGTGAGCACTTCGGGAATAATCTTTCTCGCTATCCCTCTCCGAGACCCGCCAAGAATTCGGAGTGATAAAATATGACCATCGCCCTTCAGTTGGCTGTGTCCGCTTTAATTGCAGTCCCAATTGCCCCAGTCATCGGTGTCCCCGTTGTGATTGCTTC------------------TAAAAATGCCGTATTTTTGGGCGCCTCCCCATGGATTAGCCTAGTCTCTTTGGTGGGTATCCCTAACTCCTTCGTATCCACGTCACCGCAAACGGAAACCAAAACGTCACCGCAAACGGAAACCAAAGCGAGTGTCGGATTTAAGGCCGGCGTTAAAGATTATAGATTAACTTATTACACTCCCGATTACGCGACCAAAGACACCGATATTCTGGCAGCATTCCGAATGACGCCGCAACCTGGCGTGCCCGCCGAGGAAGCGGGGGCCGCGGTCGCCGCGGAGTCCTCCACCGGAACATGGACCACTGTTTGGACTGACGGGCTGACCAACCTTGATCGTTATAAGGGTCGATGCTATGACATTGAACCTGTGGCTGGTGAAAAGGATCAATATATTGCCTATGTAGCCTACCCTTTGGACTTGTTTGAGGAAGGTTCCGTTACCAACATGTTCACTTCCATAGTAGGTAATGTTTTCGGATTCAAGGCCTTACGGGCTCTGCGCCTGGAAGATTTGCGAATCCCTCCAGCTTATTCCAAGACCTTTCAGGGTCCGCCTCACGGAATACAAGTCGAAAGGGATAAATTGAACAAGTATGGCCGTCCCTTGCTTGGGTGTACCATCAAACCTAAGTTGGGCCTATCCGCTAAGAACTATGGCAGAGCAGTCTATGAATGTCTCCGCGGTGGGCTCGATTTCACAAAGGATGATGAGAACGTAAATTCGCAACCATTCATGCGTTGGCGAGACCGCTTCGTTTTCGTAGCGGAAGCTCTTTTTAAGGCTCAGGCCGAAACAGGTGAGATTAAAGGCCATTATCTAAATGCTACCGCGGGTACGTGCGAAGAAATGATGAAAAGGGCAGAATTCGCAAGGGAATTGGGGGTGCCCATCGTCATGCATGATTATTTGACAGGTGGGTTTACTGCGAATACGAGTCTAGCTTCTTATTGCCGATATAATGGTCTACTACTGCACATCCATCGCGCGATGCATGCTGTTATTGACAGGCAGAGAAATCATGGTATTCATTTCCGCGTTTTAGCCAAAGCATTACGTATGTCCGGCGGAGATCACATCCACGCAGGTACCGTGGTGGGTAAGCTCGAAGGAGAGCGCCAAGTCACTTTGGGCTTTGTAGATTTGCTTCGGGATGATTATATCGAGAAGGACCGAAGTCGCGGTATCTACTTCACTCAGGATTGGGTATCCATGCCTGGCGTAATCCCTGTCGCCTCCGGGGGCATCCACGTTTGGCACATGCCCGCTTTGACCGAAATATTTGGAGATGACTCCGTGCTACAATTCGGAGGGGGGACTCTAGGCCATCCCTGGGGAAACGCTCCGGGCGCCGTGGCCAATCGAGTTGCTTTGGAGGCTTGTGTCCAAGCTCGAAATGAGGGACGTGACCTTGCTACCGAAGGTAATGAGGTTATCCGCGAAGCTTGTAAGTGGAGCCCTGAGCTAGCTGCTGCTTGCGAAGTTTGGAAAGAAATTAAGTTCGAATTTGATACGGTTGACACCCTGGAGGTTAAGGTCATGGCAAAGCATATCAATATATCTGCGAGTAAGTTGCGCAGAGTGGTTGATCGAATTCGTTATAATTCACACGAACAAGCACTTATGATATTGGAATTTATGCCATATCGAGCATGTTACCCCGTTCTACAATTAGTCTCGAATGCGAGTCGATCGGATATTAGGAAAGCACAACTTGTTGTAGGCGCCGAGGTGGGCAGAGGGCGGTACTATAATAGAGCCAGGCCCAGAGCCCGGGGCCAGGCTTACCCGATGCGTAAGCATACTTGCCATGTAGCTATTGCAGTAAGGCATGGGAGATGGGCCCCGCTGCGTGGAGGTGCACCGAGTTCAAAGCCGGCAGTGATCGTCTTTACTATAGTCGTTTCATTATATCACCACTCGAGGTTGGTCAAGCAAATACCCTCGGGGTCGCCTTGCGCAGAACATTGCTAGGAGAATTGGAAGGAGTTTGTATCACTATAGGGGT------GCCCGGAGTAAACCATGAATATACCGCGCTGGAGGGTATCCGGGAATCTGTGCATGATATTTTAATGAATTTAAAACAAATTGTGTT---AAGGGGTAACCCCGCCGCGCCGCGGGAGGCATACGTATCTATTACCGGACCGGGGAGGGTGACTGCCCGGGACATCGTGTTACCACCCTTCGTTGGAATAATTGATCCTACA---CATATAGCCACCGTAACAAAACGCCTCCATTTGAATTTTGGGTTGAGGCTTGGAAAAGGCCATGGATACCGTAGACAAAATCTGATAGAATACCGAAAAGGAAATTTTCCGTTAGACGCTGTATTCACGCCTATCCGAAGTGTGAATTATAGTATCCACCGCTACGAAAGTCACAGCGGGGGGATGATGAAGGAAATGCCTCTGCTCGAGATATGGACCGATGGAAGTATCACCCCCAGGGAGGCGGTTCGCGAAGCCTCTCGGAAATTACCATCACATATCCATCAGAGTCATATGTACCAGCTCGGACGCGGAAGAGAACCCGTGTGAAGAAGCGAACTTTATATATTGGAAGTACTCCTTCGATGAGCTATCAAGGAACCTCTGTAGTGAACGGGATTGATAGAGTAACAATTCATCAGATTTCGAGAAGTCCTGGCATTTATCACAAATTGGCGCGAGGCCATAGTGGCGACCCCATTTACGCAGGCACAATCATTTCGAACTGGGGAGGGAAGTCGAAAATTGAGCCTGATAGTAGAAACATAATATGGGCCCGCGTGAGAAAGAGACGAAAAACAACCATTCTACTGTCACTGGCTATGGGTTCAAGCGCGAAGCAGGTTTGTAAACACGTGTGTTACCCCGCCTGGTCGAGAGAACATGCCATATCGGAATTGTACAAATTATTGTACGGCTTCTCCGATAGACCTGAAGAGCCACGAGACAAATTTTCTCAGCCAAAATTCGAAATAGGAGAGATCGGTCGAATAAACCCGAACAAGAAACTTGATCCCGATGTACCTAATAAGGAGAGTCTCCCTTTACCTAGGGACGCGTCAGCTGCTATAGATTATTCGGTCGGTATTGAAGCCGGAGCGGGGACCACTGATGATATGGATAACCCGAAAAATAGACGTGTTCGTACTGCAGCAGATTTGTCGCAAGATCAATTTAGATCAGCATCAGAGCGCCCAGCGGATTTCATGCGCGTAGTAACAAAGCAGGCGCGTACCAACCATCAGAAGCTTAGCAAATTCGAGTCCATTAACGACCTCGAAGGAATTCCCCGGCTCGCATCCCCTCCCGCAAACCCTTGACCACACTAATCCATCGGCACAAATGGCGCATAGACGAAAACCGAGTTCTTTGGGCCCGGGTGGACCGGCAAGACGAGCCGCTGGTTCTCAAGCGCGAGATATTCATCCCAGTCATCATGGGCGTGTCTGCCCTATCGAAACGCCCGAAGGCATGAACGCTGGACTTATATCCTCATCGGCCTTACACGCGGGCGTTGATCATAGGGGATACTCGGCAAGCCCCTTTCAAAGGATCTCCGGAATAGGGGAAGAGGTCGATGAAGGCTACCGAATAACTGCGGGAACTGCTTTATCCGTGTATCCGACACAATTTACAGCCGCGCGATACCGGCTGGAATTCGTGATTATTGCGTGGGACCATATACATTTACGAAGTATTCCGCCCCTACAATATCCCCCTGTGGGAGCCCCCCCGATTCCTCTCTCGGAGAATAACGACGCGAATCGTACCCTAATGGGTTCCAATATGCAGCGTCAAGCAGTGCCACTACTTAGAAGCGAAAAACGCATTGTGGGAACAGGACTAGAGGTTCAAGTCGCCGGGGGTTCGGATCACACCGATGGGGGTGTAACGGCCTTACGTGGCAAGGATAAAATTCGAGACGGGTCCCTAAGGAAGGGGCAGATTACGGCGGATGGCGCGGGCACAGAAGGAGGAGAATTAGCTTTAGGGAGGAATATCTCACTGGCGTACATGCCTTGGGAGGGACACAATTCCGAGGACTCCGTGCTTACTGGCGAACGCCCAATATTCGAGGGTATACACGCGTCTATTCATATTGATAAGTACGAAGTAGAGTCCCTGGTTACGGCCGAAGTCATTACTAGTGAGGTACCTCATATAGATGATTATTTACCTCGCCATCCAGATGGTGGGCTCATAACGCCCGGATCCTGGGCGGAACCTGGAGATGTCTTAGTGGGTAAACCAGCGCCCCGCCGAGAATCATCGATTAGAGCCCCAGAGAGTAACTTGCCGCAAGCCATTTTTGGTATTGATATAACTGTGAGAGAAACCCGTCTTAAAGTTCCCGCGGGGGGAAGGGGTCGAATCATTGATGTGAAATGGATCCGACGGGACACATCCAGTGTTGTCCACGTTTATGCCCCGCAGAAACGTGAGACACAAGTAGGCGATAAAGTAGCTGGAAGACATGGTAATAAGGGTATTATTCCAAAGATTATGCCTAGACAAGATCCGCCTCACCCGCAAGACGGAACAACGATTGATATGGTATCGAGCCCTTTGGGAGTTCCTTCGCGAATGAATGTGGGACAGATTTTTGAGCGCGCGCTCGGTCCCGCGGGACACTTTTTGGGAAGGCATCATAGAATAATACCTTCTGATGAGAAGTATGAACGGGGAGCCCCGAGAAAGTTAGTGTATTCCGAACCCTACGAGGCTAGTGAACGAACGGCTAATCCATGGTTATTCGAACTTGGTAATCCCGGCAAAAGTCGATTGATTGATGGAAGGACGGGAGAAGTGTTTGAGCGACCCATTACGATAGGGAAGGCTTATATGCCTAAATTGGTTCATCAAGTTGACGATAAGATCCATGCGCGTTCCGGTGGGCCTTACTCACGTTTAACGCAACAACCACTCAAGGGAAGGTCTAAGCAGGGCGGACAACGAGTGGGAGAGACGGAAGTTCGGGCTCTGGAAGGGTTTGGGGTATCTAATACACTACATGAGATGCCTACTATGAAACCCGATCATTTTGATAGCCGTCGGGAAGTGGTTAGCGCCATCGCGGCTGGGGAACCCGTGTACACTACTCCGGAATCTCTCCGATTGCTCGTTCGTGAACTACGATGTTTAGCCCCGGACACGGATTCGGCTGCTGTGGATAAGGGCTTTATCAATATGTCCGAATCGGGCTAGCCTCTCCCCGTCGAATCCGCGAGTGGTCCGAAAAGATGTTACCCACCGGCGAAATAGTCGGGCGAGTGAATCGACCCAGCACCTT---TCACCATGGTAGCGACGAACCAGAAAGAGATGGAACATCTCGTGAAAGAATATTTGGGCCTATT---TGCGGGATTCGCGCCTGCGGAGAATAC---------------------GGGGACTCGAGATTCTGTAAAGACTGCGGGGCTGAATTTGTCGAATCCCGGGCTCGACGATACCGTATGGGATACATCGAATCAGCGTGCGCCGTCACTCATGTCTGGTTTCTAAAGAATGTTCCAGGTCATATTGCGAATATTTTATCTAAGCCCATGCAGGAGTTAGAAAGCTTAGCATACCGC---CTCCTTCTCGCTAAGCCCGTAACCGGAGACCCGACTTTACTTGGATTTAGGCGAGGCGTCTCG------------GAGTATGGAACTTGGGACGAAATAATTCCTCGCCTC------TGCTCGGACTATGACGAATCCATTCGTAGAGAGATAACAACTGGGGGAGATGCCATCAGGGAACCATCAGCCAGCTTAGACCCAAAGGCCGTTCTGGGCCGTACATACGCGGAATGGGGGTTTTGGATGAGCAACGGG---------GATCCTTGGGGGGACCGGGCTCTCCGGGGAGGAAAAGATTTGTTGGTTAGACGCATCAGATTGATGACAAATTTTGTTCGGACGAATACGAATCCGGAATGGATGGTTCTCTCGTCACCACCGGTCCCTCCGCCGGAGCTAAGACCCATG---GTTCCGCTGGGCGGGGGTAGAACCATCGGTTCAGATATGAACGAACTTTATAGAAGGATCATTTTTCGAAATAATCCTCCTGGTAATCCCCCAGCGAGAAGA---GCGCCTGAGGGGGTAATCGTTCGTCAAAAGAAATTGCTTCAGGGGGCCGTGGATGCACTT---CTAGGTAATGGCATAA------CGGATACTGATGAGAGGCCTTTCAAGTCTCTCTCAGATATGATTCAAGGCAAGGGCGGAAGATTTCGCGAAAATTTACTCGGAAAACGAGTGGATTACCCAGGTCGTTCTGTCATCGCGGCGGGTCCCTACCTACGGTTACATCAATGCGGATTACCGCGAGGTATAGCCACAGAACTGTTTCAACCTGTCATTATTCGCAGGTTGCTTGGACGTA---AGGCCCCTAGCATTAAAGCTGCTAAAGCCCTCGTTCGGAAGAAAAAACCCTTTGTAGGAGAGGTCACCCAAGAAGTTATGCGGGGGCATACTGTATTGCCGAATCGGGCACCCACCTCGCACAGGCTGGGGATACAAGCATTCGAACCCGTTTTGGCTGACGGTTGCGCGATCCGCATACACCCTTTAGTTTGCGCAGGGCCTAACGCAGACTTTGACGGAGACCAAATGGCTGTCCATGTACCTTTACCCCTTGGTGCCCAAGCGGAAGCTCGATCATTGGCGCTTTCTCATATGAATCTCCCTTCCCCCGCAACGGGGGACCCCATTTCATCGCCGAATCAAGACATGCTTCTCGGACTTTATATATTAACGATTGAGAGCT------------------------------------------------ATGGAAATAG------------------------------------------------------------------------------------------TCGGAATACCCTATGGCTCTGGCAGCCCGCGGGCGATCTACGGGTAATGAATTCCATTACTCGAGAGGAGCCCTTTGAACTGCAATATGA---------AACTTATAACCAGATTTATGAGCATCTTCGTAAC------------------------GCACCTAGTGTATATGTTTGCACAACCGCCGGTCGCCCAATTTTCAATCAACGAATGGACACCCACTTGGTTTCCGACTTGGCATCACCAGAAATTATCATCCCAGTTGGTTCGCGCGACCAAAGGTATATCCCGAGTATATTGCGGAGGATATAAAAGTACGAGATTGTCCAGGCGCCTACGCGCGAAGCATCGGGCGCGTTAGTATTAGGAGAAAGACTGACTTGCCCCTGGTAGAGGTACATACAGAATCTCCGGCCGTACTTATAAAGAGCCACAACCTGGGAATTGAAAAGCTGAGATTAAGCGTGCAAAGGATCGACAAAGTCCACGTAACTATGGCGGGAATGGCGAAACCTTATGGGGAACCGGATGTACTTGCGAAGTATATGGCTTTACAATTAGGGAACCGAGTCGCTTTTAGAAGAACCGTTAAAAAAACGATTGAGCTGGCGGGGAAGTGTGGTAGGAAGGGTATTAAAATACAAATATCGGGGCGTCTGAATGGGGCTGAAATCGCTCGTACCGAATGGGCCAGGGAGGGTAGGGTTCCTCTGCACACTTTACGAGCCCCCATTGATTATTATTATTACCCGGCTAAAACAGTTTACGGAGTACTGGGAATAAAAATATGGATTTTGAGAACGCCAGGCCATGTCACGCCGAAGCGCCAAAGCCGATCTAATTTATTGTAACCGATTGGTCGACACGTTGGTCAACCATGCCCCTAAGCACGGGAAAAAATCACTGGCTTACGGAATTATCTATAACGCCATGAGGAACGTGGAGCGGGCGGGGAACAATCCATTGTCCGTCCCGCGTAGAGCAATACGTAGGTCGACTCCTGATGTGACGGTGAAATCGCGACGTATGG------GATCGACCTACCAGGTCCCAGCCGAGGTGGGATCCGCGCGAGCAAAAGCACTTGCTATCCGTCGGTCATTGTGGGCAGCTAGAAAACGTCCGGGACGAGGTATGGCTTCCAACCTGAGCCTCGAATTGATGGATGCCGCCAGGGATAGCGGAAACGCCATACGCAGGAAGGAGGAGACCCAGGGAATGGCAGAGGCCAATCGAGCTTTCGCGAATATGAGCAACGATGCCCTTGACAGTACCCTTGACAGTACGACAACCGCTATTATGAACACGGGCCACAGGGGAGCGCCAACGCTTCGAGTACCATCCACTAATGTCACTATGAACGTTGGGCGAACTCTCGTAGAGGAAGGTTTTTTGGAGAACCCAAGGGAGCACCTAGAAGGTACAAACCGTTTATTAGTTCTGACCTTAGGGTAC---AGAGGGAGGCTAAGGAAACCATACATAACAAAAATAGCGCGTCTGAGCAAACCTGGTTTAAGAATATACTCCCATTACGAAGATATACCCAGAGTGCTGGGTGGATTGGGAACGGTAATTCTTTCCACTTCTGGCGGAATGGTTACGGATCGGGAAGCCCGACGGAAGCGGATCGGGGGGGAGGTGCCGCGCCACGCACGGGGGGGGGGGTACCCAAGGGGGTAATTCACATTCGGGCAAGCCTTAATAATACTATTGTCACCACCGCGGACGCAAAAGGGCGAGTGGTTTCTCGGGTTTCAGCCGGTGCTTGCGGATTTAGAGGTGCAAAGAAAAGTACAGTGTTCGCCGCCCAAACCGCGGCAGATAGCGCTATTCGTACGTTGATTGGCCAGGGCGTGGAACGAGCCGAAGTAGTTATCACTGGTCCGGGCCCGGGGCGGGATGCAGCATCGAGAGCCCTTTGCGGAGGCGATCTAATTTTAGGCCTCATACGCGACGTAACTCCTATGCCTCACAATGGATGTAGACCCCCAGGGAAAAGGCACGTAGAGGTCTTAT---CCGGAGGGAGGAAGGCAGGCAGGGATTGGTGAATAAATACTATCGGCGTGACCTAAAAGCAAGGATGGGGGAAGCTTCGTCTTCGCACGGGAGATGGGTGGTTCGTAAGGAATTAC-CGCGCAATAGCGCGCCCACGCTACATAGACGTTGTTTGTTGACCGGGAGACCCCGGGCCCTTTACCAATACTTTGGCGTGTCCAGGCATGTACTCCGCGAGATGGCCCACGCGTGTTCCCCGAGGAAACGATAATTTTATTGACAAGACTTTCGCAACTGTAGCGGATACTCTGCTGCGACTAATTCCTACCGCCGAGAGGGGAAGAGAAGCATTCACTTACTATCGGGATGGAATGCCGGCTCAGTCGGGAGGAGAATACGCGGAAGCCTTACGATATTATTACGAGGCCATGCGCTTGGAAACCGACCCGTATGATCGGAGTTACGTACTATACAACGTAGGTCCTACTCATGCGGATAGTGGAGAACACGCCAGGGCTTCGGAGTATTACTTTCAGGCGTTGGAACGAAATCCATCCTTGCCGCAAGCTCTTAATAATACGGCCGTGATCCGTCATTACCGCGGAGAACAAGCCATTCGCCAAGGAGATATTGACACCTCTGAGGCTTGGTTTAATAGGGCTGCTGATTATTGGGAACAAGCCGTATCACTTGCTCCGCATAATCACATAGAAGCACAGAATTGGTTAGGAAGCACAGGGCGAATGGTAGAAATT---TGCCCCGACGAGATTAGCAGCATTATTCTTAGGCAAATCGAGCAGTATGATCAGGAGGTGAAGGTTCCCAATACCGGTACTGTGCCCCGAGTGGGGGACGGCATCGCTCGCATTTACGGTCTCGACGGAGTAATGGCAGGGGAATTAGCGGAATCCGAGGATGGTACAGTCGGAATAGCTTTGAATTCGGAATCGGATAATGTCGGAGCTGTATCGATGGGGGATGGGTCAACCACACGAGAGGGTAGCCCCGTTCAGGCAACGGGGAAAATTGCGCAGATTCCAGTAAGTGATGCTTATCCAGGTCGTGTCGCGAACGCTTTAGCTAGACCAATTGATGGCAAAGGCCCAATTACGGCTTCTGAATTCAGACTAATTGAATCCCCCGCTCCTGGCATAATCGCGAGGCGCTCCGTGTACGAACCAATGCAAACAGGGCCTATTGCCATTGACCCTATGATTCCTATTGGGCGAGGTCAGCGAGAATTGGTAATCGGGGACAGACAAACGGGTAAAACAGCGATTGCTACAGATACTATTCTGAATCAGTGTGGCCAGAATGTCATATGCGTATACGTGGCTATCGGCCAAAAAGCATCTTCCGTGGCTCAAGTAGTTAATACGTCTGACGAACGAGGCGCAATGGAATATACTATCGTGGTAGCAGAGACCGCGAATTCGCCCGCGGCATTGCAATATTTAGCCCCTTATACGGGGGCAGCTTTGGCAGAGTACTTTACGTATCGTAAGCAGCATACCCTGATAATACACGATGATCTGACTAAACAAGCACAGGCTTATCGGCAGTTGTCTTTGTCACTAAGAAGGCCCCCCGGCCGAGAGGCCTACCCGGGAGACGTTTTCTATCTGCACTCGCGTCTCTTGGAGCGCGCGGCCAAATTAAGTTCGCAACTTGGTGAAGGAAGTATGACTGCCCCACCTGTAGTCGAAACCCAAGCTGGAGATGTTTCCGCTTATATTCCTACTAACGTCATTTCTATCACCGACGGACAAATATTTTCGTCGGCAGATTTATTCAATGCTGGAATTCGACCCGCGACCAATGTAGGTATCTCAGTTTCTAGGGTGGGATCCGCGGCCCAAGTGAAAGCTATGAAGCAGGTGGCCGGAAAATTGAAATTGGAATTGGCTCAATTCGCAGAATTGGAAGCCTTCGCACAATTTGCCTCCGATCTCGATAAAGCCACTCGTAATCAATTGGCGAGGGGCCAAAGATTGCGTGAGTTGCCCAAGCAATCTCAATCCGAGCCTTTGTCGGTGGAAGAACAAGTCGCTACAATTTACACAGGGGTCAGCGGATTTTTGGACGCGTTGGAAATTGGTAAGGTTCAAGGATTTCTTGCTCAGCCGCGTGACTATCTGGTAACAAATAAACCCGAGTTCGCAGAAATCATACGCTCTACGAAGACATTTACAGAGCGAGCGGAAACTATACTGAAAAAAGCTATTAAGGAGCACACTGAACTTTTCTTACTTAGC-TAGGGCTGGACGTATTACCCAGATTATTGGCCCAGTCTCGGATGTGTATCCCTCCCCCGGCGATATGCCCAATATCTACAACCCACTTATAGTTAAAGGCCGGAACCCGGCGGGCCAAGAAATTAATGTTACTTGTGAGGTACAACAATTGCTGGGGAACGATGAGGTTAGAGCTGCAGCTACGAGCGCGACAGATGGGCCTACGAGGGGTATGGAAGTTGTTGATACGGGAGCGCCCCCAAGTGTGCCCGTCGGTGAAGCTACTCCAGGACGAATCTCTAATGTTCCGGGTGAAACCGTCGATGATTTAGGCCCCGTT------GGCTCGAAATCCCCCATCCATAGAGCAGCCCCGGCCTTTACGCAGTTAGACACCAAATTATCTATCCCCGAGACAGGGATTAAAGTAGTTGACCCATTAGCCCCTTATCGACGCGGAGGAAAGATTGGACCGTTCGGGGGGGCCGGAGTCGGAAAAACAGTTCCAATCACGGAATTGATCAACAATATTGCCAAGGCTCACGGGGGCGTGTCCGCTTTCGGGGGAGTGGGGGAGCGTACTCGCGAGGGGAACGACCTTTACATGGAAATGAAAGAGTCGAAGGTTATTAATGAACAGAACATTTCTGAATCAAAAGTGGCCTTGGCTTATGGTCAGACGAATGAACCACCGGGAGCTCGTATGAGGGTTGGTTTGACAGCTTCAACCATGGCCGAATACCCTAGAGATTTTAATAGGCAAGACGTACTCCTATTCATCGATAATATCCTTCGGTTCGTTCAGGCGGGACCCGAGGTTTCCGCTCCATCGGGTAGAATGCCCTCTGCTGTGGGCTATCAGCCCACGCTGGGCACAGAAATGGGTTCTTTGCAAGAAAGAATTACTCCCACCAGGGAGGGATCCATAACCTCCATTCAGGCTGCCTACGCGCCCGCGGACGATCTAACCGACCCCGCCCCCGCCACAACGTTCGCGCATTCAGACGCGACTACCGTACCCTCCAGGGCATTAGCCGCCAAAGCCATTTATCCAGCCGTAGACCCCTTGGATTCAACTCCTACCATGCCTCAACCCTGGATTGTGGGCGAACAACATTACGGAGCCGCTCAGGGGGTGAAGCAAACTTTACAACGTTACAAAGAGCTTCAAGACATTATAGCTATTCTGGGACTTGACGAATCGTCGGAGGAGGACCGTTTGCCTGTGGCGAGGGCGCGAAAGATAGAACGTTCCTTATCGCAACCCTTCCTTGTTGCAGAGGTGTTTACCGGCTCTCCCGGCAAATACGTCACTCTTGCGGAAACCACCAAGGGGTTCCAAATGATCCTATCGGGAGAATTAGATAGTCTTCCTGAGCAATCTTCCTACTCGGTGGGTAATACTGACGAAGCGACCGCGAAGAACCTACGCGTCACGACCCCAAATCAAGTGGTTTGGGATTCCGAAGTTCAGGAGGTAATTTCATCTACCATTAGTGGTCAAATTGGTGTATTGACTAATCATGCTCCGCCTCTTGCGGCCCTGGACCTTGGGGTATTGAAGATACG---------TCGACAATGGGCCATTCCGGCGTTGATGGGCGGTTTTACCGTGGTTGACGAAAATAGGATAACGATACTGGTGAATGAGGCGGATAAAGCAGTGGATCTCAATCCCCAGCGGGTTAAGGA----GAGTTACCCCGCTGCTCGGGCTGAACTAACTCGGGCCGAGGGCGGGAAAAAAGCTATCGAGGCCGATTCAGCGCTCCGAAGAGCTAAGGCACGATTAGACGCGGCGGTCCCGATTGATGATTCCACCATTACGGGGCGGGGTTTCGCTCTGAACACTAACCTTTTAGAAACGAATTCGATTAATTTAGGGGTAGTACCCGCCCTACTAGCTTACCTCGGAGGAGGAGTGTTAAGTAATTACTTGGAAAACCGTAAACGTGCCATCCTAGGCACTATCCGCGACGCGGAGGCTCGGTACACGGAAGCCATGGATCGGCTCAAGCAAGCTCGAGACCGATTAGAACGAGCAAAGATTGGAGCAGATGACATCCGCGCGCGCGGAATCTCCAGGGTGCAAAGGGAAAAACAAGATCTGGTCGATTCCGCCGATGGGGATTTAAAACGATCAGAATACTCAAAGAATGCGACCATTCGCTTCGAGGAACATAAAGCGATTGAACAAGTCCGCCAGCAAGTTTCGCGCCTTGCGTCAGAGAGGGCTTTGG-AGGCTTCGAGCATTCGTTACGAACCCCTCGATATCCGCTGCCTCCGTTGCTGCCGCTGGATCGGCCGTGGGTCTTGCCTCCATAGGACCCGGTGTTGGTCAAGGTACTGCCGCGGGCCAAGCCGTGGAAGGTATCGCGAGACAACCTGAGGCTGAAGGTAAAATTCGAGGCACCTTATTGCCAAGTCTAGCTTTTACGGAAGCCCTAACTATCTACGGACTAGTTGTAGCTTTGGCGCTCCCATTCGCGAATCCCCTTGTTCATTTCGCAATTCGTACGAGATAGGTGTGGAAGTAGGTCAACACTCTTACTGGCAAGTTAGTGGTTATCAGGTTCACGGACAAGTACCTATAACCTCTTGGGTCGTAATGATGATTCTGCTAAGTCTGGCTTCTCCGGGCAGCCGGGATTTACGGACAATCCCGTCAGGTAGCCAGAATATTGCCGAATACGTATTGGATTTCCTTCGAGACCTTACTAGGACTCAGATCGGGGAGGCTTACCGCCCTTGGGTACCCTTTATCGGCACCATGTTCCTTTTTATTTTCGTATCCAATTGGTCGGGCGCCCTTTTTCCTTGGAGAATATTTGAATTACCCCAAGGGGAGTTGGCATCGCCGACGAATGATATGAATACAACTGTCGCTTCAGCTTCGATGACATCAGTAGCTTATTTTTATGCAGGTCTTCGCATAAAAGGTTTGAGTTACTTCGGTAGACATGTGCAACCAACACCAATACTATCACCGATAAATATATTGGAAGATTTTACTAAACCCTTATCGCTCAGTTTTCGGCTTTTTGGCAATATATTGGCCGATGATTTGGTAGTTGCTGCTCTTACCTCATTGGTACCCTTGATAGTTCCTATACCTATGATGTTTTTAGGGTTGTTTACAAGTGCTATTCAGGCTTTGATTTTCGCAACTTTGGCCGCAGCTTACACAGGAGAATCAATGGAAGATTATCCGGGGGGCGCATTCAAGACGGGGAGGCGCGGTAATTGCTCCCGCCCGTGTTACAGGATTCCTACTGAACCGCCGGCCTTATACAGGGCACCCACCGCCAAGTGATCTTTATGAGTCATCCATGCTTCTTCCGCGGAGTCCTTGTCTTACCCATATTATTACTCGTGGCCATAATAGTGTGGGGGCGATTACCGCACCGGGTGCAACGTTGACTCACGGTTCAGCCACGGGTAAACCGTTAGTGCCCGCTTTACAGTCCCAATGGTCGATGATGCATGCGAGTACGATGACGCCTAGCTACGCGACTCTCTCACGCAGTTGTTTGCTAGCGATGGCTTTGTCAGTCGTTGGGCTAGATATACTTATTTACCCTCGCATGGGTCACCGCGGGGATAATTTGTCCCGATTAGACTGGCGGAGTCATCGAATCATTAGTCTGGGCTTTCCTCTCTCAACTATCGGTATTTCACCTGGAGCGGTATGGGCTAATGAGGCGCGGGGATATCACCGGAACCGGGACCCCAAAGAGACTTGGGCCCCAATAACCTGGCTTACACTTGCGATTCATCCACATATACGAATAACCAAAGGTTGGAAACCAGCAATTGTAGCTCCGTCAGGGTTCCTTACAACTCGGATTCGCCACTTGGGGGTCAATATCTCGGGGAAGGGTCTACACAGCCATGGATGGTTGTACGCATTTAAAGGTGCCCGCGCGGCTC-CAAGGGAGGAAAAGCTGCTTCGCAACCGACTTTACCGAGAAAGGTTGTTATTTCTGGGTCAGCACATGGATGACGAAATTGCCAATCAACTTATTTGTATTATGATGTATCTGAACGGTGAAGATAGGAGTCAAGATATTTATCTATACATAAATTCCCCTGGTGGGGCAGTCTTAGCAGGAATCTCGGTTTATGATATCATGCAATTCGTGGTGCCGGACGTGCATACCATCTGCGTGGGTTTGGCTGCCTCCATTGGATCTTTTGTACTTACTGGGGGCGAAATTGCGAAACGTATAGCGCTACCCCACTCCAGAGTAATGATTCATCAACCAGCTAGCTCCTTCTACGAGGGGCAGGCACGGGACTGTCTCATGGAGGCGGAGGAAATCTTGAAGCTTCGCGGCTGCATTACCAAGATTTATGCCCAGAGGACGGGAAAACCTTTGTGGGTCATTTCCGAGGATATGGAAAGAGATGTTTTTATGTCAGCGGTGGAAGCTAAGCTTTACGGCATTATTGATGTTGTAGTATTGCCCGAAGACGTATCCAATCTTCGCGCAGCAGGGTTATGAAAACCCCCGAGAGGCTACCGGGCGTATCGTATGTGCCAATCGTCATTTGGCTAAAAAACCGGTGGATATTGAAGTTCCGCAGTCTGTACCTCCGGATACCGCATTTGAGGCAGTCGTTAGAATACCTTATGACGCACGGGTGAAACAGGTATTGGCTAACGGTAAGAAGGGAGCTTTAAACGTGGGAGCCGTTCCAATTTCACCGGAAGGACCTGAATTAGCCCCTCCTGATCGTATCAATTCTGAAATTAAAGAGAGAGTAGGTAACCTTTTCTCTCAGGCTTATCGCCCTGGTAAGAAGAATATTCCGGTGATAGGTCCCGCGCCTGGCGCGAAGCACAGTGAGATTGTGTTCCCCATCCCCTCGCCAGACCCTGCTACTTACAAAGGAGCTCATTTTTATAAATACCCCATATACCTAGGGGGCAACAGGGGGAGAGGGCAAATTCATCCCGACGGTGGAAAGAGTAACAATACGGTTTACAACGCTTCAGTCACAGGTCAGGTCAGTAAGATTTTGCGCGATGAGAAAGGTGGATACGATATAACGATTGATACGTTGGCTG---GCCCCACGGCGGAGATCGTACCCCCCGGGCTGGAGCTCGTCGTTTCGGAGGGTGAATCAATTCAAGTTGATCAGCCCTTAACGGATAATCCTAATGTCGGTGGGTTCGGTCAAGGGGACGCAGAAATAGTACCTCAAGATCCGTCACGCGTTCAAGGTCCTTTGCTATTTCTTGCATCGGTTACTCCGGCACAGATACCTCCAGTACTTAAGAAAAAGCAGTCTGAAAAAGTCCAATTGGCCGAGATGGATCCCAAGGTACGGTTGAAGCTCCACCACCCGGAATCGTATCGGGTTTGATTCCAATAACCCTGGCTGGGCTCCCCGTAACAGCGTATCCGCAATATCGTGGTACGTCCACCATACTCGCTTACCCCGGATTTCCTCCAGCCGCATCAACCTCAGCCACAGCGCTCTTTATCGGTCTTAATAGGGCAAGGATTCTTACGGATATAGTCAATACTGCTCGGGCTGCCCCGATGGTAGTCTCCACGTTCCCTCTTCCACCTGTGGTACGGGGAAGGAGCGGACCCACGACGACTATTCGTTCACCGGAGCCGAAAATCGCGGTAGAGGTGGACCCAATAAAAACCTCCTTCGATAAATGGTCTAAGCCCGGTCACTTCTCGAGAACTCTGGCCAAGGGCCCTAGTACAACCACTTGGGTCTGGAACCTGCACGCGGATGTTCATGATTCTTACAGT---CATACCAACGAATTGGAGGACATTTCTCGGAAAGTACTTAGTGCTCACTTCGGGCAACTGGCCATAATTTTCATTTGGTTGAGCGGTATGTACCTCCATGGGGCCCGTTTCTCAAATTATGAGGCGTGGCTAAGTGATCCGATTCACATAAAACCCAGCGCTCAGGTCGTTTGGCCAATAGTGGGTCAGGAGATCTTGAATGGGGACGTGGGGGGCTTCCAGGGAATACAAATAACTTCAGGATTCTTTCCAGTTTGGCGAGCATCAGGAATAACAAGTGAATTACAACTGTACTCTACTGCGATTGGTGGATTAATCTTCGCAGCGCTAATGCTCCCCGCCGGTTGGTTCCACTACCATAGAGTTGCGCCACGACTGGCCTGGTTCCAGAATGCGGAATCCATGTTGAATCACCATATAGGAGGACTCGCGGGGCTAGGTTCCTTGTCATGGGCGGGGCACCAGGTCCACGTTTCTCTACCCGTAAATCAACTCCTAGATACTGGAGTGGACGCTAAAGAGATTCCTTTACCCCATGAATTTGTACCGAACCGTAATCTGTTAGCCCAACTTTACCCAGGGTTCTCCAAAGGGCTAACCTCATCATTCACGTTGGATTGGTCAGAATATTCAGATTTTCTAACCTTTCGCGGGGGGCTAAATCCGACCACGGGGGGCTTGTGGCTCACCGACACGGCCCACCATCATTTAGCTATCGCAGTTGTGTTTTCAGTCGCGAGTCATTTATATAGAACCAACTGGGGCATCGGGCATAGCCCGAAAGAGATCCTGGAGACCCATAAAGGGCCCTTTACTGGTGAGGGCCATAAGGCCATTTACGCTATTTTCACCACCTCCTGGCACGCGCAATTAGCCCTCAATCTTGCGATGCTGGGCTCCCTTACAATTGTAGTCGCTCATCACATGTATTCGATGCCTCCCTACCCGTACCTAGCCACCGACTATGGTACTCAACTCTCCTTGTTTACGCATCACATGTGGATTGGTGGATTCCTGACAGTTGGGGCTGCCGCGCATGCAGCCATATTCCTTGTAAGGGACTATGATCCAACCGCTCAATGCAATAATTTATTGGACCGTGCCTTGCGGCACCGTGACGCAATAGTGTCACACCTGAATTGGGCATGCATCTTTTTGGGTTTCCATAGCTTTGGCTTGTATATACACAATGATACTATGAGCGCTTTAGGGCGTCCCCAAGATATGTTTTCGGACGCAGCCCTGCAGCTACAACCCGTGTTCGCCCAATGGGTACAAAAAACTCAAGCCTCTGCCCCCACTTCAACAGCC---------------AGTACCAGCTTGACCTGG---GGCGACGTATTAGCAATAGGCGGCAAGGTTGCTTTGTCACCAATTTCGTTGGGAACTGCAGACTTTTTAGTACATCATATTCATGCTTCTACTATCCATGTAACTGTACCCATTTTACCAAAGGGTTTCTTATTTGCCCGGGGCTCGCGTCTGGTACCGGATAAAGCCAATCTTGGTTTTCGTTTTCCTTGCGATGGCCCCGGAAGGGGAGGAACATGTCAAGTTTCCGCTTGGGATCATGTTTTCCCCGGTCTATTCTGGATGTACAATTCGATATCAGTAGGAATATTTCACTTTAGTTGGAAGATGCAATCTGATGTTCGGGGGAGCGTGGACGACCGGGGAATAGTAACTCGCATAACCGGGGGCAACTTTGCACAAGGTTCTATTACTATTAACGGATGGCCTCGCGACTTCCTATGGGCGCAGGCTTCTCAAGTAATCCAATCTTACGGTTCCTCATTATCCGCATACGGTCTTTTATCCCCGGGTGCTCATTCCGTCTGGGCCTCTAGTCTAATGTCTCTACCCAGCGGTCGCGGATATTGGCAAGAACTCACCGAATCTGTCGTTTGGGCTCACAACAAATTAGGAGTCGCCCCTGCTATCCAGCCTAGAGCTTTGAGCATTGTACAAGGCCGAGCTGTAGGAGTGGCTCATTACCCTCTGGGTGGGATTGCCACTACATGGGCATTCTTCCTAGCAAGAATCATGGCGGTAGGAACGGCATCACGATTTCCGAAATCTAGCCAGGGCCTTTCTCAGGACCCAACCACTCGTCGTATTTGGTTCGGTATTGCCACCGCGCATGACTTCGAGAGCCATGATGGCATTACTGAAGAGCGCCTCTACCAACAAATATTTGCCTCGCACTTCGGTCAATTAGCAATCATCTTCCTGTGGACCTCGGGCAACTTATTCCACGTAGCTTGGCAGGGTAATTTCGAGACCTGGATACAAGATCCCTTACACGTAAGAGCTGTTGCTCATTCAATATGGGACCCCCATTTCGGTAAATCCGCGTTGGAAGCGTTTACTCG------TGTTAATATTGCTTATCCTGGTGCCTATCAGCGGTGGTATACAATTGGTTTGCGTACCAACCAAGATCTTTATACTGGCGCGCTTTTTCTGCTAATCGTTTCCGCCCCCTCTCTGGCGGCAAGTTGGTTGCATTTGCAGCCCAGATGGGCACCAAGCGTATCTTGGTTCAAGAACGCGGAATCCCGTATCAACCATCACTTGTCAGGACTTTTTGGAGTTAGCTCTTTGGCTTGGGCGGGACATTCAGTTCACGTCGCCATCCCTGAATCGAGGGGTAGGCACGTAAGATGGGGTGATTTGCCGATCGCGTTGCCGCACCCGCGGGGCCTGGGGCCCCTCCTCGTCGGTCAGTGGAGTGTCTATGCTCAGGATGCTGATACTGGTAGCCACTTGTTCAGTACCTCAAAGGGGGCAGGGACCGCCATTCCAACTTTTGCTGGAGGGTTCCACCCGCAGACCCAGAGTCTATGGCTTACCGATATAGCTCATCACCATTTAGCCATTGCAGTTGCTTTTACCCCCGCCGGTCATATGTATAGAACTAACTTCGGTATCGGGCACAGCATGAGTGGAATACTAGAGTCGCATACTCCGCCAGGAGGTCGGCTCGGGCACGGACATAGGGATCTCTATGAGATGGTTAATAATTCTCTCCACTTTCAATTGGGTCTCGCATTAGCCTCCTTAGGGGTTATTACTTCGTTAGTGGCTCAACACATGTATTCTTTACCCGCTTATGCTTTCGTGGCACAAGATTTCACTACCCAAGCCGCGCTATATACTCATCATCAGTATATCGCTGGGTTCGTAATGACGGGTGCGTTTGCTCACGGAACCATATTCTTGATTAGGGATTACAACCCG---------GATAGGGATAATGTATTGGCGCGGGTACTGGAGCACAAGGAAGCTATTATATCTCATCCAAGCTGGGCGAGTTTATTCTCAGGTTTTCACACCTTGGGGCTTCATGTTCATAACGATGTTGCGCTCGCCTTCGGTACTCCGGAAAAACAGATATTGATTGAACCAGTGTCCGCCCAGTGGGCCCAATCCGCCCACGGCAAAGCCCCCTACGGTTTTGATGTACTTCCATCCTCGCCCGTCGGTCCCGCGTATAATGCCTCTCGAAGCATCTGGTTACCGGGTTGGTTGGACGCTATCA------------ATTCACTATTCCTTACTATAGGCCCGGGGGATTTTCTGGTTCATCACGCCATTGCTTCGGGTTTGCATACAACTACGCTGATCTTGGTAAAGGGCGCTTCGGATGCGCGCGGCTCCAGGCTAATCCCGGATAAGAAAGGATTTGGTTATAGTTTCCCTCGCGATGGCCCGGGGCGAGGCGGTACTTGTGACATATCAGCCTGGGATGCCTTTCATCTGGCGGTATTTTGGATGTTAAATACTATTGGGTGGGTTACGTCTTATTGGCACCGGAAGCATATTACGCCATGGCAAGGAAATGCAGCTCAATCCGATGAGTCCTCTACTTACTCGATGGGATGGTCGAGAGATTACTTGTGGTTGAATCCATCGCAACTCATCAACGGATACAACCCTTTTGGTATGAACAGCCTATCCGTCTGGGCATGGATGTTTCCATTCGGACATCTTGTTTGGGCTACTGGATTCATGTTTCCAATATCCTGGCGCGGATACTGGCAAGAGCTTACTGAGACTTTAGCATGGGCTCATGAACGGACGCCCCTGGCAAATCTAGTACGCTGGGGGGATAAGCCGGTAGCTCTTTCCATCGTACAAGCAAGATTGGTTGGATTAGCTCACTCCCCCGTAGGCTATATATTTACTCATGCAGCTTCCCTAATTTCTTCCACGTCAGCCAAGTTTGGCACGACGGCGCATTCAGCAAAGATTCATGATACATGTATTGGTCGTACTCAATGCGTGAGAGCTCGCCCCACGGATGCATCAGAAACGGTACCATGGGATGGACGTAAGGCTAACCAAATAGCTCCCGCTCCAAGAACGGAAGACTGCGTGGGGCGTAAAAGGTGTGAATCTGCTCGTCCGACGGATCTCCCGAGTGTGCGCGTCTACCCAGGGTCTGAAACGACTAGAAGTATGGGTTCGGCCTATATGATGACAGCTTCTAATTTACCCTCTGTATCGGTGCCTCCAGTGGGTCTAGTTCCCCCAGCTATAACGATGGCCTTCTCGCTCTTATATCTGGAGGGGGACGACATTTTAACGCGGGAACGCGGGATGTCAAAACATATGTACCCGCAGCGCCTGTTCCAGCTGCATTGCGGTTTGGATTTTCAGCTGGCTCACTAATTGAGATTAACCGTTTCTTTCCGGATGCGTTAGTCTTCGTGACCGCAACTTTAGATAGACGCGAAAGCGCAAGCCTATGGGGTCGCTTTTGCGATTGGGTAACCAGTACTGAAAACCGACTATACATCGGATGGTTCGGTGTGCTTATGATCCCGACGCTACTAACGGCTACTTCCGTATTTATAACTGCTTTCATCGCGGCTCCACCCGTGGATATTGACGGTATTCGCGAGCCTGTCTCCGGTTCCCTTATATATGGGAACAACATAATCTCCGGCGCTATCATTCCGACTTCGGCCGCTATCGGTCTACACTTCTACCCTATCTGGGAAGCGGCTTCCATCGACGAATGGCTATACAACGGCGGTCCTTACGAACTCATCGTTCTGCACTTTCTGCTCGGCGTAGCTTGCTACATGGGTCGTGAGTGGGAACTTAGCTTCCGACTGGGTATGCGCCCCTGGATCGCCGTTGCGTACTCGGCCCCAGTCGCGGCTGCTACGGCTGTTTTCTTGATCTACCCGATCGGCCAAGGGAGCTTCTCCGACGGTATGCCCTTAGGCATATCTGGTACCTTCAACTTCATGATCGTGTTCCAAGCTGAACACAACATACTTATGCACCCGTTCCACATGTTGGGTGTGGCGGGCGTATTCGGCGGGTCCTTATTTAGTGCGATGCATGGTTCCTTGGTAACTTCTAGCCTGATTCGTGAAACCACCGAAAATGAATCAGCTAATGCAGGTTACAGATTTGGTCAAGAGGAAGAAACGTATAACATTGTGGCTGCTCACGGTTACTTTGGTCGATTGATCTTCCAATATGCTAGCTTTAACAACTCCCGTTCACTACACTTCTTCCTGGCCGCCTGGCCGGTTGTGGGCATCTGGTTTACCGCTTTGGGCATCAGCACCATGGCATTCAATCTGAATGGTTTCAACTTCAATCAATCCGTAGTTGATAGCCAGGGACGCGTAATTAACACTTGGGCTGATATTATCAATCGCGCCAATCTTGGTATGGAAGTTATGCATGAACGTAATGCTCACAACTTCCCTCTGGATCTGA------------------------
>S_hainanensis_Zhang7746_HN
ATGGGTTTGCCCTGGTATCGCGCCCACACCGTCGTATCAAATGATCCTGGTCGTTCGCCCCCCGTACATCTAATGCATACGGCGCCAGTTTCTGGTTGGGCTGGTCCGATGGCCCCGTATGAATTAGCTGTTTCTGATCCATCCGATCCTGCGCTCGATCCCATGCGGAGACAAGGCATGTCCGTTATACCTCCTATGACCCGCCCAGGAGTAACGGAACCATGGAGTGGTTGGAGCATCGC---AGAAACCGTCACTAATGCGGGTATTCGGAGTTACGAAGGCGTGGCTACTGCGCATACCGTGCCACCCGGCTCGCCATTCTTAGCAGCTATCTGGCACCGGGTATATCGGGATTCGGAAATATCCAGCGACGAGCGTACGGGAACATCTGCTCCGGATTCGCCTAAGATTTCCGGGGTTCATCCATCTCTCCCAGGAGTACTCTGTTTCGGATTTGGAGCATTTCACGTCACGGGTTTGCTCGGTCCTGGAATATGGGTGTCTGATCCCTATGGGCTGACTGGGCGGGTAGAACCCGTAGCTCCGGCATGGGGAGCTGCGGGTTTCGATCCTTTCGTCCCAGGAGGGATAGCTTCCCATCACATCGCGGCAGGTATTTTGGGTATATTGGCCGGTCCATTTCACCCCAGTGCTCGTCCCCCTCAACGATCACACAAATTATTACGCATGGGTAATGTGGAAACCGTTTCACCCAGCAGTATCGCCGCCGTGCCTCCCGCAGCCCTCATTGTTGCTGGAACCATGTGGTATGGCTCCGCGACCACTCCAGTGGAACCATTCGGCCCTACTCGTTACCAGTGGGACCAGGGATTCTATCAGCAGGAAACAGATCGAAGGATTCGATCC------GCTGGGAATACAGGGTTGCCTGAGGCTCGGTCCAAGACCCCAGAGAAATCAGCTTCTCATGATTACATTGGCAGTAATCCGGCTAAGGGGGGATTATCCAGAGCGGGCGCGATGGACAGTGGAGACGGAATAGCTGTTGGTCGGTTGGGTCACGCCGTCCTTAGGGACAAGGAAGGACACGAGCCCTTTGTACGTCGTATGCCCACCTCCCTTGAAACATCCCCCGTGGTTTCGGTGGATGAGGAAGGAATTGCGAGAGCCGATGTTCCCTCCAGGAGGGCAGAATCCAAGTACAGCGCTGAACAAGTAGGTGTAACCGTCGAGTTTTTTGGCGGTGAACCCGACGGAGTTAGCTTCAGTGATCCCGCCACGGCAAAGAAACATGCCAGACGTGCTCAATCAGGCGAGATTCCCGAATCTGACCGCGCTACCTCAAAGCCTGACGGTGTTCCTCGTAGCAGCCCGAGAGGTCGGTCCACTCCTGGTCACGCTACATTCGCCCTCCTTTTCTCTTCCGGACACATCCGGCACGGTGCCAGGACCCTGTTCAGAGATGTTTTTGCTGGTACTGATCCCGATCTAGATGCTCAAGCTGAACCCGGAACGTCCCAGAAATCAGGGGACCCAACTACGAAGAGACAAGCGGTAATGAAAATGAAAACCCCGTATTCCCCGAGGAGGTTCTGCCCCGTGGAAACGCTCTTCGATGGAACCTTGGCCCTGGGCGGGCGTGATCAAGAAACCACAGGTTCCGCTTGGTGGGCCGGTAACGCCCGACTCATCAACCTGTCCGGTAAATCACTCGGTGCCCACGTAGCTCACGCTGGATCAATCGTGTTTCGGGCCGGAGCAATGAATTCATTCGAGGTAGCTCATCTCATACCGGAGAAGCCTATGCACGAACAGGGGTTGATTTCATTACCCCACTTGGCTACTTTGGGCTGGGGAGTCGGACCCGGCGGAGAGGCCGTGGACGTTTCGCCGTATCTTGCGTCCGGAGTACTTCACTCAATATCCCCTGCGGTTCCGGGTTTTGGAGGTACTCATCATTCACCTATTGGACCCGACACTCCGGAGGAATCCTTTCCTCTCTTCGGTCACGCGCGGAGGGATAGGAACAAAATGACCACCATTCCAGGTATTCACCCGATCCTGCTGGGTATTGGTGCCCTTCTATCGGTGTCCAAAGCTCCGTATTCCGGAGGTGCATATGATACCTGGGCTCCCGGTGGTGGGGATGTAAGGGAAATTACGAATCTCACAGCGGGTCCAGGTGTTATATTCGGTCATTCGCCAAAATCGCCTTTCGGCGGAGAGGGGTGGATCGTTAGTGCAGACAATTCGGAAGATGCAACTGGAGGGCATTTACGGTTGGGTTCTATTCGTATACTCGGCGGAATCTCTCACATCCTGACCAAACCATTCGCATGGGCTCGCCGCGCCTCCGTACGGCCCGGAGAAGCTTACTCGCCCTATAGCTTAGGGGCTCTTTCCGTCTCCGGCTCCACCGCTCGTTGCTCTGTCCGGTCCAACAATACAGTTCACCCCAGCGAATCTCATGGTCCCACTGGTCCAGAAGCCTCTCAAGCTCAAGCCTCCACCTTCCTGGCTAGGGACCAACGCCCTGGAGCCAACGCGGGTTCCGCCCAAGGGCCCACTGGTCTGGGCAAATACCCCATGCGCTCACCCACTGGAGAGATCATTTTCGGGGGAGAAACAATGCGCTCCTGGGACCCTCGCGCCCCATGGTTGGAACCTCTCAGAGGTCCCAATGGCTTGGATTTAAGCAAATTGAAGAGGGACATACAACCGCGGCAAGAACGGCGCTCGGCGGAATACATGACCCATGCCCCTTTGGGTTCCCCGAATTCCGTGGGTGGAGTAGCTACTGAGATCAATGCAGTAAACTACGTTTCTCCCCGAAGCCGGTCAGCCACCTCCCATTTTGTCTTGGGATTCTTCTTCTTCGTGGGTCATTCGCGGCATGCGGGAAGGGCCCGCGCGGCTGCTGCCGGATCCGAGAGAGGGATTGATCGTGATCCCGAACCCGTCCCTCCCATGACGCCCCTGAATACGGGATCGACAAGCTTCTTTGATAACACGGATGACCGGCCAAGGAGAGACCGTTTTGTATTTGTGGGTTGGTCTGGTCTATTGCTTCTTCCCCGTGCCTATTTCCCTCCCGGCGGCCGGTTTACGGGTACAACCCCCGTCACCTCACGGTACACTCACGGATTGGCTAGTTCCTATCCGGAGGGTTGCAACTCCCTTACTGTCGCTGTATCCACTCCTGCCAACAGCCCAGCACATTCCCTGCCGTTGCTGTGGGGTCCCGAGGCGCAAGGGGATTCCACCCGCCGGTGCCAATTGGGTGGCCTACGGACCTTCGTCGCACCCCATGGTGCTTTTGGTTTGATGGGTCCTACGTCGCGCCAATTTGAACCCGCTCGATCTGTGCAATCGCGCCCGTATAACGCAATCGCGTTTTCCGCTCCCATCGCTGTTTCTGTTCCCGTATCCCCGACTCACCCGTTGGGCCAGTCCGGTCGGTTCTCCGCACCCAGCTCCGGTGTAGCAGCCATCTCCCGATCCATCCCCTCCCTCCAGGGCCTCCATAATTGGACCCTCAACCCGTTTCACACGATGGGAGTTGCTGGAGTACCGGGTGCTGCTCCCCTATGTGCTATTCACGGCGCGACCGTGGAGAATACGTTGTTTGAGGATGGTGATGGCGCGAATACATTCCGCGCCTCCAATCCGACCCAATCCGAAGAGACTCATTCCATGGTTACTGCTAATCGCTTCCGGTCCCAAACATCCGGTGTTGCCCCCTCCAACAAACGTCGGTCACACTTCCTTATGTTATTCGTACCCGTCACTGGTTTACGGATGAGTGCTATTGGAGTAGTTGGTCCAGCCCCGAATCCGCGGGCGTATGACTCTGTCTCCCAAGAGGTGCGCGCAGCGGAGGATCCCGAGTTCGAAACTCCTTACACAAAGAATATTCTTTTGAATGAGGGTACTCGTGCTCGGATGGCAGCTCAGGATCAGCCTCATGAAAACCCCGTATTCCCCGAGGAGGTTCTGCCCCGTGGAAACGCTCTTCGAATGTCTGGGAGCACGGGAGAACGCCCTTTCGCCGACATTGTCACCAGTATTCGATATCGGGTGATTCATAGCATCACCATACCTCCCTTGTCCATCGCGGGTTGGTTATTTGTCAGTACGGGCTCGGCTTATGACGTTTCCGGGAGTCCTCGACCAAACGAGTATTCCACGGAGAGCCGGCGAGATATTCCATTAATAACTGGCCGTTTCGATTCGTCGGAACAATGACTATAGATAGAACTCATCCGATCCCCACAGCCAGATGGCCGGCCATTCATGGACCAGCCGTACCTACGGTCCCCCTCCCAGGATCAATACCAGCAACGCAATCCATACAGCGGACCCCAGCAACGCAATCCATACAGCGGACCAATCCCAGGATCGAGCCGAGACGGACTGGTGTGGGAAATTTATTGAAACCCCCGAATTCGGAGCACGGCAGAGCGGCTCCCGGGTGGGGAACCACACCCGTCATGGGTGTCGCGATGGCGCTACCCGCGGTCCCCTCAGCCATTATTTCGGAAACCCATAACCCCCCCGTTCCGGCGGATGGAGTCCCCGTGAGTCGGACGACGCTTACCCTGAAGCCGCTCGTACACACGGTGGTTATTTCTCTCGCTCCTCTCTCCGTCCCCGGATCCCCACCGAACGATCCTGGCCGTAATCCCGGGACGGCTAATACCACCGGAAGGACCCCTCCGTGGCTGGTAGGCACTACAGTCGGTACCCTTGTGATCGGTTCAGTAGGTATCTCTTTTCATGGTCCACACCCTGGATCAGGGTCATCCCTATCGCCCTATCGGCCAAATCACCCGAGGCTTATGCAACTTCTGACCCAACCGTGGATGTAATGCCAATCATACCGCTGCTCCCTTCCCTCCTAGCCCCTGTACGGCAAGCCCCTGTGGGTTCTCGAACGACACAACGGAATCCGAACGAACAAAGTGTGGAATTGAACCGTACCAGCCTTTACTGGGGGCCGTTACTAATCCTCGCACCCGCTGTTTCATTCCCCAATCACTCCTCCAATGAGTCCAATGAGGTAAATATCCCTGCACTTATTGCCACTGCACCGCTCATTCCAATCCCTACCGCTTCTCTGATCATTCCCCACGTGAAAACAGCCGGTCGACGGAAACTGCAATTCCGGTCGCCACCTCCATACCTCGCTCACCCGTGAGCTCCACTGGTCACGCTCTGTACACCGCTTTCGGGC------------AATCTGAAGAACCTAGAGATCCTTCCGGGGAGCATGGAGATACGACGGAAGCATCGGTCCATACATCCCTGCCGGTGAGTACTTTGGGAATAATCCCTCTCGCTATCTCCCTCCGGGATCCGCCTAGGATCCAGAGCGGGAAAATATGACCGTTGCCCTTCAGTCGGCTGTGTTTGCATCAATCGCAATCCCATTCATCCCAGTTATTGGTGTTCCTGCGGTGTTTGCCTC------------------CAAAAACGTCGTATTCTCGGGTGCCACCCCACGGATCGGCCCAGTCCCCTTGGTGGGTATCCTCAACTCCTCCGTATCTACGTCACCGCAAACAGAAACCAAAACGTCACCGCAAACAGAAACCAAAGCAAGTGTTGGATCCAAGGCCGGCGTGAGGGATTACAGATTAACTCATTACACTCCCGATTACGAGACTCAAGCCACCGATATCCCGGCAGCATCCCGAACGACCCCGCAACCCGGAGCGCCGGCCGAAGAAGCGGGAGCCGCAGTAGCCGCGGAATCCTCCACCGGCACGTGGACTACCGTTTGGACCGACGGACTTACTAATCTTGATCGTTATAAAGGTCGGTGCTACGATATCGAACCCGTTCCCGGGGAAAAAGATCAATACATTGCCTATGCAGCCCATCCTTCGGACCCGTTTGAGGAAGGTTCCGTTACCAACATGTCCACCTCCATAGTGGGTAATGTTTCTGGATCCAAGGCCTCACGAGCCCTGCGTTCGGAGGATCTGCGAATCCCCCCCGCTTATTCCAAGACCTTCAAAGGTCCGCCTCACGGTATCCAAGTCGAAAGGGATAAATCGAACAAACATGGCCGTCCTTCGCTGGGATGTACTATCAAACCCAAGTTGGGTCTATCTGCTAAAAACTACGGCAGAGCAGCCTATGAACGTCTTCGTGGTGGACTCGATTTCACCAAAGATGATGAGAACGTGAATCCTCAACCATTCATGCGTCGGCGAGACCGTTTCGTATCCGTAGCGGAAGCTCTTAATAAGGCCCAGGCTGAGACAGGCGAGATTAAGGGTCATCACCTGAATGCTACTGCGGGCGCGCGCGACGAAACGATGAAGAGGGCAGAATCCGCTAGGGAATCGGGAGTGCCCACCACCATGCATGACCATTCGACAGGAGGTTTTACCGCAAATACTAGTCTGGCCTATCATTGCCGAGACAATGGTCTACTCCCACATATCCATCGCGCAACGCATGCTGTTATTGACAGACAAAGAAATCATGGTACTCATCCCCGTGTATCGGCCAAAGCATCACGCACGTCCGGTGGAGATCACATCCATGCTGGTACCGTGGTGGGTAAGCTTGAGGGGGAACGCCAAGTAACCCTAGGTTTCGCGGATCTGCTTCGGGATGATCATATTGACAAGGACCGAAGTCGCGGTATTCATCCCACCCAAGATTGGGTATCCATGCCTGGTGTCCCGCCCGTCGCCTCCGGAGGCATTCACGTTCGGCATATGCCCGCTTTGACCGAAATCTTTGGAGACGATTCTGCACTACAACTCGGCGGGGGAACTTCGGGCCACCCTTGGGGGAACGCACCAGGTGCAGTAGCTAATCGAGTCGCTTCGGAAGCTTGTGTACAAGCCCGTAACGAAGGACGTGATCCCGCTCTTGAGGGTAATGAGGCTATTCGTGAAGCTAGTAAGTGGAGTCCTGAACCAGCTGCGGCTCGCGAGGCACGGAAAGAAATCAAGTCCGAATTTGATACGGTTGACATTCTCGAGGTTCGAGCCCCGGCCAGGCATATCAGTATCTCTGCTAGTAAGACACGCAGGGCGGTTGATCAAACTCGTTATCGTCCGCATGAACAAGCACCCACGATACCGGAATTTACGCCCCATCGAGCATGTGATCCCGTTCCACGATTAATTCCAAATGCTAGTCGATTGGGCCTGAGCAAAGCTGAACCATTCGTAGGCGCTGAAGCGGGTAAGGGAACCTCTTATAAGAGGCTCCGACCTAGGGCCAAGGGACGGGCTTATCCGATGCGTAAGCATACCCGCCACGCAACTATCGTAGTAAGACAAGGGGGGTGGGACCCGCGTACCGGAGGTGCATCGAACCCAAAGTCGACAATGAGCGTCCCTGTCATAGTCGTTCTATTATACCACCACCCAAGATCGGTCAAGCCAGTACCCTTGGGATCGCTATGCGCAGAGCACCGCCTGGAGAATCGGAAGGAGCGTGCACAACCCCTGCGGG------AGAGAGAATAAACCACGAGTATCCCGCGATTGCGGGTGTCCGGGAATCGGTACATGAGACTTCGATGAATCTGAAAGAAATCGCGCT---TACAGCTCATCCTTCCGCGGCACAAGAGGCACATATCCCTATTGTCGGGCCCGGGAAGGTAGCTGCCCGAGACACTGTACCACCATCCTCCATTGGAATAATTTATCCCGCA---CATGCAGCTACCGTCACAAGAAAGATTCGTTCCAGTACTGGATCGAGGGTTGAGGGGGGTTGTGGATATCGTAGACGAAATATGGTGGAGTACCAAAAGGGAAGCCCTCCGCCGGATGCCGTATCCATGCCTATACGAAACGCGAATTATAGTATCCACCGTCTCGAGAGCCACAGTGGGGGGATTATGAAAGAGATGCCTCCGCCCGAGGTACGGACCGATGGAAGTCCCACCCCTGGAGAGGCAACTTATGAAGCCTCTCGAGACTCACTATCGCATATCCGCCCGAGTCGTATGTGCTACCACGAACTCGAAAGGGAGCATGCGCGGGGGAGCAAATCGTATATACCGGAAGTACCCCTTTGACGAGCCCTCGAGGCACCCTTGTAGTGAATGGAATTGATCGAGTTACAATCAATCAGATCTCAAGAAGTCCCGGCACTCATCACAATCTGGAGCGAGGTCCGAGCGGAGACCCCGTGTATACAGGCACAACAATTCCGAGCAGGGGAGGGAAGTCGAAATCGGAACCTGATGGCAAAAACAGAATATGGGTTCGCGTGAGGAAGAAACGGAAAACACCTATCCTTCCGTCACTGGCTATGGGTTCAAGTACGAAAGATATTTCGGACAATGCCTGTTACCCCGTTTGGTCAGGGGAACACGCCGTACCAGAATCTCGCAGATTGTCGTATGGCTTACCCGATATATTTGAAGAATCGCGACAAAAATCCCCTCAACCGAGGTCCGAAATAGGAGAGATTGGTCGAGCGAATTCGAACAAAAAACCCGATCCCGATGTACCTAAGAACGAGATTTTCCCATTACCGAAAGATGTGTCAGCCGCTACAGATCATTCAATCGGGATTGGGATCGGAATAGGCACCCTAGATGATACAGATCACCCGAAAAATCGGCGTATTCGTACTGCAGCGGATTCATCACAAGATCAATCGAGATCGGCGTCAGAGCGTCCAGCGGATCCTATGCGCGGAGGGACGACGTAAGAACGTATCGACCATGAGAGGCGTAGCAAATTCGAGTCCATCAACGACCTTGAAAGAATTTTCTGGTTCGCATCCCCCTCCTCAATCCCCGGATCAGACTAATCCGTCGACACAAATGGTACATAAACGAAAACCGAGTTCTCCAGGCCCGGGGGGGCCAACGAGACGAACCGCAAGCTCCCAAGTGCGAGATATCCATCCCAGTCATTATGGGCGTGCTCGCCCCATTGGAACGTCCGAAGGCACGAACGCTGGACCCATCCCATCGTCAGCCTTGCACGCGGACGTTAATCATTGGGGATATTCAACGAGTCCCTCCCATAGGATCTCCGGAGTAGGAGATATTGCTGATGAAGGCTCTCGAATAACTACAGGAACTTGCTCATCCGTATATCGGGAGCAAGCTATCGAAGCTCGGTATCGACAGGAATCCGTGACTCCTGCGCGGGATCAGATACATTCACGGAGTATTCCGCCCTCACAAAATCCCCCTGCGGGAGCCCCTCTCATTCCTTCTCCGGAGAGTAACGATGCAAATCGTACCCCAACGGGTTCTAATACGCAACGTCAAGCCGCGCCGCTCCTAAGATCCGAACAACGCATCGTAGGAACGGGACTGGAAGGTCAAATAGCCTCAGATCCGGATTATACCGATGGTGAGAGAACAACCTCAAACGGTGAGAAGACAATAAAAGGTGGATTCCCCAGGAAAGGACAGATCGCAGCGGACAGCGGGGCTGCAGAAGGAGGAGAATCGGCTTCAGGAATCAATATATCAACGGCATACACGCCTCGGGAGGGACACAATTCCGAGGACTCCGTACCTACTAGCGAACGCCCAGCATTTGGAGATACCTACACGTCTATCCATACTGAGAAGTATGAGATGGAGGCCCGCGTAACAGCCGAGATAATTACTGGGGAAATACCTCATTCAGATGATTATTTCCTCCGCCACTCGGACAGTGGCCTCGTATCACCGGGATCCCGGGTAGAGACCGGAGATGTCTCGGTGGGCAAACCAACACCCCGAAATGAGGAATCACCGAAGGCTCCGGAAAGTAACTTACCGCAAGCCGTTCCTGGTATTGACATAGCCGCGAGAGAAACCTGCCCAAGAGTACCAACGGGTGGAAGAGGTCGAATCATTGATGTCAGATGGATCTATCCAGATACGTCCGGGGTTGTCCATGCATACGCCCCGCAGGCGCGCGAAACGCAGGTGGGTGATAAAGCAGCTGGAAGACATGGTAATAAGGGTATTACTCCGAAGATTGCGCCCAGGCAGGATATGCCTCATTTGCAGGATGGAACATCGATCGATATGATACTGAGTCCCTCAGGGGTGCCCCCGCGAATGAACGTAGGACAGATCTCTGAACGTGTGCCTGGTCCCGCGGGATACCACCCGGAGAGACATCATAGAATAATACCTTCCGATGAGAGATATGAACGAGAAGCCCCGAGAAAGCCAGTATTTCCCGAAACCTATGAAGCTAGTGAGCAAACGGCTAATCCACGGTCACTCGAACTTGGTAATCCCGGAAAAAGCCGACCGATCGATGGTAGAACGGGAGAGGTGTCTGAACAACCCGTTACGGCGGGGAAAGCTCATATGCCGAAATCGGTTCATCAAGCTGATGGCAAAACCCATGCACGCTCAAGCGGGCCTCATCCGCGTGTCACGCAACAACCGCTCAAAGGCAAGTCCAAGCAAGGGGGGCAGCGGATGGGAGAGATGGAAGTTCGGGCTCCGGAAGGTTCTGGTGTCTCTCATATCCCGCAAGAAATGCCTACTACGAAACCTGATCATGTTCAGGCCCGTCGGGAGGTAGTTGGTACCATCGTGGCTGGGGAACCAGTATACACCACTCCGGAATCTCCTCGATCGCCCGTTCGGGAACCACGACGTCTAGCCCCAGATCCGGATCTGGCTGTCGTAGAGAAGGAGCTCATCAATATCCTCGAATCGGATTAGTTTCTCCCGAGCAAATCCGCGCCTGGGCTGACAAAGCCTTACCCACCGGAGAAGTAGTTGGGCGGGTGACCCAACCCAGCACCTT---CCATCGTGGTAGCGATGAACCAGAGAGAGATGGAACATCTCGTGAAAGAATATCTGGGCCTATT---AGCGGGGTTCGCGCTTGCGGGAAGTAC---------------------GGAGATTCCATATTCCGTAAAGAATGCGGAGCCGAATATATTGAATCCCGGGTCCGGAGATATCGGATGGGACACATCGAATCAGCATGCGCTGTAACTCATGCGCGGTATTCAAAAAACCTTCCGAGTCATATAGCGAATATCCCGTCTAAGCCTCTGCAGGAGTCAGAGAGCCCAGCATACCGC---CCCCTTTCCGCCAGGCCTGTAACTGAAAAACCCACTCCACCCGGGTTCAAGCGAGGCTTTTTG------------GAGTACGGGACCCGGAACGAAACCATTCCTCGCTTC------CGCTCAGATTCCGATGAATCCGCGGAGCGGGAGGCAGCCACGGGGGGAGATGCCATCAGGGAACCACCAGCCAGCCCGGACCCAAAAGTCCTCTCGGATCGTGCATATGCGGAATGGGGCTCCTGGGTGAGTGACGGG---------GATGAATTGGAAGACCGGACGACTCGAAGGGGAAAAGATCTTCCGGTCAGACATATCGGATTAATGAAAAATCTTATTCGAACGGGGACGAATCCGGAATGGATGGTTCCATTATTGTCACCGGTCCCACCACCCGAACCAAGACCCATG---GTCCAATTGGGCGAGGGTCGTGTGGTCAGTCCAGATATCAACGAACCTCATAGAAGGATCATTCTTCGAAATAATCCTCTCGGTGATCCCTCAGTGAGAAGA---GCGCCGGAGGGGGCGATCGTTCGTCAAAAGAAACCGCTTCAGGGAGCTGTGGACGCGCCC---ATTGGTAATGGCATCA------CGGATACCGATGAGAGGCCTTCTAAACCTTCCTCGGATATGGTTCGAGGCAAGGAAGGAAGATCTCGCGAGAATTTACCCGGAAAACGAGTTGATCATCCAGGTCGCCCTGCCATCGTGGCGGGCCCTTACCCTTCGTCACATCAATGCGAATCGCCGCGAGGGATAGCCATGGAGCCTCCTCAACCATTCATAATTCGCAGCTCGATTGGGCGAC---ATGCCCCTAGCACTGGAGCCGCTAAACCTCCAATTCGGAAAGAAATGCCCTTTGTTCGGGAAATGCTCCGGGAGGTTGTGCGAGGACACCCCGTATTGTCGAATCGGGCACCTACATTGCACAGGCCGGGGATCCAAGCATTCGAACCTGTTTCGGCAGACGGCTGCGCTACCCGCTCACACCCATCAGTTCGCGCAGGGTTTAACGCAGACCCCGATGGGGATCAAATGGCTGTTCATGTACCTCCACCATCTGGGGCCCAAGCGGAAGCTCGTCCATCAGCGCTATCTCATGCGAATCCCCCGTCCCCAGCCACGGGGGATCCCGTCTCCGCACCGAATCAAGATATGCCTCCTGGGCCCCATGTACCAACGATTGGTAATG------------------------------------------------GCGGGAACAG------------------------------------------------------------------------------------------ACAACGTCCTCTATGGCTCAGATGGCCCACGGACGATTCGCGGGTCATGAATTCCATCGATTGGGAGGAGCCCCTTGAGGTTCAATATGA---------AACTTGTCACCAAACCCATGAGAATTCTCAGACC------------------------ACACTTGGCGTACATATTCGTACAACCGCCGGTCGTATCATCTCTAATCAACGGATGGAAATCCACTCGGTTCCCGACTTGGCATAGCCACAAATCATCATCCTAATTGGTCCGCACGACCGAGGATCTATTCTCAGTACGTTCAGGAGGATAAACAAGTACGTGATTGCACTGACGCTTACGTGCACGGGATTGAACGTGTCGTAATTAGGCGAAAAACCGACTTGCCCTCGGTAGAAACACACGCGGGACCTCCAGCCGTACTGATTAGGAGCCACGGTCGGGGGATCGAGCAATCAAGGATGAATGTGCAACGGATCGGGAGAGTTCATATCGCTTCGGCTGAAACATCGGGACCTTACGGAGAACCAAATACACCCGCGAAATATATGGCCTCACAACCAGGGAACCGAGTCGCATTCAGAAGAACCACGAAAAAAGCCATTGAGCCCGCGAGGAAGAGTGGCCGGAAGGGCATTAAAACACAGATTGCAGGACGTCCAAATGGAGCCGAGATTGCTCGTGTCGAATGGGCCAGGGAAGGCAGGGTCCCTCCGCAAACCTCACGGGCCCAAATTGATTATCGTTACTATCCAGCCCAAACTGTTTACGGAGTATCGGGAACAAAAGTCCGGATTTTGAGGTCGTCGAGCCACGTCACGCCGAAGTGCAAAGGCCGATCCGATTTATCGTAACCGATTGGTGAACACGTTGGTCCGTCATGTCCCTAAGAACGGCAAGAAATCACTGGCCCACGGAATCCCCCACAGTGCCGTAAGAAACGTAGGGCAGACGAGGAACAATCCATTATCCGTTCCGCATCAAGCAATACGTAGAGTGACTCCCGATGTGACGGTGAAAGCGCGACGCCTGG------GGTCTACCTACCAGGTGCCCACCGAGATGGGATCCGCACGAGGAAAAGCACTTGCCATCCGCCGGTCATCGTGGGCGCCCCGGAAACGCCCAGGACGGGACACGGCTCCTAAACCAGGTCTCGAATTGATGGATGCCGCAAGGGATGGTGGGAACGCCACACGCAGGAAGGAGGAGACCCGTAGGATCGCAGAGGCCAATAGAGCGTTCGCGAATATGGGCAACGACGCCATTGACGATGTCATTGACGATGTGACAACCGCTCCTAGGAACGCCAGCTCGAGGGGGGCGGAGACGGTTCGAGTATCATCTACTGATATCACTATCAGCATCGGAAGAGTCCTCGTGGAGGAAGGTTTCTCGGGCAACCCCAGAGAGCACCGACAAGGCACGAACCGTTTCCCGGTTTCGACTTCGAAATAT---CAGGGGAGAACGAGGAAAGCACGCATAACCACTCGTAGGCGTGTAAGCAAGCCCGGCCTAAGGATATATCCCGGTTATAAAGATATACCTGAAGTATCGGGTGGAATAGGAACGGCAACTCCTCCAACTCCCGGTGGAACCACGACGGATCGGGAAGCTCGGCAGAAGCGGATCGGGGGAGAGGCGCCGCGTCACGTGTGGAGGGGAGGATACCCAAGGGAGTTACCCACACTCGGGCAAGTCTTAATAATACCATTGCCACCGTCGCGGATGCAAGAGGACAAGTGGTCCCCCGGTTCCCCGCTGGTGCCTGCGGATTCGGGGGTGCCAGAAAGGGTACAGCATTCGCTGCTCAGACTGCAGCGGAGAATGCTATTCGTGCGTTGATTGATCAGGGTGTAAAACGGGCCGAAGTTGTGATAACCGGTCCGGGCCCGGGGCGAGATACAGCATTGAGAGCCATTCGCGGAGGCGGTGTGGTGTTAGGTCTTGTGCGCGACATAACCCCTATGCCCCACAATGGATGTAGACCCCCTAAGAAGAGATGCATAAGGGTGTTAC---CCAGCAGGAGAAGGGAAAGCAAGGATTGGGAAGCAGGTACCATCGTCGATCTCTAAAGGCAAGGATAGACAAAGCTTCGTCTTTAGACGGAGGGTGGG-TGTTTATAAAGAATCGCGCACGCAGTAGTGCATCCACGCTACATTGCCGCTGCTTCTTAACCGGAAGACTCGGAGCCAATTATCGCTATTTCGGTCCTTCCAGGCACGTACCTCGTGAGATGGACCATGCGTGTTTCCCGGAGAAACGATAATCTCGTTGATGAGACTTTTACCGTTGTAGCGGACGTCCCATCGCGAACAGTTCCGGTTACTGGGAGAGAAAAGGAAGCATCCACCCATCACAGGGATGGAATGCCGGCTCAGTCCATGGGGGAATATGCGGAAGCCTCACGGAATCATTACGAAGCCGCGCGCCCGGAGACCGATCCTCATGATCGAAGTCACATACCACATAACATAGGTCTTGTTCGTGCGAGTAGTGGAGAACACGCCAGGGCTCCGGACCATCACTCTCAGGCGTTGGGACGAAATCCATCTCCGCCACAGGCTCCCAATAATACGGCCGCGATCCGTCACCATCGAGGGGAACGAGCCATCCGCCAAGGAGATCTTGAGACTCCTGAAGCTCGGTCCGATAGAGCTGCTGATCATTGGAAACAGGCTGTACCACCCGCTCCGAACAATTACACCGAAGCGCAGAATCGGTCGAAAGTGACGGGACGTATGGTGAACATT---CGACCCGACGAGACTAGCAGCATCATCCTAGGGCAGACCGCGCAGTATGATCAGGAGGTCGGGGTTTTTAGTACCGGTACCGTACTCCAGGTGGGGGATGGCATTGCCCGCATTCACGGTCCCGACGGAGTAACGGCAGGGGAATTAGTAGAATCCGAGGATGGTACAGTAGGAATTGCTTTAAATTCAGAACCGGACAATGCTGGAGCTGTTTCGATGGGGGATGGGTCGACCATACAAGAAGGTAGCTCCGTGAAAGCAACGGGTAAAATTGCTCAGATACCAGTAAGTGATGCCTATTTGGGTCGTGTCGCTAATGCTCCGGCTCAACCCACTGATGGCAAAGGCCGAATTGCAGCTTCTGAACCCAGACTAACCGAATCTCCCGCTCCTGGCATCATTTCGCGGCGCTCCGTCTATGAACCAATGCAAACAGGTCTTATTGCTATCGATCCAATGATTCCTACTGGGCGAGGTCAGCGAGAACTGATCATTGGAGACAGACAGACCGGTAAAACAGCAGTTGCTATAGATACTACTCCGAATCAGAGGGGTCAAAATGTAATATGTGTTTATGTGGCTATTGGTCAAAAGGCATCTCCCGCGGCTCAGGTGGTTAGTACATTTGAGGAACGAGGCGCAATGGAGTATACTGTTGCGGTAGCAGAGACTGCGAATCCCCCTGCCACATCGCAATACCTAGCCCCTTACACGGGAGCGGCTTTGGCAGAATACTTCATGTATCGTAAACGACATACATTAATAATCTACGATGATCCTTCCAAACAAGCACAGGCTTATCGACAGATGCCTCTTCTACCGAGAAGGCCGCCGGGTCGAGAGGCCCATCCTGGAGATGTTCCCCATTTGCATCCCCGTCCTCCGGAACGAGCAGCTAAATTAAGTTCTCAACCCGGTGAAGGAAGTACGACTGCCTCGCCTACAGTCGAGACCCAAGCCGGAGATGTTTCGGCTTATATCCCCACCAACGTCACTTCCACCACTGACGGACAAATATTTTTGTCGGCAGATTTATCCAATGCTGGAGTTCGACCAGCGACCAATGTGGGTATTTCCGCATCTAGGGTGGGACCCGCGGCTCAGATTAAAGCTACGAAACAGGTGGCTGGGAAATCGAAATCGGAACTAGCTCAATTCGCGGAACCAGAAGCCTCTGCACAATTCGCTTCTGATCCCGATAAAGCTACTCGTAATCAATCGGCGAGGGGTCAAAGATCGCGTGAGTTGCTTAAGCAATCCCAACCAGCGCCTTTGCCGGTGGAGGAACAAGTGGCTACTACTCATGCCGGGGCCAGCGGATTCTCGGACGTATCAGAGATCGGACAAGTCCAAGGATCCCCTGCCCAGTCGCGTGAGTATTTGGTAACTAATAAACCCGAGCCCGCAGAGATTGTACGCCCTACCAAGACGTTCACGGAACGAGCAGAAACTATCCTGAAAGAGGCTATTAAGGAGCATACTGAATCTTTCTCACTCAGG-GAATGTGGGACGTACTACCCAGATTATTGGTCCAGTCCCAGATGTGTCTCCCTCCCCGGACGAGATGCCTGGCATCTACAATCCTTCGACGGTCAAAGGCCGAAATCCGGCTGGTCAAGAAATCAATGCCACTCGCGAGGTACAACAATCCCTGGGGAATAATGAGGTGCGAGCTGCAGCTACGAGCGCGACGGATGGCCCAACGAGGGGAATGGAAGTTCTTGACACGGGAGCTCCCCTGAGTGTGCCGGTCGGTGAAGCTACTCCTGGACGAACCCTCAATGTTCCTGGGGAACCTGTCGATGATTTAGGTTCCGTG------GGCACAAAACCTCCCACCCATAGAACCGCTCCAGCCTCCGCGCAGTCAGATACCAAACTACCGATCTCTGAGACGGGGACCAAAGTGGTAGATCCGTTAGCTCCTCACCGCCGTGGAGGAAAGATTGGATTGTCCGGGGGGGCCGGGGTAGGAAAAACAGCACCGATCATGGAATCGATTAACAACACTGCCAAGGCCCACGGGGGCGTATCCGTATCCGGCGGGGCGGGAGAGCGTACCCGCGAGGGGAACGACCTTCACATGGAAATGAAAGAACCGAAGGTGATTAATGAACAGAATATTTCCGAACCAAAAGTGGCTTTGGCCCACGGTCAGACGAATGAACCACCGGGAGCTCGTACGAGAGTTGGTTCAACCGCTTCAACCACGGCCGAATATCCCAGGGATCCTAATAAGCAAGACGTACCCCCGTCCACCGACAATACCCCTCGATCTGCTCAAGCGGGATCCGAAGTCTCCGCTCCATCAGGTAGAATGCCTCCCGCTGTGGGCCATCAGCCGACGCCCGGCACAGAAACGGGTTCTTCGCAAGAAAGAATTACTTCCACAAGAGAGGGACCTACCACCCCCACTCAAGCGGTCCATGTACCCGCGGACGATTTGACCGACCCTGCTCCTGCCACAACATTCGCGCATTCGGATGCTACCACCGTGCTCTCTAGGGGATTAGCTGCCAAGGGTACTCACCCAGCAGTAGATCCCTCAGATCCAACTCCTACCACGCCTCAACCCCGGATTGCAGGCGAGCAACACTACAGAACTGCGCAGGGAGTGAAGCAAACTCCGCAACGTTACAAGGAACCTCAAGACATTACAGCTATTCCTGGACTTGATGAATCACCGGAGGAAGATCGTTTGCCTGTGGCGAGAGCGCGAAAGATAGAACGTTCCTTATCGCAACCCCTTCTCGTGGCAGAGGTGCTTACCGGTTCTCCAGGGAAACACGTCACTCCCGCAGAAACCACCAAGGGTTTTCAAATGGTCCCCACCGGAGAATTAGATAGTCCTCCCGAACAACCTTTTCACCCGGTAGGTAATATCGATGAAGCGACCGCGAAGAACCCCCGCGCGATGACTCCTAATCAAGTTGTTCGGAATCCGGAAGCTCAGGAGGTTATTCTATCCACAAGTAGTGGTCAAATCGGCGTATTATCTAACCACGCTCCACCCCCCGCAGCCCCGGACATAGGGACACCCAAAATACG---------TGGGCAATGGTCCATTCCGGCGCTGATGGGCGGTCCTGCTGTGGTGGATGAGAATCGAGCAACCGCATCGGCAAATGAAGCGGATGAAGCCGTGAATATTGATCCCCAACAGGCTCGGGA----AGTTTATCTAAGAGCTCGGGCTGAACCAGCTCAAGCCAAAGGAGGGAAACAGACTATCGAGGCTAATTCAGCATTCAGAAGGGCTAAGGCACGGTTAGACGCGGTCGCTGCGACCGACGATCTCGTTATTCCCGCTAGGGGTTTTGCCCTAAACACCAACCTTTTAGAAACGAATCCGATTAATTTAGGGGTAGTACTCGCCCTACTGGCCTACCTCGGAAGGGGAGTGCCGAGTAATTTGTTGAATAACCGTGAACGCACCATCCCACACGCTATCCGCGATGCGGAGGATCGGTATAAGGAAGCCGCGGATAGACCTGACCAAGCCCGGGCCCGGTTGCGGCGAGCGGGGGTTAGAGCGGACGAGATTCGAATGAACGGTCTCTCCGCGGTGCAAAGGGAAAAACGAGATCCGGCCAATTCTGCCGACGGGGATTCAGCACGATTAGAAGACTCTAAGAATGCTACTATTCGCTTCGAGGAACAGAGAGCGATCGAGCAAGCCCGCCAGCAAGCTGCGCGACTCGCGTTAGAGAGAGCTGTGA-AAGCTTTGGACATTCGTTATGAACCCTTCGATCTCCGCTGCCCCCGTTGTTGCCGCCGGATCAGCTGCAGGTCCTGCCTCCACAGGACCTGGTGTCGGTCAGGGTACCGCCGCGGGTCAAGCTGTGGAGGGTATCGCGAGACAACCCGAGGCTGAAGGTAAAACTCGAGGTACCTCATCGCTAAGTCCAGCTTCTATGGAAGCCCTAACTATCCATGGACCAGTTGCAGCTCCGGCACTCCTACCCGCAAATCCATTTGTTCATTTCGAGACTTGTACGGGGTAGGTGCGGAGGCGGGTCAGCATTCCTACCGGCGGGTGGGTGGTCCTCAGGTTCATGGACAAGTACCCACAACCCCCCGGGCCGTAATTACTATTTTGCCAAGTCCGGCTCCTCCAGGTACTCGGGAGTTACGAACCGTTCCATCCGGTGGTCAGAATGTTGTGGAACATGCTTCAGAGTTCCCTCGGGACCTAGCTAGGACCCGCATTGGGGGAGGGTATCGTCCCCGGGCTCCCTCCATCGGAACTCTGTCCCCATCCATCTTCGTTTCCAATTGGTCGGGCGCCCTTATTCCTCGGAGAATATCGGAATCACCCCATGGGGAGTCAGCCGCGCCTACGAATGATATTAATACCACTGTTGCTTTAGCGTCGCTTACACCAGCAGCATATTCTTATGCCGGTCCTCGCAAAAAAGGTTCGAGCCATTCCGGTAGATATATGCAACCAACCCCAATACCCCCACCGATTAATATCTCGGAAGATTCTACTAAACCTTCACCGCCCAGTTCTCGACCCTTTGGCAATATATCGGCTGATGAATTGGTAGTTGCTGCTCCCATCCCTTCGGTTCCCCCAGTTGTTCCTACACCTACGACGCCATCAGGACCGTCTACAAGTGCTATTCAGGCTCTGATTCTCGCAACTTCAGCCGCGGCTCATACAGGGGAACCCATGGAAGATCATTCGGGGAGAGAGCTTGGGCCGGAGGAGCGTGGTGATAGCTCTCGCTTGTGCAACAGGACCCCTACCACACCGCCGGCCTTACCCTGGGCATTTACCATCAAGTGATCCGTATGAGCCATCCACGCTTCCCCCACGGAGTCCCCGCTTAGTTCATGCAGTTATTCATAGCCATAACAGGTCCAGTGCAATTACCGCACCAGGTGCAATGTTGACTTACGGTCCTGCCGCTCCAACAGTTTCAGTGCCTGCTCCGCAGCCCCATCGGTCGATGATGCATGCGAGTACGATGACGCCTAGCCACGCGGCTCCCTCGCGTGGGTCTTTGCCAGCAACGGCTTCCCTAGTCACTTCGCTAAACATCCTTCTCTCGTTACCCATGGATTACCGCGAGAGACAATTGCCCCGATCGGATCATTGGAGTCATCGAATCGTTAGTCTGGGCTTCCCTTTCTCGACTTCCGGTATCCCTTCCGGGGCAGTACGGGCTAATGAGGCATGGGGATATCACCGGAATCGGGATCCCAAAGAGACTCGGGCCCCAATCACCTGGCTCACATATGCGATTCATTCGCACACTAGAATGACTGGAGGTTGGGAACCAGCAATCGTAGCTCCTCCTGGGTCCCCTATCACTTGGATCCGTTATTCAGGGGTAAATCTATCGGGAAGGGGTTCGCACAGCCACGGATGGTTGGATTGGTGTCAAAGTCTCCTTTCGAATCTCCGGAGAGGAAGATATGGTTCGGAACCGACCTTACCGAGAGAGATTGCCATCTTCGGGACAGCACATGGATGACGAAACTGCAAATCAACCTATTCGTATTACGACGCACCCAAATGGGGAGAACCGAAGTCAGGATACTCATTCATATACAAATCCTCCGGGCGGGGCGGTCTCAGCAGGAATATCTGTCTATGATACCATGCAATCCGCGGTACCGGACGTGCATACCATTCGCGTGGGATTGGCCGCTTCAATGGGACCTTCCATATCAACTGGGGGCGAGATCACTAGACGTATGGCGCTACCCCACGCCAGGGTTATGATTCACCAACCTGCTAGCTCTTTCTATGAAGGACAAGCGGGGGAACGTCTGATGGAGGCAGAAGAGATATTGAAACTTCGCGACTGCATTACTAAGATTCATGCACGGAAAACAGGGAAACCCCTATGGGTAGTTTCCAAGGATATGGAAAGAGATGTTTTTACGCCAGCGAGAGAAGCCAGGGTTCATGGCATCACTGATCCTGTAGTCTACCTCGAAATCACATCCGATCTCTGCGCAGCAGGGTTATGAAAACCCTCGAGAGGCCACTGGGCGTATCGTATGTGCCAATCGTCACTCGGCGAAGAAACCCGTGGATATCGAGGTTCCGCAGCCTGTACTCCCGGATACCGCACCCGAAGCAGTCGTGAGAATACCTTATGACGCGCGAGTGAAGCAAGTACCGGCTAACGGTAAGAAAGGAGCTCCGAACGCGGGAGCCGTCCCCACTCCACCCGAAGGATCCAAATTGGCTACTCCCGAGCGTATCACTCCCGAAATCCGGGAGAGAGTGGGTAATCCTTTCTTTCAGGCTCATCGTCCCGATAAACAAAATATTCCGGTGACAGGTCCCGTCCCTGGTGCGAAGCACAGTGAGATTGCGTCCCCCATCCTCCCGCCGGACCCTGCCACCGAGGAAGGGGCTCATCTTCCGAAGTACCCAATATATGTGGGTGGTAACAGGGGGAGAGGACAAATTCATCCCGATGGGAGCAAGAGTAACAACACAATTTGCAACGCCTCAGTCGCGGGCAGAGCGAGTCAGATTTTGCGCAAAGATAAGGGTGGATATGAGGCAACGACTAATACACCGGATG---GTACGGTGGTTGAGACCGTGCCGCCAGGACCGGAACTCACCGTTACGGAGGGTGAATTGACTAAAGCCGATCAACCGTCAACCAATAATCCTAATGTAGGTGGATCCGGTCAGGGAGACGCAGAAATAGCACCTCAAGATCCGTCACGCGTTCAAGGTCCTTTGTTATTTCCTGCACCGGTTATTCCGGCACAGACACTCCCAGTACCTAAGAAAAAACAGTTCGAGAAGGTCCAATTGGCCGAGATGAAGAACAGAGTACGGTTGAAGCCCCACTACCCGGAACCGTATCGGGTTTGATTCCAATAACTTCAGCTGGACCATCCGTAACTGCATATTTGCAACACCGCGGCACGCCCACCATATTCGATCACCCGGGACTTCCTTTGGCTGCCCTAGCTTCAGCTCCGGTTCCATCCATCGGTCTCCGCAAGATACAAATTCCTACGGATATAGTCAATACTGCTCGGGCTGCCTCGACGGTAGTTCTTACATCTTCTCTCTCACCCGTGGTACGGGGAAGGAGTGGGCCGACGACGACTATCCGCCCAGCGGAACCAGGAATTGCAGTGGGAACGGATCCTGTGAATACCCCCTCTGAGGAATGGTCTAAACCCGGTCACTTCTCGCGGACCTTGGCGAAAGGCCCTAATACCACTACCTGGACCCGGGACCCACACGCCGATGTTCATGATTTTGACAGC---CATACCAATGATTTGGAGGATATTCCTCGAAAAGCCCCTAGTGCTCACTTTGGTCAACCAGCCATCATTTCCGTCCGGTTGAGCGGTATGTACCTTCACGGGGCCCGTTTCCCGAATTACGAGGCATGGCTGAGTGATCCAATCCACATTAAGCCCAGTGCCCAGGTCGTTTGGCCAATAGTGGGTCAGGAGGTTTCGAACGGAGATGTAGGGGGTTTCCAGGGAATACAAATAACCTCTGGATTCTTTCAGGTTCGGCGGGCTTCTGGGATAACCAGCGAATTACAACCGTACTCCACTGCGATCGGTGGATTAATCTTTGCAGCGCCAATGCCTTTCGCTGGTTGGTTTCATTACCACAGAGCAGCCCCCCAACTAGCTTGGTTCCAAAGTGTGGAATCCATGTTGAATCACCACCTGGCGGGGCTACTGGGACTGGGTTCCCTTCCCTGGGCGGGGCACCAAGTGCACGTTTCTCTACCTATAAACCAGCTTTCGGGTACTGGAGTGGACGCTAAAGAAATTCCTCCACCTCACGAACTTATTTTGGATCGCCATCCTTTGGCCCAACTTTATCCGGGTTTCGCCAAAGGGCTAACCCCATTCTTCACTTTGAATTGGTCAGAACATTCGGATTTTTCAACTTCTCGCGGGGGGCTAGACCCGGTAACCGGAGGCTTATGGCTGACTGATACCGCCCATCATCACTTAGCCATTGCAGTCGCCTTTTCAATAGCTGGTCATGTCTATAGGACTAATCGGGGCATAGGCCACAGCCCAAAAGAGGTTCCAGAGGCCCATAAAGGCCCGTTCACGGGGGAAGGTCACAAGGGCCTTTATGGAATTCTAACCACCTCATGGCACGCTCAATCAGCTCTCAATCTAGCTATGCTGGGCTCCCCCACAATTTCGGTAGCTCACCATATGTATTCTACGCCCCCTCATCCGTATCTGGCCACCGATCATGGTACCCAACCCTCTCTGTTTACGCATCACATGTGGATCGGTGGATTTCCCATAGTCGGAGCTGCTGCGCACGCAGCCATATTTATGGTGAGGGACTATGATCCAACCACTCAATGCAACAATTTATTAGACCGTGTTTTGCGACACCGCGACGCAATAATATCACACCTTAACTGGGCATGTATTTTCTTGGGTTTCCATAGCTTCGGCTCGTACATCCACAACGATACGATGAGTGCTTTGGGGCGTCCTCAAGATATGTTTCCGGATACTGCTGTGCGACTACAACCCACATTTGCCCAGCGGGTACAGAACGCTCATGCCTCAGCACCCGTTTTGACAGCC---------------GCCACCAGTTTGACCTGG---GGCGGCGTATTAGCAATGGGCGGCAAGGTGGTCTTGTCAGCGATTCCGTTGGGAACCGCAGACTTTTTGGTACATCACATTCACGCATTTACTATTCATGCAACTGTATTGATCCCACTGAAGGGTGTTCCGTTTGCCCGCAGCTCCCGATTAGTGCCGGATAAAGCTAATCTCGGTTCTCGTCTTCCTTGCGACGGCCCCGGAAGGGGAGGAACATGTCAAGTCTCTGCTTGGGATCATGTTTTTTTAGGCCTATTTTGGATGCACAATTCGATCTCGGTGGTAATCTTTCACCTCAGCTGGAAAATGCAATCCGATGTTTGGGGTAGCGTCAATGACCAGGGAATAGTGACTCACATAACCGGTGGGAACTTTGCGCAAAGTTCGATTACCATCAATGGATGGCTCCGCGACTTCCTATGGGCACAGGCTTCTCAAGTCATTCAATCTTACGGCTCCTCGTTATCCGCATACGGTCTATTATTCTTGGGTGCTCATTTCGTTTGGGCTTTTAGTCTAATGTTTCCACTCAGCGGTCGTGGATACTGGCAGGAACTCATCGAATCTGTCGTTCGGGCGCACAACAAATCGAGAGTAGCTCCCGCTATCCAGCCTAGAGCTTTGAGCATTGTACAAGGCCGCGCCGTAGGGGTGGCCCATTACCTTCTGGGTGGGATTGCCACGACATGGGCATTCTTCCTGGCAAGAATCATTGCGGTGGGAATGGCATTAAGATCCCCAAAATCCAGCCGGGGCCTGTCCCAGGACCCAACCACTCGTCGTATCTGGTTCGGTATCGCTACCGCGCATGACTTCGAGAGTCATGATGGCATGACTGAGGAGCGTCTCTATCAGAACATTTTTGCTTCCCACCTCGGCCAGTTGGCAATAATCTTCCTGTGGACTTCGGGCAACTTATTCCACGTGGCTTGGCAGGGTAATTCCGAGGCACGGATTCAGGATCCCTTGCATGTGAGACCTATTGCCCATGCGATATGGGACCCCCATTTTGGGCAACCAGCTGTGGAAGCGTTCGCTCG------GGTTAATATTGCTTATCCCGGTGTCTACCAACGGTGGTACACAATCGGTATGCGTACCGATCAAGATCTTTATACTGGAGCTTTTTCTCTGCTAATCGTCTCCACTCTTTTTCTGGTGGCGGGTTGGCTGCATCTGGAGCCTAAGTGGGCTCCAAGTATATCGTGGTTCAAGAACGCTGAATCTCGTCTTAATCATCACTTGTCAGGACTCTTCGGAGTAAGCTCTTTGGCTCGGGCAGGGCATTTGGTTCACGTTGCCATTCCCGAATCGAGAGGTGGACATGTCAGGTGGGGCAATTTGCTAAGCGCGTCACCGCACCCGCAAGGCCTAGGGCCTCTTTCCGCCGGTCAGTGGGGTGTCTATGCTCGAGATGTTGATTCCAGTAGCCACTTATTCAATACTTCTCAGGGGGCAGGCACCGCTATTCCCACTTTTACTGGGGGATTCCATCCACAGACCCAGAGTCCATGGCTGACCGATATCGCCCATCATCACTTAGCCATTGCAGTTGTTTTTATCATTGCTGGTCACACGTATAGAACTAACTTCGGGATTGGACACAGCATAGGGGGGGCCCTGGAGGCACATATTCCCCCTGGAGGACGGCTCGGGCGTGGTCATCAAGGACTTTATGACACGATCAATAATTCTCTCCACTTTCAATTGGGTCTTGCTTTAGCTTCCCTGGGAGTCGTGACCTCCCTGGTGGCTCAGCACATGTATTCTCTACCCGCTTATGCGTTCATAGCGCAAGACTTCACTACTCAAGCTGCGTTATATACTCATCATCAGTATATAGCTGGGTTCATCATGACGGGCGCGTTTGCCCACGGAGCCATCTTTTTGACTAGGGATTACAGCCCG---------GGGAGGGGTAATGTATTGGCAAGAGTGTTGGAACACAAAGAAGCTATTATATCTCACTTGAGCTGGGCTAGTTTATTCCTGGGTTTCCATACCTTGGGGCTCTACGTTCACAACGATGTTATGCTCGCTTTCGGCACCCCGGAGAAACAGATCTTGATTGAACCCGTATTCGCCCAGTGGATCCAATCGGCCCATGGCAAAGCCTCATATGGTTTTGACGTACTCCTATCTTCACCAAACGACCCTGCGTTTAATGCTGGCCGAAGCATATGGTTGCCTGGTCGGTTGGATGCCATCA------------ATTCACTATTCTTAACCATAGGTCCCGGGGATTTTCCGGTTCATCACGCCATCGCTTCAGGCTTGCACACAACCACGTTGATCCTAAGCAAAGGTGCTTTGGATGCACGCGGCTCCAAGCTGATGCCGGACAAGAAAGAATTTGGTTACGGTTTCCCTTGCGATGGTCCCGGACGGGGTGGGACTTGTGATATCTCAGCCTGGGATGCCTTTTATCCGGCGGTATTTTGGATGTTGAATACTATTGGATGGGTCACGCTCCACTGGCATTGGAAGCATATTACGCTATGGCAAGGAAATGTGGCTCAACTTGATGAGTCTTCTACTTACCTGATGGGATGGTCGAGAGATTACTCGTGGCTAAATTCCTCGCAACTTATCAATGGATACAATCCCTTCGGCACGAACAGTCTATCCGTCTGGGCATGGATGTTTTCATTCGGACACCTCGTTTGGGCTACTGGATTTATGTTTCTCATCCCTCGGCGTGGATACTGGCAAGAGCTCATAGAGACTTTAGCACGGGCTCATGAACGGACGCCCCTAGCTAATTTGGTACGTTGGGGAGATAAGCCGGTAGCTCTTTCCATCGTACAAGCAAGATTGGTTGGATTAGCCCACTTCTCTGTAGGTTATATATTTACCTATGCAGCCTTTCCGATTCCTTCCACGGCGGGCAAGTTTGGCATGATGGCACATCCAGCAAAGATTCATGGTACATGTACCGGTCGTACCCAATGCGTAAGAGCTCGTCCCACAGACGCGTCGGAAATGGTACCTCGGGATGGATGTAAGGCCAACCAAATTGCCTCTGCTCCCAGGACGGAGGACCGCGCGGGGTGTAAAAGGCGTGAATCTGCTCGTCCGACGGATCCTTCGAGTGCACGCGTCTACCCGGGATCCGAAACAACTCGAAGTACGGGCTCAGCTCACACGACGGCAGCCTCTCATCCACCCTCTGTATTTGTGCCTCCAGTAGGTCTAGTCCCCCCAGCAATCACGATGGCCTTCTCGCTCGTACATACAGAGGGGGACGAGATTGCAACGCAGGAACGCAGGATGTCAAAACATATCCCCCCGCAGCGCCTGTCCTAGCCATGTCGCGGTTTGGATCTTTGGCCGGTTCATCGATTGAGATTAATCGTTTCTTTCCGGACGCTCCAGTTTCCATGACCGCAACTTTAGAGAGACGCGAAAATGCAAGCCTATGGGGTAACTTCTGCGATTGGATCACCAGTACCGAAAATCGCCTTTACATTGGGTGGTTCGGTGTACTCATGATCCCGACCCTACTAACTGCAACCTCCGTATTCATTACTGCTTTCATCGCAGCCCCGCCAGTAGATATTGACGGTATTCGTGAGCCCGTTTCCGGTTCTCTTCTATACGGGAACAATATAATCTCCGGTGCTATCATCCCCACCTCCGCCGCTATCGGTTTGCACTTCTACCCCATCTGGGAAGCGGCTTCTATTGATGAATGGCTGTATAACGGCGGTCCCTACGAACTTATCGTTCTTCACTTCCTGCTTGGCGTAGCTTGCTACATGGGTCGTGAGTGGGAACTTAGCTTCCGCCTGGGCATGCGCCCTTGGATCGCCGTTGCATACTCAGCCCCTGTTGCAGCCGCCACCGCCGTTTTCTTGATCTACCCAATCGGTCAAGGAAGCTTCTCCGACGGTATGCCCTTAGGAATCTCAGGCACTTTCAACTTCATGATCGTGTTCCAAGCTGAGCACAACATCCTTATGCACCCGTTCCACATGTTGGGTGTGGCTGGCGTATTCGGCGGATCCCTATTCAGTGCTATGCATGGTTCTTTGGTCACTTCTAGCCTGATCCGGGAAACCACCGAGAATGAATCCGCTAATGCGGGTTACAGGTTTGGTCAGGAAGAGGAAACATATAACATTGTAGCTGCTCACGGTTACTTTGGTCGATTGATCTTCCAATATGCTAGCTTTAACAACTCTCGTTCCCTACACTTCTTCTTGGCTGCTTGGCCTGTGGTAGGTATCTGGTTCACTGCTTTGGGCATCAGCACAATGGCTTTCAATCTAAATGGTTTCAATTTCAACCAATCCGTAGTTGACAGCCAGGGACGTGTCATCAACACATGGGCCGACATTATCAACCGCGCCAACCTTGGTATGGAAGTTATGCATGAACGTAACGCTCACAACTTCCCTCTAGATCTGA------------------------
>S_heterostachys_Zhang83_SC
ATGGGTTTGCCCTGGTATCGCGCCCACACCGTCGTACCAAATGATCCTGGCCGTTCGCTCCCCGTACACCTAATGCATACGGCGCCGGTGTCTGGTTGGGCTGGTTCGATGGCCCCGTATGAATTAGCTGTTTCTGATCCATCCGATCCTGCGCTCGATCCCATGCGGAGACAAGGCATGTCCGTTATACCTCTCACGAGCCGCCCAGGAGTCACGGAATCATGGAGTGGTTGGAGCATCGC---TGAAACCGTAACTAATGCGGGTATTCGGAGTTACGAAGGCGTAGCTACTGCGCATACCGTGCCACCCGGCTTGTTACTCTTAGCAGCTATCCGGCATCGGGTATATTGGGATTCGGAAATATCCAGCGACGAGCGTACGGGAACATCTGCTCCGGATTTGCCTAAGATTTCTGGGGTTCATCCATCCCTTTCAGGAGTACCTCGTCCCGGATTTGGAGCATCTCACGTCACGGGTTTGCTCGGTCCTGGAATATGGGTGTCTGATCCCTATGGGCTGACCGGCCGGGTAGACACCGTAGCTCCGGCATGGGGAGCCGCAGGTTTCGATCCTTTCGTTCCAGGAGGGATAGCTTCCCATCACATCGCGGCAGGTATTGGCGGTATAGTGGCCGGTTTATTTCACCCCAGTGCTCGTCCCCCTCAACGATCGCACACATCATTACGCATGGGTAATGTGGAAACCGTATTACCTAGCAGTATCGCCGCCGTGCTTCCCGCAGCCTTCATTGTTGCTGGAACCATGTGGTATGGCTCTGCGACCACTCCAGTGGAACCATTCGGTCCTACTCGTTACCAGTGGGACCAGGGATTTTATCAGCAGGAAACAGATCGCAGGATTCGATCC------GCTGGGAATCTAGGGTTGCCTGAGGCTTGGTCAAAGATCCCAGAGAAATCAGCTTCTCATGATTACATTGGAAGTAATCCGGCTAAGGGGGGATCATCCAGAGCGGGCGCGACGGACAGTGGAGACGGAATAGCTGTTGGTCGGTTGGGTCACGCCGCCCTTAGGGACAAGGAAGGACACGAGCCCATTGCACGTCGTATGCCAACCCTCCTTGAAACATCCCCCGTGGTGTCGGTGGATGAGGAAGGAATTGCGAGAGCCGATGTTCCTTCCAGGGGGGCAGAATCAAAGTATAGTACTGAACAAGTAGGCGTAACTGTCGAGCTTTTTGGCGGTGAACCCGACGGAGTTAGTTTCAGTGATCCCGCCACGGTAAAGAAACATGCCAGACGTGCTCAATTAGGCGAGATTCCCGAATTTGACCGCGCTACCTCAAAGCCTGACGGTGTTCCTCGTAGCAGCCCGAGAGGTCGGTCCACATCCGGTCACGCTACATTCGCCCTCCCATCCTCTTCCGGACACATCCGGCACGGTGCCAGAACCCTGTTCAGAGATGTTCTTGCCGGTACCGATCCCGATCTAGATGCTCAAGCTGAACCTGGCACGTCCCAGAAATCAGGAGACCCAACTACGAAGAGACAAGCGGTAATGAAAATGAAAACCTCGTATTCCCCGAGGAGGTTCTACCCCGTGGAAACGCTCTTCGATGGTACCCTGGCCCTTGCTGGCCGTGATCAAGAAACCACTGGTCTCGCTTGGTGGGCCGGTAACGCCCGACTCATCAACCTTTCCGGGAAATCACTCGGTGCCCACGTAGCTCACGCTGGTTCAATCGTGTTTCGGGCCGGTGCAATGAACCCATTTGAGGTAGCTCATCTCATACCGGAGAAGCCTATGCACGAACAGGGGTCGATTTCACTACCCCATTTGGCTACTTTGGGCTGGGGAGTCGGACCTGGCGGAGAGGCCGTGGACGTTTCGCCGTACCTGGCGTCCGGAGTACTTCACTCAATATCCCCCGCGGTTCCGGGTCTTGGAGGTACTTCTCATGCACCTATAGGACCCGACACATTGGAGGAATCCTTTCCTTTCTTCGGTCACGCGTGGAGAGATAGGAACAAAATGACCACTATTCCAGGTATTCACCCGATCCTGCTGGGTATTGGTGCCCTTCTGTCGGTGTCCAAAGCTCCGTATTCCGGGGGTGCATATGATACCTGGGCTCCCGGTGGTGGGGATGTACGAGAAATAACGACTCTCACTGCGGGTCCAGGTGTGATATTCGGGTATTCACCCAAATCGCCTTTCGGCGGAGAGGGGTGGATTGTGAGTGTAGACAATTCGGAAGATGCAACTGGAGGGCATTTCTGGCCTGGTTCTATCCGTATACCCGGCGGAATCTCTCACATCCTGACCAAACCATTCGCATGGGCTCGCCGCGCCTCCGTACGGCCCGGAGAAGCTTACTCGTCCCATAGCTTAGGCGCTCCTTCCGTCTCTGGCTTCACTGCCCGTCGCTTCGTCCGGTTCAACAATACAGTATACCCCAGCGAATTTCATGGTCCAACTGGTCCAGAAGCCCCTCAAGCTCAAGCCTCCACCTCCCCAGTTAGGGACCAACGCCCTGGAGCCAACGCGGGTTCCGCCCAAGGACCGACTGGTCTAGGCAAATACCCAATGCGGTCACCTACTGGAGAGATCATTTTCGGGGGGGAAACAATGCGCTCCCGGGACCCTCGCGCCCCATGGTTGGAACCTCTCAGAGGTCCAAATGGCTTGGATGTCAGCAAATTAAAGAGGGACATACAACCGCGGCAAGAAAGGCGCTCGGCGGAATACATGACCCATGCCCCTTTGGGTTCCCCGAATCCCGTGGGTGGAGTAGCTACTGAGATAAATGCAGTCAACCACGTTTCTCCCCGAAGCTGGTCAGCCACCCCCCATTTTGTATCGGGATTCTTCTTCTTCGTGGCTCATTCGTGGCATGCGGGAAGGGCCCGCGCGGCTGCTGCCGGATCCGAGAGAGGGATTGATCGTGATCCCGAACCCGTCCCTCCCATGACGCCCCTTACCACGGGATCGACAAGCTTCTCTGATAACACGGATGACCGGCCACGGAGAGACCGTTCTGCTTTTGTGGGTCGGTCTGGTCTCTCGCTTCTTCCTCGTGCCTATTTCCCTCCCGGCGGCTGGTTCACGGGTACAACCTCCGTCACCTCATGGTACACTCACGGATTGGCTAGTTCCTATCCGGAGGGTCGCAACTCCCTGACCGTCGCTGCATCCACGCCTGCAAATAGCCCAGCACATTCCCCGCCGTTGCTGTGGGGTCCCGAGGCGCAAGGAGAGTCCAGCCGCTGGTGCCAATTAGGTGGTCTATGGACCTTTGTCGCGCCCCATGGTGCTTTTGGTTTGATGGGTCCTATGTTGCGCCAATCTGAACCCGCTCGATCAGTGCAATCGCGGCCGTATAACGCAATCGCGTTTACCGCTCCAATCGCCGTTTCTGTTCCCGTATCCCTGATTTATCCGTTGGGCCAGTCCGGTCGGCCCTCCGCACCCAGCTCCGGTGTAGCAGCCATCTCCCGATTCATCCCCTCCCCTCAGGGTCTCCATAATTGGACCCTCAACCCGTTTCATACGATGGGAGTGGCTGGAGTACCGGGTGCTGCTCCCCCATGCGCTACTCACGGCGCGACCGTTGAGAATACGTTGTTCGAGGATGGTGATGGCGCGAATACACTCCGCGCCTCCAATCCGACCCAATCCGAAGAGACTCACTCAATGGTTACTGCTAATCGCTTCCGGTCCCAAACATCCGGTGTTGCCCCCTCCAACAAACGTCGGTCACACTTCCTCATGTTATTCGTACCCGTCACTGGTTCACGGATGAGTGCTATTGGAGTAGTGGGTCTAGCGCCGAATCCGCGGGCGTATGACTCTGTCTCCCAAGAGGTGCGCGCAGCAGAAGATCCCGAGTTCGAAACTCCTTACACAAAGAATATTCTGTCGAATGAGGGTATTCGTGCTCGGATGGCAGCTCAGGATCAGCCTCATGAAAACCTCGTATTCCCCGAGGAGGTTCTACCCCGTGGAAACGCTCTTCGAATGTCTGGGAGCACGGGAGAACGCCCTTCCGCCGACATTGTCACCAGTATTCGATATCGGGTGATTCATAGCATCACCATACCTCCTTCGTCCTTCGCGGGTCGGTTATTCGTCAGTACGGGCTTGGCTTATGACGTCTCCGGGAGCCCTCGACCTAATGAGTATTCCACTGATACCCGGCGAGATATTCCATTAATAACTGGCCGTTTCGATTCGTCGGAACAATGACTATAGATAGAACTCATCCGACCCCCACAGCCAGATGGCCGGCCATTCATGGACCAGCCGTACCTACGGTCTCCCTCCCAGGATCAATACCAGCAACGCAATCCATACAGCGGACCCCAGCAACGCAATCCATACAGCGGACCAATCCAAGGATCGAACCGAGACGGACTGGTGTGGGAACTTCACTGAAACCCCTGAATTCGGAGTACGGAAGAGTGGCTCCCGGATGGGGAACCACACCCGTAATGGGTTTCGCGATGGCGCTACCCGCGGTCTTTCCAGCCACTATCTCGGAAATCCATAATCCCCCCGTTCCGGTGGATGGAGTCCCCGTGACTCGGACGACGCTGACCCTTAAGCCGCTCGCCCACACGGTGGTTATTTCTCTCGTTCCTCCCCTCGTCCCCGGATCCCCTCCGAACGATCCTGGCCGTAATCCCGGAACGGCTAATACCACCGGAAGGATCCCTCCGTGGCTGGTAGGCACTGCAGTCGGTACTCCAGTGATCGGTTCAGTAGGTATCTCTTTTCATGGTCCACACCCTGGCTCAGGCTCATCCCTATTTCCCTATTTGCCAAGTCACCCGAGGCTTATGCCACTTTTGACCCAACCGTGGAATTCATGCCAATCATACCGCTGCTCTCTTCCCCCCTAGCCCCTGTACGGCAAGCCCCAGTTGGTTCTCGAACGATACAACGGAATCCGAACGAACAAAGTGTGGAATTGAACCGTACTAGCCTTTACTGGGGGCTGTTACTAATCCCCGCACCCGCTGTTTCATTCCCCAATCACTCCTCCAATGAGTCCAATGAGCTAAATATCCCTGCACTTATTGCCACTGCACCGCTCATTCCAATCCCTACCGCTTCTCCGATCATTCCCCACGTGAAAACAGCCGGCCGACGGAAACTGCAAGTCCGGTCGCCACCTCCATATCCTGTGCACTCGTGAGCTCCACCGGTCACGCTCCGTACACCGCCTCCGGAC------------AATCTGAAGAACCTAGAGATCCTTCCGGTGAGCATGGAGATACGACGGAAGCATCGGTCCATACATCCCCGCCGGTGAGTACTTTGGGAACAATCTCTCCCGCTATCTTCCTCCGGGACCCGCCTAGGATCCGGAGCGGCAAAACACGACCATTGCCCCTCAGTCGGCTGTGTGTGCATCAATCGCAATCCCAATCATCCTAGTTATTGGTTTCCCATCGGTGCTTGCCTC------------------CAAAAACGTCGTATTCTCGGGTGCCACCCCACGGATCGGCCCAGTCCCCTTGGTGGGTTTCCTCCACTCCTCCGTATCCACGTCACCGAAAACGGAAACGAAAACGTCACCGAAAACGGAAACGAAAGCAAGTGTTGGATCCAAGGCCGGCGTCAGGGATCACAGATTAACTCATTACACTCCCGATTACCAGACCAAAGACACCGATATCCCGGCAGCATCCCGAACGACCCCGCAACCCGGAGCGCCCGCCGAAGAAGCGGGAGCCGCAGTAGCCGCGGAATCCTCCACAGGCACGTGGACTACCGTGTGGACCGACGGACTAACTAATCTGGATCGTTATAAAGGTCGGTGCTACGATATCGAACCCGTGGCGGGGGAAAAAGATCAGTACATTGCCTATGTAGCCTATCCGTTGGACCCGTTCGAGGAAGGTTCCGTGACCAACATGTTCACCTCCACTGTTGGTAATGTTTTTGGTTCCAAGGCCTTACGAGCCCTTCGTTTGGAGGATCTTCGAATCCCCCCCGCGTATTCAAAGACCTTCAAGGGTCCACCTCATGGTATCCAAGTCGAAAGGGATAAATTGAACAAATATGGCCGTCCTTTGCTTGGATGTACTACCAAACCCAAGTTGGGTCTCTCCGCTAAAAACTACGGAAGAGCAGTCCATGAATGTCTTCGTGGTGGACTCGATTTCACTAAAGATGATGAGAACGTGAATTCTCAACCTTTCATGCGTTGGCGAGATCGTTTCGTATTCGTAGCGGAAGCTCTTTATAAGGCCCAGGGCGAGACAGGCGAGATAAAGGGGCATTACCTGAATGCTACCGCGGGCTCGTGCGAAGAAATGATGAAGAGGGCAGAATTCGCTAGGGAATTGGGTGTGCCCATCATCATGCATGACTATTTGACAGGAGGATTTACTGCCAATACTAGTCTTGCCTATTATTGCCGGGACAACGGTCTACTATTACATATCCATCGCGCAATGCATGCTGTTATTGACAGACAAAAAAATCATGGTATTCATTCCCGTGTATTGGCAAAAGCATTACGCATGTCCGGTGGAGATCACATCCATGGTGGTACCGTTGTTGGTAAGCTGGAGGGGGAACGCCAAGTCACCCTAGGTTTCGTGGATCTTCTTCGGGATGATTATATTGAAAAAGACCGAAGTCGCGGTATTTATTCCACCCAAGACTGGGTCTCCATGCCAGGTGTCCTGCCCGTCGCCTCCGGAGGCATTCACGTGTGGCATATGCCCGCTTTGACCGAAATCTTTGGAGACGATCCTGCATTACAACCCGGCGGGGGAACATCGGGCCACCCTTGGGGCAACGCACCAGGTGCAGTAGCTAATCGAGTCGCATTGGAAGCTTGTGTACAAGCCCGTAACGAAGGACGTGATCCCGCTCTTGAGGGTAATGAGACTATTCGTGAAGCTAGTAAGTGGAGTCCTGAACCAGCTGCGGCTCGCGAGGCACGGAAAGAAATAAAGTCCGAATATGATACGATTGACACTATTGAGGTTCGAGCCCCGGCCAGGCATATCAGTATCTCTGCCGGTAAGACACGAAGGGCGGTTGATCAAAGTCGTTATCGTCCGCATGAACAAGCACCAACGATACCGGAATTTACGCCCCATCGAGCATGTGATCCCGTTCCACGAGTACTCCCAAATGCTAGTCGATTGGGCCCGAGCAAAGCTGAACCTTTCGTGGGCGCTGCAGTTGGTACGGGAACCTCCTATAAGAGGCTCCGGGCTAGAGCCAAGGGACGAGCTTATCCGATGCGGAAGCATACCCGCCATGCAACTATCGTAGTCAGATACGGAGAGCGGGACCCGCGTACCGGAGGCGCATCGAACCCAAAGTCGACAATGAGCGTCCCTGTCATAGTCGTTCTATTATACCCCCACCCAAGATCGGGCAAGCCAATACCCTGGGGATCGCCATGCGCAGAGCATCGCTTGGAGAATCGACAGGAGCGTGCACCACCTTCGCGGG------AGAGAGAATAAACCACGAGTATCCCGCGATTCCGGGTGTCCGGGAATCAGTACATGATACTTCGATGAATTCGAAAGAACTCGCGCT---GACAACTCAACCTTCCGCGGCAACAGAGGCACACATCCCTTATGTCGGGCCCGGTAAGGTCACTGCCAAAGACACTGTTGTACCACCCTCCACTGGAATGATATATCCAACA---CATGCAGCTACCGTCACAAGACAGATTCATTCTAGTATTGGTTCGAGGGTTGAGGGAGGTTGGGGGTATCGTAGACGACATATGATAGAATACCAAAAGGGAAGTCCCCCGCCGGATGCTGTATCCATGCCTATACGAAACGCGAATTATAGTCTCCACCGTCTCGAAAGCCAAAGTGGGGGGATTCTGACAGAGATGCCACCGCCCGAGGCACGGACCGATGGAAGTGTCACACCGGGAGAGGCGACTTACGAAGCCTATCGATACTCACAATCGCATATCCGTCCGAGTCGTATGTGCCGCTGGAAAGTCGAATCGGCCGGCATGCGGAGCAGCAATTCGTCTATACCGGAAGCACCCCCTCGACGAGGCCTAAAGGCACCCTTTTTGTGCATGGAATTGCTCGAGTTACAATCAATCAGATCTCAAGAAGTCCCGGCACTCATCACCATCTGGAACGAGGTCTGCACGGAACCCCCGTCTACAAAGGCACAACAATTCCGACAAGGGGAGGGAAGTCGAAATCGGAGCCTGATAGGAACACCAGAATATGGGTTCGCGTGAGAAAGAAAAGGAAAACACCTATCCCTCCGTCACTGGCTACGGGTCCAGGTACGACAGAGATGGTTGACCATGTCTGTTACCCCATTGGGTCACGGGAATACGCCGTACCAGAATCTCACAAATTATCGTATGGCTTCCCCGATATATGTGAAGAATCACGACACCAATCCCCTCAACCGAGGTTCGAAACAGGAGAGATTGGTCGAACGACATCGAACAACAAACCCGATCCCGATGTACCTCCTAACGATCTTTCCCCTTTACCGAAAGATGTGTTAGCCGCTACAGAGCATTTGATCGGGATTGGGATCGGAATAGGAACCCTAGATGATATAGATCACCCGAACAATCGGCGTATTCGTACTGCAGCGGATTCATCAAAAGATCAATCGAGATCGGCGTCAGAGCGTCCAGCGGATCCTCTGCGCTTCGGGGCGCCGTAAGCACGTATCGACCATGAGAGGCGTAGCCAATTCGATT---GCATCCACCTTTCAAGACTTTTCTGGGTCGCATCCCCCTCCTCAATCCCCGGATCAGACTAATCCGTCGACACAAATGGTACAGAAACGAAAAGCGAGTTCTTCAGGCCCAGGAGGCCCGACGGTACGCACCGCAAGTTACCAAGTGCGAGATATTCATCCCAGTCATTATGGGCGTGCTCGCCCAATAGAAACGTCCGAAGGCACGAACGCTGGACCCATACCATCGTCAGCCTTGCACGCGGGCGTTACTCTTTGGGGAGAGTCAACAACTCCCTTCCATAGGATCTCCGGAGTAGGGGGAGATCTTGAGGACGGCTATCGAATAACTGAAGGAAATTGTTCATCCGTATATCGGGAGCCAGCTCAAGCAGCTCGGTATCGAAAGGAATCTGTGACTCTGGCGTGGGATCAGATACATTCACGGAGTATTCCGCCCTCACAAAATCCCCCACTGGGAGCCCCTCTCATTCCTTCCCCGGAGAATAACGATGCAAATCGTACCCCGACGGGTTCTACTACGCAACGTCAAGCCGCGCCGCTCCTCAGATCCGAACAATGCATCGTGGGCACGGGGCTTGAAGGTCAAATAGCCTCGGATACGGAGCATACCGATGATTGTGTGAGAACCTCAAGCGATCCGGATACAATAACAGGTGGATTCCCGAGGAAAGGACAGATCGCTGCGGACGGCGGGGCTGCAACAGGAGGAGAATTGGCTTCAGGAATAAATATATCAATTGCATGCACGCCTTTGGGGGGATACAATTCCGAGGACCCCGTACCTACTAGCGAACGGCCAGCATTTGCAGATACCTACACGTCTATTCATACTGATACATATGATATGGAGGCCCGCGTCACTGCCGAGGTCATTACTCGGGAAATACCTCATTTAGATGATTATGTCCCTCGCCACTCGGACAGTGGCCCCGTATCACCGGGATCCCGGGTAGAGACCGGAGATGTCTCAGTGGGCAAACCAACACCCCGCACCCCGGAATCACCGAAGGCTCCGGAAAGTAACTCACCGCAAGCCATTCTTGGTATTGACATCACCGCGAGAGAAACCTGCCCCAAAGTACCAACGGGTGGGAGAGGTCGAATCATGGATGTCAGATGGATCTATCCAGAGACGTCCAGGGTTGTCCATGCATACGCCCCGCAGGCGCGCGACACGCAGGTGGGTGATAAAGCAGCTGGAAGACATGGGAATAAGGGTATTACCCCGAAGATTGCGCCAATACAGGATATGCCGCATGTGCAGGATGGAACATCGATCGAGATGATACTGAGTCCCTTAGGGGTGCCCTCGCGCATGAATGTAGGACAGATCTCTGAACGTGTGCCTGGTCCGGCGGGATACCACCCGGAGAGACATCATAGAATCATACCTTCTGATGAGAGATATGAACGAGCAGCCCCGAGAAAGTCAGTCTTTCCCGAAACCTATGCAGCTAGTGAGCAAACGGCTACTCCACGGGCATTCGAACTGGCTCATCCAGGAAAAAGTCGACCAATCAATGGGAGAACGGGAGAGGCGTCTGAACAACCCGTTACGGTGGGGAAAGCTCATATGCCGAAATCGGTGCATCAAGCTGATGACAAGATCCATGCACGCTCCAGCGGACCTCATCCGCGTGTCACGCAACAACCGCTCAGAGGGAAGTCCAAGCAGGGAGGGCAGCGGGTGGGAGAGATGGAAGTTCGGGCTCTGGATGGTTCTGGTGTCTCTCATATCCTTCAAGAAATGCCTACTCTGAAACCGGATCATGTTCAGGCCCGTCGGGAGGTAGTGTGTACGATCGTTTCCGGGGAACCAGTATACACCACTCCGGAATCTTCTCGATCGCCCGTTCGGGAACCACGACGTCTAGCCCCAGATCCGGTTCTGTATGTCGTAGATAAGGATCTCATCACTCTCCTCGAATTGGATTAGTGTCTCCCGAGCAGACCCGCGCCTGGGCTGACAAAGCCTTGCCCACCGGGCAATTAGTTGGCCGGGTGAGCCAACCCAGCACCTT---CCGCTACCGTACCGATGAACCAGAGAGAGATGGAACATCTCGTGAAAGAATCTCTGGGCCTATT---AGCGGGGTTCGCGCTCGTGGTAAGTAC---------------------GGAGAGTACACATACCGTCAAGAATGCGGAGCCGAATATCTCGAATCCCGAGCCCGGAGATATCGGATGGGACACATCGAGTCAGCATGCGCTGTCACTCATGCACGGTATTTACAAAACCTTCCAAGTCATATCGCGAATATCCCGTCCAAGCCTCTGCAGGAGTCAGAGAGCCCAGCATACTGC---CCCAATTCCGCCAGGCCTGTAACCGAACAACCCATCCCAACCGGATTCACACGAGGCTTATGG------------GAGTACGGAACCCGGAACGAAACCATTCCCCGCTTC------AGCTCTGATTCCGGGGAATCCATTGAGCGGGAGGCAACCACTGGGGGAGATGCAACCAGGGAACCATCAGCCAGCCCGGATCCACATGTCCTCTCGGATCGTGCATATGCGGAACGGGGCTCCTGGGTGAGTGACGGC---------GATGACTTGGCAGACCGGACGACTACAAGGGGAAAAGATCTTTTGGTCAGACATATCGGATTAATGACACTTCTTGTTCGAACGAAGACGAATCCGGAATGGATGGTCCCAGTATTCTCACCGGTCCCCCCACCCGAACCAAGACCAATG---GTCCACTTGGGCGAGGGTCGAGTGGTCAGTCCAGATATCAACGAACCTCATAGAAGGATCATTCCTCGAAATAATCCTCCATCTACTCCCTCAGAAAGAAGA---GCGCCGGAGGGGGCGATCGTTCGTCAACAGAAACTGCTGCAGGGAGCAGTGGACGCGCCT---ATGGGTCATGGCATCT------CGGATACCGATGAGAGGCCTTCCAAACCTTCCTCAGATATGGTTAAAGGCAAGGAAGGAAGATCTCGCGAGAATTCACCCGGTAAACGAGTTGATCATCCAGGTCGCCCTGCCATCGTGGTGGGCCCGTACCCTGCATTACACCAATGCGGATTGCCGCGAGGGATAGCCATGGAGCCTCCTCAACCATCCATAATTCGCAGTTCGATTGCCCGCA---ATGCCCCTAGCACTGGAGCCGCGAAACCTCCAACTCGGCAAGACATGCCCTTTGTTCGGGAAATACTCCGGGAGGTGGTGCGAGGACATCCCGTATCGTTGAATCGAGCACCTACTTCGCACAGGCCAGGATTCCAAGCATTTGAACCTGTGTCGGCAGACGGCTGCGCCATCCGCTCACACCCATCAGTTCGTGCAGGGTTTAACGCAGACTCCGATGGGGATCAAATGGCTGTCCATGTACCTCCACCTTATTGGGCCCAAGCGGAAGCTCGTCCTTCAGCGCTATCTCATACGAATCCCCCGCCCCCAGCCAACGGGGATCCCGTGTCCGCACCGAATCAAGATATGCCTCTAGGGCCCCATGTACCAACGGATGGGACCG------------------------------------------------GCAGCAACAG------------------------------------------------------------------------------------------CCACACCCCCCTATGGCTCCGAAGGCCCACACTCGACTCGCGGATCATGAATCCAATCGATCGGGTAATGCCCCTGGAGGTTCACTATGA---------TACTTCTCACCTATTCCATGAGCATTATCAGACC------------------------ACAGAGAGTGTCTATGTTCGTACAACCGCCGGTCGTATCATCTCTCATAAACGACTGGCAACCCACCTGGTTCCCGACTTGGCATAACCCCCAATCATCATCCTAATTGGCCCGCACGCCCGAGGAGTCATTCAAAGTATGTTACGGAGGATAAACAGGTACGTGATTGTACCGACGCTTACGTGCACGGAATTGCACGTGTCCTCATTAGGCGAAAACCCGACTTGCCTACGGTAGACACACACGCGGGACCTCCAGCCGTACTTATAAAGAGCCATGGTCGGGGGATCGATCAATCAAGGATGCATGTGCTGCGGATCGGGAGAGTTCATACCACTCCGGCGGAACTCTCGGAACCTTACGGAGAACCCAATACACCCGCAAAACATATAGGCTCACAACCGAGGAACCGAGCCGCATTCAGAAGAACCACGAAAAAAGCCACTGAACCAGCGAGAAGGAATGGCCGGAAGGGCATGACAACACAGATTGCGGGACGTCCCATGGGAGCCGAGATTGCTCGTGTCGAATGGGCAAGGGAAGGCAGAGTTCCTCCGCAAACCCCCAGGGCCACCATTGATTATCGTTACTATCCAGCCCCTACCGTTTACGGAGTATCGGGAACCAAAGCCCGGATGTGTAGGACGTCAC----------GCCGAAGTGCACAGGCCGATCCAATATATCGTACCCGATTGGTTCACACGTTGGTCCGTCATGTCCCTAGGAACGGCAAGAAATCACTGGCCCACGGAATTCCCCACATTGCCATAAGGAACGTTGAGCAGGGGAGGAACAATCCTTTATCTATTCCGCGTCAAGCAATACGTAGATTGACTCCCGATGCGCAGGTGACAGCGCCACGCCTG---------TCTACCTACCAGGTGCCAACCGAGATGGGATCCGAACGAGGAAAAGCACTTGCCATCCGCCGGTCATCGTGGGCACCTCGGAAACGCCAAGGACGGGATACGGCTCCTAACCTAAGTCTCGAATTGATTGATGCCGCCAGGGATGGTGGGAACGCCACACGCAGGAAAGAGGAGACCCTTAGGATCGCAGAGGCCAATAGAGCTTTCGCGACTACGGGCAACGACGCCATTGACGAAGCCATTGACGAAGCGACCAGCGCACTGAGGAACGCCGGCTTGACGGGGGCGGACACGGTTCGGGTCTCCTGTACGGATATCACTCTCCAACCTGCAAGAATCCTCGTGGAGGAAGGTTCCTCGGGCAACCCAAGGGAGCACCGACAAGGCACGAACCGTTTCCCGGTTTCGACTTCGAAGTAT---CGGGGGAGAATGAGGACAGCACGCATAACCAATCGTAGGCGTATCAGCAAACCCGGCTTCAGGATATATCCGGGTTCTATAGATCTACCTAAAGTACCGGGTGGAGTAGGTACGGCAACTCCTCCCACTCCCCGCGGAATTACGACGGATCGGGAGGCTCGGCAGAAGCGGATCGGGGGAGAGGTGCCGCGTCACGTGTGGAGGGGAGGATACCCAAGGGAGTTACCCACACTCGGGCAAGTCCTAATAATACCATAGCCACCGTCGCGGATGAAAGAGGAAAAGTGGTCCCCTGGTTCCCCGCTGGTGCCTGCGGTTTCGGCGGTGCAAGAAAGGGTACAGCATTCGCTGCTCAGACTTCAGCGGAGAATGCTATTCGTTCGTTGATTGATCCGGGTGTGACACGGGCCGAAGTAGTGATAACCGGTCCGGGCCCGGGACGAGATACAGCATTGAGAGCCATTCGCGGAGGCGGTGTAGTGCTAGGTCCTGCGCGCGACATCACCCCAATGCCCCACAATGGATGTAGACCCCCAAAGAAGAGATGCGCATTGGTGTTAC---CCGCTGGAAGGGAGGAAAGGAGGGA---GGAGGAAGGTATTCCATTCGAGCTCTCCAGCCCAGGACACAGAATGCTTCGTATGTAGACGGAAGGCTGGAGATCTCACAGCAC-------CGCCAGAGTGCATCCAAGCGTAGAAGACATTGTTTCCTTACCGGAAGAGCCGGAGCCAATCCCCGCTATTTCGGTCTCTCCAGGCATGTACCTCGTGAGATGGCCAATGCGTG-TTCCCGCAGAAACGATAATCTCGTTGATCAGACTCTTTCCATTGTAGCGGACGTCCCATCGCGAACAGTTCCGAGTACTGGGAGAGAGAAAGAAGCATCCACCTATCACAGGGATGGAATGCCGGCTCAGTCCGTTGGGGAATATGCGGAAGCCTCACGGAAGCATTACGAAGCCGCGCGCCCGGAGACCGATCCTCATGATCGAAGTCACATACCACATAACATAGGTCCTGTTCATGCAAGTAGTGGAGAACACGCTAGGGCTCCGGACCATCACTCTCAGGCGTTGGGACGAAATCCATCTCCGCCGCAGGCTCCAAATAATACGGCCGTGATCCGTCACCATCGAGGGGAACGAGCCATCCGCCAAGGAGATCTGGAGACCCCTGAAGCTCGGTCCGATAGAGCTGCTGATCATCGGAAACTGGCCGTACCACCCGCACCGAACAATTACACCGAAGCGCAGCATCGGTCGAAAGTCACGGGACG---TGTGAACATTCTGCGAGCCGACGAGATTAGCAGCATCATCCCGGGGCAGACCGAGCAGTATGATCCGGAGGTCGGGGTTGTGAATACCGGTACCGTACTCCAGGTGGGGGATGGCATTGCCCGCATTCACGGTCTCGACGGAGTAATGGCAGGGGAATTGGTTGACCCTGAGGATTGTACAGTAGGAATTGCTCTAAATTTAGAATCGGACAATGTTGGAGTTGTTTTAATGGGGGATGGGTTGACCATAAAGGAAGGTAGCTCCGTGACAGCCACAGGTCAAATTGCTCAGATACCAGTCAGTGATGCCTATTCGGGTCGTGTTGTTAATGCTCTTGCTCAACCTATTGATGGCAAAGGCCGAACTGCTGCTGCTGAATACAGACTCATCGAATCTCCCGCTCCTGGCATCATTTCGCGGCGCTCCGTCCATGAACCAATGCAAACAGGTCCTCCTGCTACCGATTCAATGATTCCTACTGGCCGGGGTCAGCGAGAATTGGTCATTGGAGACAGACAAACCGGGAAGACAGCAGTTGCTATAGATACTATTCCGAATCAGAGAGGTGAAAATGTCATCCGTGTGTATGCGGCTATTGGTCAAAAAGCATCTCCCGTGGCTCAGGTGGTTCAGACATTGGAGGCACGAGGCGCACTGGAATATAGTATTGTGGTAGCAGAGACCGCGAATTGCCCAGCCACATCGCAATATCTAGCCCCGTACACGGGAGCGGCTTTGGCAGAATACTCCATGTATCAACGATCGCATACTGTAATCATATACGATGATCCGTCTAAACAAGCACAGGCTTATCGACAGATGTCTCTTCTACCGAGAAGGCCGCCGGGTCGAGAGGCCTATCCTGGGGATGTTTTCTATTCGCATCCTCGTCCTCTTGAACGAGCAGCTAAATCAAGTTATCAACCCGGTGAAGGAAGTATGACTGCCTCGCCTATAGTCGAAACCCAAGCCGGAGATGTGCCGGCTTATATTCCCACCAACGTCATCCCCACCACTGACGGACAACTATTTTCGTCGGCAGATTTATTCAATGCTGGAGTTCGACCCGCGATCAATGTGGGTATTTCCGTATCTAGGGTGGGTTCCGCGGCTCAGACGAAAGCTCTGAAACAGGTGGCTGGTAAATTGAAATTGGAATTAGCTCAATTCGCGGAACTAGAAGCCTCTGCACAATTCGCATCTGATCTCGATAAAGCTACTCGTAAACAATCGGCGAGGGGTCAAAGATTGCGTGAGTTGCTGAAGCAATCCCAATCAGCGCCATTGCCGGTGGAGGCACAAGTGGCTACTATTTATGCCGGAGTCAGCGGATGCTTGGACGTGCTAGAGCTCGGAAAAGTTCAAGGATTTCCTGTCCAGTTTCGTGAGTATGTAAGAACTAACAAACCCGAGCTCGCAGATATCATACGCTCTACACAGACGTTCACGGAACGAGCAGAAACCCCCCTGAAAGAGGCTCTGCTAGAGCATACTTCCTCTTTCCAACCAAGG-GAATGTGGGACGTACTATCCAGATTATTGGTCCAGTCCCGGATGTCCCTCCCTCTCCGGACGAGATGCCTGCCATCTACAATCCATTGACGGTCAATGGCCGAAATCCGGCTGGTCAAGAAATCAGTGCCACTCGCGAGGTACAACAATCCTTGGGGAATAATGAGGTGCGAGCTGCAGCTACGAGCGCGACGGATGGCCCGACGAGGGGAATGGAAGTTCTGGACACGGGAGCTCCCCTGAGTGTGCCGGTCGGTGAAGCTACTCCTGGACGAACCCCCAATGCTCCTGGGGAACCAGTCGATGATTTAGGTCCCGTG------GGCACCAAACCTCCCATCCATAGAATCGCTCCAGCCTCCACGCAGTCGGATACCAAACTACCGATATCTGAGACGGGGACAAAAGTGGTAGATCCGTTAGCTCCTTACCGCCGTGGAGGAAAGATTGGATCGTCCGGTGGGGCAGGGGTAGGAAAAACAGTACCGATCATGGAATCGATAAATAACACTGCAAAGGCCCACGGTGGCGTGTCCGTATCCGGTGGGGTTGGGGAGCGTACCCGCGAGGGGAACGACCTGCACATGGAAATGAAAGAATCGATGGTGATCAATGAAAAGAAGATTTCCGAACCCAAAGTGGCTTCGGCCCACGGTCAGACGAATGAACCACCGGGAGCTCGTATGAGAGTTGGTTCAACCGCTTCAACCACGGCCGAATATCTCCGGGACTTTAATAAGCAAGACGTACCCCCATCCACCGACAATACCCCTCGATCTGTTCAAGCGGGATCCGAAGCCTCCGCTCCTTCAGGTAGAATGCCTCCCGCTGTGGGCCATCAACCGACGCCAGGCACAGAAACGGGTTCTTCGCAAGAAAGAATTACTTCCACGAGAGAGGGATCTATCACCCCCACTCAAGCGGTCTATGTACCCGCGGACGATTCGACCGACCCTGCTCCTGCCACCACATTCGCGCATCCAGATGCTACCACCGTGCTCTCCAGGGGATTAGCTGCAAAGGGTACTCATCCAGCAGTAGATCCCTCAGATCCCACTCCTACCACGCCTCAACCCTGGATTGCAGGCGAGCAACACTACAAAACTGCGCAAGGAGTGAAGCAAACTCCGCAACGTCACAAAGAACCTCAAGACATTACAGCTATTCTTGGACTGGATGAATCATCGGAGGAAGATCGTTTGCCTGTGGCGAGGGCGCGGAAGATAGAACGTTCCTTACCGCAACCCCTTCCCGTGGCAGAGGTGCTTACCGGTCCCCCAGGGAAACACGTCACTCCCGCAGAAACCATCCAGGGTTTTCAATTGGTCCCCGCCGGAGAAGTAGATAGTCCTCCCGAACAACCTTCCCACTCGGTAGGTCATATCGATGAAGCGAGCGCGAAGAACCCCCGCGCAATGACCCCAACTCAACTTGTTCGGAATCCGGAAGCTCAGGAGGTTATTCTATCAACTAGTAGTGGTCAACCCGGCGTACTCTCTCACCACGCTCCACCCCCAGCAGCCCCGGACATAGGGATACCCCCAATACG---------TGGGCATTGGTCCATTCCGGCGTTGATGGGCGGTCCCGCTTTGGTGGACGATCATCGATCAACCGTATTGGCGAATAAAGCGGATGAAGCCGTGGAGACTGATCCAAAGCTTGCTCGGGA----GGACTATCTCAGAGCTCGGGCTGATCTTGCTCAAGCAGGAGGAGGGAAACAGACTATCGAGGCTCAATCAGCATTCAGCAGGGCTAAGGCACGGGTAGACGCGGTCGCTGGTGCCGACGATGTCGTGATTCCCGCTCCGGGTTTGGGCCTCAACACAAACCCAGTAGAAACGAATCCGATTAATCTAGGGGTAGTACCCGCCTTACCGGCCTACCTCGGAAGGGGAGTGCCAAGTAATTCATTGAACACCCGTGCACGCACCATCCTACACGCAATCCGCGACGCGGAAGATCGGTCTACGGAAGCCGCGGATAGACCAACCCAAGCCCGGGGGCGATCGCTGCGAGCGGCGCTGAGAGCGGACGAGATTCGAATGAACGGTATCTCGGGGGTGCACAGGGAAAAACGATCTCCGGCCCAGTCTGCCGACGGGGATTCAGCACGAATAGAAGAATCAAAGAATGCTACTCTTCGCTCCGAGGAAAAGAGAGCGATTGAGCAAGCCCGAAAGCAAGCAGCGCGACTCGCGGTAGACAGAGCTGTGACAGGTATTGGACATTCGCTACGAACCCCTCGATCTCCGCTGCCCCCGTGGTTGCCGCCGGATCAGCTGCGGGTCCTGCCTCCATAGGACCTGGTGTCGGTCAGGGTACCGCCGCCGGCCAAGCCGTGGAAGGTATTGCCAGACAACCGGAGGCTGAAGGTAAAACCCGAGGTACCTCATCGCTCAGTCCAGCTTCTACGGAAGCCCCAACTATCCATGGACCAGTTGCAGCTCCGGCACCCCTATCTGCAAATCCATTTGTTCACTGCGAGACCTGTACGCGGTCGGTGTGGAGGTGGGTCAACATTCCTACTGGCGGATGGCTGGTCCTCAGGTTCATGGACAAGTACTAATAACCTCCCGGGCCGTCATTCTTCTATTGCCAAGCCCGGCTCCTGCAGGCACTCGGGAATTACGACCCGTACCATCCGGTGGTCAGAATCTACTGGAACATGCTTCAGAATTGCCTCGGGACCCGGCTAGAACCCGAATAGGGGAAGGGTATCGTCCCTGGGCTCCCTCCATCGGAACTCTGTCCCCACCCATCTTCGTTCCCAACCGGTCGGGCGCCCTGCTTCCTCGGAGAATTTCGGAATCACCCAATGGAGAGTCAGCCGCGCCAACGAATGATATTAATACCACTGTTGCTTCAGCTTCGCCTACACCAGCAGCATATTCTTATGCCGGTCCTCGCAAAAAAGGTTCGAGCCTTTCCGGTAGACATATGCAACCAACCCCAATACTCTCACCGACTAATACCTCGGAAGATTCTACCAAACCTTTACCGCCCAGTTCTCGACCCTCTGGCAATATATCGGCTGATGAATCGGTAGTTGCTGCTCCCATCCCTCTGGTGCCCCCAGTGGTTCCTACACCTACGATGTCATCAGGATCGTCTACCAGTGCTATTCAGGCTCCGACCCTCGCAACTCCAGCCGCGGCTCATACAGGAGAATCCATGGAAGAACATTCGGGGAGACAGCTGGGGCCGGAGGAGCGTGGTGCTCGCTCTCGCTTGTGCAACTGGATTCCCACCACACCGCCGGCCTCTTCCCGGGCACTCACCATCAAGTGATCTGTATGAGCCATCCACGCTTCCCCCACGGATTCCCCGCTCCGTGCATTCAGTTATGAATTGCGAGAAAAGGTGGGGTGCAATGCCCGCTGCAGGTGCAATGTTGACTTACGGTCCTGGCACTCCGCCAGTTTCTGTGCCAGCTCCGCAGTCCAATCGGTCGATGATGCATGCGAGTACGATGACGCCTAGCCACGCGGCTCCCTCGCTGGGCTCTTTGCTAGCAACGGCTTCCCCAGTCACTTCGCGAGACATCCTTCTCTCGTGCTCAATAGATTACCGCGAGAGACAATTGCCACGATCGGATCACTTGAGTTATCGATTCGTGAGTCCAGGGTTACTTTTATCGACTTCCGGTATCCCTACTGGGGCAGTCTGGGCTAATGAGGCACGGGGATATCACCGGAATCGGGATCCAAAAGAGACTTCGGCCCCAATCACCCGGCTCACATCCGCGATTCATCCGCACACTAGAATGATTCGAGGTGGCGAACCAGCAATCGTAGCTCCTCCTGGGTTCCCTACCACTTGGATCCGTCATGCAGGGCTCAATCTATCGGGAAGGGGTTCGCACAGCTACGGATGGTTGTATTGGTGTCAAAGTCTCCTTTCGACTCTCCGGAGAGGAAGATATGGTTCGGAACCGACCTTACCGAGATAGATCGCCTTTTTCGGGACAGCACATGGATGATGACATTGCCAATCAACCTATTTGTATTACGACGCACTCGAATGGGGAGAACCGAAGTAAGGACACTCATTCATATACAAATCCTCCCGGCGGGGCGGTATCAGCTGGAATCTCTGTCTATGATATCACGCAATCTGCGGTACCGGACGCGCACACCATTTGCGTTGGATTGGCCGCTTCCATAGGATCTTCCATGTCAGCTGGGGGGGAGATCACTAAACGTATAGCGCTACCCCACGCCAGGGTTACGATCCACCAACCTGCTAGCCCATCTCATGAGGGACAAGCGGGGGAACGTCCGATGGAGGCAGAAGAGTTATTGAAACCTCGCGACCGCACTACCACTATTTATGCACGGAAAACAGCTCAACCTAAATGGCTAGTTTCTAGGGATATGGAAAGAGATGTGCCCACGCCAGCGAGAGAAGCAAGGGTTCATGGCACCACTGATCCTGTAGTTTACCCCGAAATCACATCCGATCTCTGCGCAGCAGGCTTTTGAAAACCCTCGAGAGGCCACTGGGCGTATCGTATGTGCCAATCGTCACTCGGCGAAGAAACCCGTGGATACCGAGGTTCCGCAGCCTGTACTCCCGGATACCGCACCCGAAGCAGTCGTTAGAATACCAGCTGACGCGCGACTGGAGCAAGTACTTGGTAACGGTAAGAAAGGAGCTCCGAACGCGGGAGCCGTCCCCACACCACCCGAAGGATCCAAAGTGGCCCCCGCCGAGCGTCTAACTCCCGACATCCGGGAGAGAGTGGGTAATCCTTTCTTTCAGCGTCATCGTGCCGATAAACCCAATATTCCGGTGACAGGTCCTGTCCCAGGTGCGCAGCACAGTGAGATTGCGTCCCCAATCCTTCCGCCGGACCCTGCCACCGAGGATGGGGCTCATCTTCCAAAGTACCCTATATATGTAGGTGGTAACAGGGGGAGGGGACAACCTCATCCCGATGGGGGAAGGAGTAATAACACCAATTACAACGCCTCCGTCGCGGGCAGAGTCAGTCAGATTGGCCGAAAAGATAAGGGTGGATATGAGGCCACTACTGATACAAAGGATG---GTACGGTGGTGGAGACCGTACCGCCGGGACCAGAACTCACCGTACCGGAGGGTGACTTGACCACAGCCGATCAGCCGTCAACCAATAATCCTAATGTAGGTGGATTCGGGCAGGGAGACGCAGAAATAGCACCTCAAGATCCGTCACGCGTGCAAGGTCCTCTGTTATTTCTTGCTTCGGTTATTCCGGCACAGACAATACCAGTACTGAAGAAGAAACAGTCCGAGAAGGTCCAATTGGCCGATATGAACTCCAGAGTACGGTTGAAGCCCAACTACCCGGAACCGTTTCGGGTTCGATTCCAATAACTCCAGCTGGACCATCCGCAACTGCATATTTGCAACACCGCGGTACGCCCACCATATTCGAGCATCCGGGAGGCACTTCGGCTGCCTTAGCTTCAGCTCCAGTTCCATCCATCGGTCTCCGAAAGATACACATTCCTACGGACATAGTCAATACTGCTCGGGCTGCCTCGACGGTAGTTCTTACATCTCCTCCCTCACTCGCGGTACGGGGAAGGAGTGGCCCAACGACGACTATCCGTCCAGCGGAACCAGGAATTGCTGTGGAAACGGATCCAGTGAAAACCCCTTTTGAGGCATGGTCCAAACCCGGGCACTTCTCGCGAACCTTGGCTACAGGCCCTACTACCACTACCTGGATCTGGGACCCACACGCCGATGTGCATGATTTTGACAGC---CATACCAATGACTTGGAGGATATTCCTCGAAAAGCCCCTAGTGCTCACTTTGGTCAACTAGCCATCATTTCCGTCTGGTTGAGCGGTATGTACCTTCACGGGGGGCGTTTCTCCAATTACGAGGCATGGCTGAGTGATCCAATCCACATAAAGCCAAGTGCCCAGGTCGTCTGGCCAATAGTGGGTCAGGAGATATCGAACGGAGATGTAGGCGGGTTCCTGGGAATACAAATAACCTCTGGATTCTTTCAGATTCGGCGGGCATCTGGGATAACCAGCGAATTACAACTGTACCCTACTGCGATCGGCGGATCAACCTTTGCAGCGCCAATGCCTTTCGCTGGTTGGTTGCACTACCACAGAGCAGCCCCCCAACTGGCTTGGTTCCAAAATGTAGACTCCATGTTGAATCACCACCTGGCGGGACTACTGGGACTGGGTTCTCTTCCCCGGGCGGGGCACCAAGCGCACGTTTCTCCACCAATCAATCAGCCTTCGGAGACTGGAGTGGACGCTAAAGAAATTCCTCCTCCTCACGAACTTCTGTTGGATCGGCATCCTTTGGCCAAACTGTATCCGGGTTTCGCCGAAGGGCTTACCCCATTCTTCACTTTGAATCGGTCAGAATATTCGGAGTTTTCAACTTCTCGCGGGGGACTAGATCCGAGGACAGGGGGATTGTGGCTGAGTGATACCGCCCATCATCACTTAGCCATTGCAGTTGCTCCTACCACTGCTGGTCATATGTATAGAACTCAGTGGGGCATCGGCCAAAGCCCAAAAGAGGTTCCGGAGGCCCATACAGGTCCGTTCACGGGGCAGGGTCACTGGGGCATTGCTGGCATTTTAACCATCTCACGGCACGCTCAATCAGCCCCCAATCTAGCTATGCTTGGCTCCCTCACCATTATTGTAGCTCACCATATGTATTCTATGCCCCCTCATCCGTATTCGGCCACCGATCATGGTACCCAACTCCCTCCGTTTACGCATCACATGTGGATCGGTGGATTTCCAACAGTCGGGGCTGCTGCGCACGCAGCCATCTTTCTGGTGAGGGACTATGATCCAACCAATCAATGCAACAATGTATCAGACCGTATTTCGCGACACCGTGATGCAATAATCTCTCACCTGAACCGGGCATGTCTTTTCTTGGGTTTCCATAGCTTTGGGTTGTACATCCACAACGATACGATGAGTGCTTTGGGGCGTCCTCCAGATATGTTTCCGGATACTGCTATGCGAGTACAACCCATATCTGCCCAGTGGGCACAGAACGCTCATGCCTCAGCACCGTCTTCGACAGCC---------------GTCACCAGTTTGGCCTGG---GGAGGCGTACTAGCCATAGGCGGGAAGGTGGCCTTGTCGGCGATACCGTTGGGAACCGCAGACTTTTTGGTACATCATATTCATGCATTTACTATCCATGTAACTGCATCGATCCCACTGAAGGGTGTTCTGTTTGCTCGAAGCTCCCGATTAGTGCCGGATAAAGCTCATCTCGGTTTTCGTTTTCCCTGTGACGGCCCCGGAAGGGGAGGCACATGTCAAGTATCTGCTTGGGATCATGTTTCTTTAGGCCTATCCCGGATGCACAATTCGATACCGGTTGGAATCTTTCACTTCAGCCGGAAAATGCAATCCGATGTTCGGGGTAGCGTCAATGACCAGGGAATAGTGAATCACATCACCGGTGGGAACTTCGCGCACAGTTCGATTACAATTAATGGATGGCCCCGCGACTTCCTATGGGCACAGGCTTCTCAAGTCATTCAATCTTACGGCTCCTCGTTATCCGCATACGGTCTTTTATCCTCGGGTGCTCATTCCGTTTGGGCCTTTAGTCTAATGTCTCCATTTAGCGGTCGTGGATACTGGCAAGAACTCACCGAACCTCTCGTGTGGGCGCACAACAAAGTGAGAGTAGCTCCCGCTATCCAGCCTAGAGCTTCGAGCATTGTACAAGGCCGCGCCGTAGGGGTTGCCCATTACCTTCTGGGTGGGATTGCCACGACATGGGCATTCTTCCTGGCAAGAATCATTGCGGTGGGAACGGCAGTAAGATCCCCAAGTTTTAGCCGGGGCCTTGCCCAGGACCCAACCACTCGTCGTCTCTGGTTCGGTCTCGCTACCGCGCATGACTTCGAGAGCCATGATGGCATGACTGAGGAGCGTCTCTACCAGCACATTTTTGCTCCCCACTTCGGCCAGTTGGCAATAATCTTCCTGCGGACTCCGGGCAACCTATTCCACGTAGCTTGGCAGGGTAATTCCGAGGCACGGATGCAGGATCCCTTGCATGTGAGACCTCTTGCCCATGCGATTTGGGACCCCCATTTCGGTCAACCAGCTTTGGAAGCATTCGAGCG------GGTGAATCTTGCTTATTCCGGTGTCTACCAGCGGTGGTACACCATAGGTCTGCGCACCAATCAAGATCTGTATACTGGAGCTTTGTTTCCGCCTGCCGTCTCCACTCTCTGTCCGGTGGCGGGTTGGCTGCATCTGGAGCCTACCTGGGCTCCTAGTATATCGTGGTTCAAGAACGCTGAATCTCGTCTTAATCATCACTTGTCAGGACTCTCCGGAGTAAGCTCTTTGGCTTGGGCTGGTCATTTAGTTCACGTTGCCATCCCCGAATCAAGGGGTGGACACGTCAGGTGGGGCAATTGGCTCAGCGCGCCACCGCACCCGAAAGGCTTGTGGCCTCTTCTCGCCGGTCAGTGGGCTGTCTATGCTCGAGATGTTGATTCAAGTAGCCACTTCTTCAATACTTCTCCGGGGGCAGGCACCGCCATTCTCACTTTTATTGGAGGGTTCAATCCAAACACACAGAGTCCATGGCTGACCGATATCGCCCATCATCACTTAGCCATTGCAGTTGCTCCTACCACTGCTGGTCATATGTATAGAACTAACTTCGGGATTGGACACAGCATGAGGGGAGTCCTGGAGGCACATACTCCACCTGGGGGCCGACTCGGGCGTGGTCATCAAGGACTGTATGACACGATCAATAATCCTCTCCACTTTCAATCGGGTCTTGGTTTAGCATCCCTGGGAGTCGTTACTTCCCTAGTGGCTCAACACATGTATTCTCTACCCGCTTATGCATTCATTGCGCCAGACTTCACTACTCAAGCTGCATTATATACTCATCATCAGTATATCGCTGGGTGCATCATGACGGGCGCGTCTGCCCACGGAGCCATCTTTCTGGTGAGGGATTATGATCCG---------GGGAAGGGTAATGTATCGGGAAGAATGCTGGAACAAAAAGAAGCTATTACATCCCACTTGAGCTGGGCTAGTTTGTTTCTGGGTGTCCATACCTTGGGAATTTATGTGCACAACGATGTTATGCTCGCTTCCGGCACCCCGGAGAAACAGATATTGATCGAACCCGTATTCGCCCAGCGGATCCAATCGGCCCATGGAAAAGCCTCATATGGTTTTGACGTACTCCCTTCTGCACCTCACGACCCCGCGTATACTGCTGGCCGAAGCATCTGGTTGCCCGGATGGTTGGATGCAAT---------------CTCACTCTCCTCGACCATAGGTCCCGGAGACTCTCTGGTTCATCACGCAATCGCGTCAGGCTTGCACACAACCACGTTGATACTGAGCAAAGGTGCTTTGGATGCACGCGGCTCAAAGCTCATGCCGGATAAGAAAGAATTTGGGTATGGTTCCCCTTGCGATGGTCCTGGACGAGGTGGTACTTGTGATATCTCAGCCCGGGATGCCTGTCACCCGGCAGTCTTTTGGACGTCGAATACTATTGGATGGGTTACGTTCCACCGGCATTGGAAGCATATTACGCTCTGGCAAGGAAATGTGGCTCAATCTGATGAGTCTTCTACTTACTTGATGGGACGGTCAAGAGATTACTTGTGGTTAAATTCCTCGCAACTGATCAATGGATACAATCCCTTCGGCACGAACAGTCTATCCGTCTGGGCATGGATGTTTTTATTCGGACACCCCGTGCGGGCTACTGGATTCATGTTTCCCATCCCTCGGCGTGGATACTGGCAAGAGCCCATAGAGACTTCAGCACGGGCTCATGAACGGACGCCCCTGGCTCATGTGGTACGTTGGGGGGATAAGCCGGTAGCTCTGTCTATCGTACAAGCAAGATTGGTTGGATCAGCTCACTTCTCTGTAGGGTATATATTGACTTATGCAGCCTCTCTGATTCCTTCAACGGCGGGCAAGTCTGGGATGATGGCACATCCAGCAAAGATTCATGGTACATGTACTGGTCGTACCCAATGCGTGAGAGCTTGTCCCACGGACGCTTTGGAAACGGTAGCCTGGGACGGATGTAAGGCCAACCAAATAGCCTCCGCTCCCAGGACGGAGGACTGCGTGGGGTGTAAAAGGCGTGAATCTGCTTGTCCGACGGATCCTTCGAGTGCACGTGTCTACCCGGGATCCGAAACAACTCGAAGTACGGGCTTAGCTTACACGACGGCAGCCTCTCAACCACCCTCTGTATCTGTGCCTCCAGTGGGTCCAGTCCTCCCAGCAATCACGATGGCCTTATCGCTTTTATCTATAGAGGGAGACGAGATTGCAACGCAGGAACGCAGGATGTCAAAACATATCCCCCCGCAGCGCCTGTCCTAGCCATGTCGCGGTTTGGTTCTTTGGCCGGTTCATTGATCGAGATTAATCGTTTCTCTCCGGACGCTCCAGTCTCCATGACCGCAACTGTAGAGAGACGCGAAAACGAAAGCCTCTGGGGTGACTTCTGCGAGTGGATCACAAGCACCGACAATCGCCTGTACATTGGCTGGTTCGGTGTACTCATGATCCCGACCCTATTAACAGCAACCTCCGTATTCATGACTGCTTTCATTGCAGCCCCGCCAGTAGATATTGACGGTATTCGTGAGCCTGTTTCCGGTTCTCTGCTATACGGTAACAATATCATATCCGGTGCTATCATCCCCACCTCCGCCGCCATCGGTTCGCACTTCTACCCTATCTGGGAAGCGGCCTCCCTGGATGAATGGCTCTACAACGGTGGTCCCTACGAACTCATCGTGCTTCACTTCCTTCTTGGCGTAGCTTGCTACATGGGTCGCGAGTGGGAACTTAGCTTCCGGTTGGGCATGCGCCCTTGGATCGCCGTTGCTTACTCAGCTCCAGTTGCAGCCGCCACCGCCGTGTTCTTGATATACCCAATCGGGCAGGGAAGCTTTTCCGACGGTATGCCCTTAGGAATCTCAGGCACCTTCAACTCCATGATCGTCTTCCAAGCTGAACACAACATACTGATGCACCCGTTCCACATGTTGGGTGTGGCTGGCGTATTCGGCGGATCCCTGTTCAGTGCTATGCATGGTTCCTTGGTGACTTCTAGCCTTATCCGGGAAACCACCGAAAATGAATCCGCTAATGCGGGTTACAGGTTTGGTCAGGAAGAGGAAACATATAACATTGTAGCTGCTCACGGGTACTCCGGTCGATTGATCTTCCAATATGCTAGCCCCAACAACTCTCGTTCTCTACACTTTTTCTTGGCTGCTTGGCCAGTAATAGGTATCTGGTTTACTTCTTTGGGCATCAGCACAATGGCTTTCAACCCAAATGGTTTCAATTTCAACCAATCCGTAGTGGATAGCCAGGGACGTGTCATCAACACATGGGCCGACATTATCAACCGCGCCAACCTTGGTATGGAGGTTATGCATGAACGTAACGCTCACAACTTCCCACCAGATCCGA------------------------
>S_indica_Zhang6255_YN 
ACGGGTCTGCCCTGGTATCGCGCCCATACCGTTGCCCTAAACGATCCCGGCCGCTCGCTTTCCGTACACCTAATGCATACGGCGCTAGTTCCTGGTTGGGCTGGTTCAATGGCCTCGTACGAATTGGCGGTTTATGATCCGTCTGATCCTGTGCCCGATCCAACGTGGAGACAAGGCATGTTCGTTATACCCTTTATGACCCGTCCAGGAATAACGGAATCATGGAGCGGCTGGAGTATCGC---CAAAACCGTCACTAATGCAGGTATTCGGAGTTATGAAGGCGTGGCTACCGCGCATATTGTGTCACCCGGCTCGTTATCTTTAGCGGCTATCTGGCATTGGGTATATCGGGATTCAGAAACATTCAGTGACGAGCGTACGGGAACATTTGCCCTGGATTTGCCTAAGATCTCCGGGGTTCACCCATCCCCCCCAGGAGTACTTCGCTTTGGATTTGGTGCATTTCATGTCACGGGTCTGCCCGGCCCTGGAATCTGGGTATCCGACCCCTACGGGCTGACCGGACGGGTGGAACCAGTAGCTCCAGCATGGGGAGCCAATGGTTTTGACCCTTCCGTTCCCGGAGGAATAGCTTCCCATCATATTGCGGCAGGTATCTTGGGTATATTAGCTGGTTCGTTTCATCCCAGTGTCCGTCCCCCTCAACGATTATACAAATTGCCACGTATGGGTAACGTCGAAACCGTTCCATCCAGCAGTATCGCCGCCGTGTCTTTCGCAGCTTCCATTGTTGCCGGAACCATGTGGTATGGCTCTGCGACGACTCCGGTAGAACTATCCGGTCCTACTCGTTACCAATGGGATCAGGGATTCCCCCAGCAGGAAATAGATAGGAGGGTTCGACCC------GCTAGTAACCTAGGGCTGTCTGAAGCTTGGTCCAGAATCCCAGAGAAATCAGCCTCCCACGATTATATTGGGAATAATCCAGCCAAGGGAGGGTCATTCAGAGCGGGCGCAACGGATAGCGGAGATGGAATAGCTGTTGGTTGGTCAGGCCATGCCGTCTCCCGGGACAAGGAGGGGCACGAGCCTTTTGTACGTCGTATGCCTACCCTTCTTGAAACATCCCCTGTAGTTTCGGCAGACGAGGAAGGAATTGTGAGAGCCGATGTTCCATCCAGGAGGGCAGAATCCAAGTATAGCGTTGAACAGGTAGGCGTAACCGTCGAGTCTTACGGCGGCGAACCCGATGGGGTTAGTTTCAGTGATCCCGCCACGGTGAAGAAACATGCTAGACGTGCCCAGCTAGGCGAGATCTTTGAATTCGACCGCGCAACCCTAAAGTCCGATGGTGTTTCTCGCAGCAGCCCGAGGGGTTGGTTCACTTTCGGTCACGCTACATTCGCCCTCCCTTTCCCTTTCGGACATATTTGGCATGGCGCCAGAACCCTGTTCCGAGATGTCTCCGCCGGTATAGATCCCGATCCAGATGCTCAAGTTGAATCTGGAACGTCCCAGAAACTGGGGGACCCAACCACGGAAAGACAATCGGTAATGAAAATGAAAACCTTGTATTTCCCGAGGAGGTCTTACCCCGTGGAAACGCTCTTTAATGGAACCCTAGCCTTGGGCGGCCGTGACCAAGAAACCACTGGCTTTGCCTGGTGGGCCGGTAACGCGCGACTCATCAACCCGTCCGGCAAATTACTCGGTGCCCACGTAGCTCATGCTGGATTAATTGTGTTTTGGGCCGGAGCGACGAACCTATTTGAGGTAGCTCATTTCATACCCGAAAAGCCGATGTACGAGCAGGGATTGATTCTGCTGCCCCACCTGGCAACCTTAGGTTGGGGAGTCGGACCCGGCGGGGAAGCTTTAGACATTTTCCCGTACCTCGCGTCCGGGGTACTTCACCTAATATCCTCTGCAGTTCTAGGTTTCGGAGGTATTTACCATTCACTTATTGGACCCGATACTCTGGAGGAATCCTTCCCTTTCTCTGGCTACACGTGGCGAGATAGGAATAAAATGACCACTATTCTGGGTATCCACCCGATATTGCTGGGTATCGGTGCTTTCTTGCTAGTGTTCAAAGCTTTGTATTTTGGAGGTATATATGATACTTGGGCCCCCGGCGGTGGGGACGTGAGGGAAATTGCGAGTCTCACTGTAAGCCCGAGTGTCATATTCGGTTATCTATTGAAATCGCCTTTCGGTGGAGAGGGGTGGATTGTGAGCGTGGACAATATGGAGGATATAATTGGAGGACACTTATGGCTGGGTTCCATCTGTATACTTGGTGGGACCTTCCATATCCTGACCAAGCCTTTTGCGTGGGCTCGCCGCGCATTTGTATGGTCCGGAGAGGCTTACTTGTCCTATAGCCCAGGGGCTCTCTCCGTTTTCGGTTTCATCGCCTGCTGCTTCGTCTGGTCTAACAACACAGCTTATCCCAGTGAATTTTATGGTCCCACTGGCCCAGAGGCCTCTCAAGCTCAAGCCTTCACTTTCCTAGTCAGGGACCAACGCCTAGGAGCCAACGCGGGTTCTGCCCAAGGGCCCACCGGTTTGGGCAAATACCTTATGCGCTCCCCCACGGGCGAGATCATCTTTGGGGGGGAAACGATGCGCTTCCGGGACCTACGTGCCCCGTGGTTGGAACCCCTAAGAGGTCCCAACGGCTTGGATTTAAGCAAATTGAAGAGAGACATACAGCCGTGGCAAGAGCGACGACCGGCGGAATACATGACTCATGCCCCCTTGGGCTCCTTGAATTCTGTAGGCGGAGTGGCCACCGAAATCAATGCGGTTAATTACGTTTCTCCCCGAAGCTGGTTAGCTACCTCTCACTTTGTATTGGGATTTTTCTTCTTTGTAGGTCATCTATGGCACGCAGGAAGAGCCCGCGCGGCCGCCGCCGGATTCGAGAGAGGGATCGACCGTGACTCCGAGCCCGTCCTCTCTATGACACCTCTTAACATGGGATCAAGAAGTGCTTTCGATAACATGGATGACCGGCTAAGGAGGGATCGTCTCGTATCTGTGGGTTGGTCCGGTCTGTTGCTTTTCCCTTGCGCCTATTTCTCCCTCGGCGGCTGGTTCACAGGTACAACCTTTGTCACTTCATGGTATACACATGGGCTGGCTAGTCCTCACTTGGAGGGTTGCAACTTTCTCACCGCCGCCGTGTCTACTCCTGCCAATAGCCTAGCACATTCTCTGCCGCTACTGTGGGGGCCAGAGGCACAAGGGGATTTCACTCGTTGGTGCCAATTAGGCGGTTTATGGACCTTCGTTGCCCTCCACGGTGCCTTTGGTCTGATGGGTTTCATGTTGCGTCAATTTGAACTTGCTCGATCTGTGCAGTTGCGCCCGTATAACGCAATTGCGTTTTCCGCTCCCATTGCCGTTTTCGTTTCCGTGTTCCTGATTTATCCGTTGGGCCAGTCTGGGTGGTTCTTCGCACCAAGCTTCGGTGTAGCAGCCATATTCCGATTCACTCTTCCCTTTCAGGGTTTCCATAATTGGACTTTAAACCCGTTCCATATGATGGGAGTTGCTGGAGTACTGGGTGCTGCTCCCCTCTGCGCTATTCACGGTGCGACTGTGGAAAATACGTTGTCTGAGGATGGTGATGGCGCAAACACGTTCCGCGCCTTTAATCCGACTCAATCCGAAGAGACCTATTCCATGGTTACTGCCAATCGTTTTTGGTCCCAAATATTCGGTGTTGCCTCCTCCAACAAACGTTGGTTGCACTTCCTCATGCTATTTGTCCCTGTTACTGGTCTATGGATGAGTGCTATCGGAGTGGTTGGTCCAGCCTTGAATTTGAGGGCATACGACTCCGTCTCCCAGGAGATACGCGCAGCGGAAGATCCTGAGTTCGAGACTTTTTACACCAAAAATATTCTTCTGAACGAGGGTATTCGCGCTTGGATGGCAGCTCAGGATCAGCCTCATGAAAACCTTGTATTTCCCGAGGAGGTCTTACCCCGTGGAAACGCTCTTTAAATGTCTGGGAGCACGGGAGAACGCCCCTCCGCCGACATCACCACTAGTATTCGCTATTGGGTGATCCATAGCATCACCATACCTTCCTTGTTCATCGCAGGTTGGTTATCTGTCAGTACGGGCTCGGCCTACGACGTGTCCGGAAGCCCTCGACCAAATGAGTATCTCACGGAGAGCCGACGAGACGTTCCACCAATAACTGGCCGTTCCAATTCGTCGGAGCAACGACTATAGATAGAACCTATCCGATCCCTACAGTTAGATGGCCGGCCATTCATGGACCAGCCGTACCTACGGTCTCCCCCCCGGGGTCTATATCAGCAATGCAATCTATACAGCGGACTTCAGCAATGCAATCTATACAGCGGACTAACCCCGGTATCGAACCAAGACGAACTATTGTAGGGAATTTATTGAAACCCCCGAATCCAGAGTATGGGAGGGTAGCCCCGGGATGGGGCGCCGCACCAGTGATGCTTGTCGCGATGGCGCTACTCGCGGTCTCTCCAGCCATTATTTCGGAAATTTACAATTCCTCCGTTCTGGTAGATGGAGCCCTAGTGAGTTGGACGACGCTTACCTTGAAGCTGCTCGTCCATACGGTGGTTATTTCCCTCGTTTCTCCCCCCGTTCCCGGATCCCTTTCGAATGACCTTGGCCGTAATCCTGGGATGGCTAATACCACCGGAAGGATTCCTCTGTGGCTGATAGGCACTGCAGTTGGTACCCCCGTGATCGGTTCAGTAGGTGTCTCCTCTCACGGTTCACACTCTGGTTTGGGGTCGTCCCTATTGCCCTATTGGCTAAATCACCCGAAGTTTATGCGATTTCTGACCCAGTCGTGGATGTAACGCCAATCATACCGCTGCCCTCCCCTCTCCCAGCCTCCGTACGGCAAGCTCCTGTAAGTCCTCGCACGACACAACGAAACCCGAATGAACAAAGTGTGGAACTGAACCGTACCAGCCTCTACTGGGGGCTGTTACTAATCTTCGTACCTGCTGTTTCACTCCCCAATCACTCCTCCAATGAATCCAATGAAGTAAATATCCCCGCATTTATTGCCACTGCACCGTTCATCTCAATTCCCACGGCATCTCTCATCGTTCCCTACGTTAAGACGGCCAGCCAACGGAAACTGCAATTCCGGTCGCCATCTCTATATCCTGCTTACCCGTGAGCTCCACCGGTTACGCTCTGTACACTGCCTCCGGGC------------AATCCGCAGAACTTAGAGATCCTTTTAGGGAGCACGGGGACATGATGGAAGCATTGGTTCATACATTCCCGCCGGTGAGTACTTCGGGAATAATCTTCTCCGCTATATCCTTTCGGGAGCCGCCCAGAATTAGGAGTAACAAAACACGACCATTGCCCTTCAGTCGGCTGTGTCTGCATCAATCGTGATCTCATTTATACCAGTTATTGGTGTTCCCGCGGTGCTTGCCAT------------------CAAGAGCGCCGTACTTTCGGGCGCCTCCCCATGGATTGGCCTAGTCTTATTGGTGGGTATCCCCAACTCCTTCGTATCTATGTCACCGCAGACGGAAACCAAAATGTCACCGCAGACGGAAACCAAAGCAAGTGTTGGATTCAAGGCCGGCGTTAAAGATTACAGATTGACTTATTACACTCCCGACTACGTGACCAAGGACACTGATATTCTGGCAGCATTCCGAATGACTCCGCAACCCGGCGTGCCTGCTGAGGAAGCGGGAGCCGCGGTAGCCGCAGAGTCGTCCACCGGCACATGGACCACTGTCTGGACTGACGGGCTTACCAATCTTGATCGTTATAAGGGTCGATGCTATGGCATTGAAAAAGTGACAGGGGAAAAGGATCAATATATTGCCTACGTGGCCTATCCCTTGGATCTGTTCGAGGAAGGCTCCGTTACCAATATGCTCACCTCCATAGTAGGTAACGTTTTCGGGTTTAAGGCCCTGCGGGCTCTGCGCCTGGAAGATCTGCGAATTCCTCCCGCTTATTCCAAGACCTTTCAGGGTCCGCCCCATGGTATCCAGGTCGAAAGGGATAAATTGAACAAGTACGGCCGTCCCTTGCTGGGATGTACCATCAAACCCAAACTAGGTCTGTCCGCCAAGAATTACGGCAGAGCCTGCTATGAATGTCTTCGTGGTGGACTCGATTTCACCAAGGATGATGAGAACGTAAATTCCCAGCCGTTCATGCGCTGGCGAGACCGTTTCGTATTTGTAGCAGAAGCCCTTTATAAGGCTCAGGCTGAAACGGGCGAAATTAAGGGCCATTATCTGAATGCAACCGCGGGCACATGCGAAGAAATGATGAAAAGGGCACAATTCGCCAGGGAGCTGGGAGTGCCTATCATCATGCATGACTATCTGACAGGAGGGTTTACTGCAAATACGAGTCTGGCTCATTATTGCCGAGACAACGGTCTACTCTTACACATCCATCGCGCGATGCATGCTGTTATTGACAGACAAAGGAATCATGGTATGCATTTCCGCGTATTGGCCAAGGCACTACGTATGTCCGGCGGAGATCACATCCACGCCGGCACCGTAGTGGGTAAGCTTGAAGGGGAGCGCGAAGTCACTTTAGGTTTCGTGGATTTGCTCCGGGATGATTATATCGAGAAGGACCGGAGCCGTGGTATATACTTCACCCAGGACTGGGTTTCCATGCCCGGTGTCCTGCCTGTCGCTTCCGGAGGCATTCACGTTTGGCATATGCCAGCCTTGACCGAAATCTTTGGGGATGATTCTGTACTACAATTCGGGGGCGGAACTTTGGGCCACCCCTGGGGAAACGCACCGGGCGCAGTAGCCAATCGTGTAGCCTTGGAAGCCTGCGTGCAAGCCCGTAACGAGGGGCGCGATCTTGCTAGTGAGGGTAAAGAAATTATTCGTGAAGCTAGTAAGTGGAGCCCTGAACTAGCTGCCGCTTGCGAGGTCTGGAAGGAAATCAAGTTCGAATATGAGACGGTTGACACCCTCGAGGTTCGGGTAGTGGCCAAGCATATCAATATTCCTGCCAGTAAGCTGCGCAGGGTGGTCGAGCAAATTCGTCATCGTTCGTATGAGCAAGCACTTATGATATTGGAATCTATGCCCTATCGGGCGTGCCCCCCCGTTCTACGACTAGTATCGAGTGCTGGTCAAGGGGGCTTGAGCAAAGCTGAACCATTCGTAGTCGCTAGGGTGGGTAGAGGTAGATACTATAAAAGGATAAGGCCCAGAGCCCAAGGCCGCGCTTTCCCTGTGCGTAGGCATACTCGCAATGTAGCCCCTGCAGTGAGGCACGGAAAATGGGGTCCGCATACTGGAGGTGCACCGAATTCAAGGTCGATTGTGAGCGGCTTTATTATGCTCGTTTCATTGTATCCCCGCTCAGTGCAGGTCAAGCTAATACCCTTGGGACCGCCATGCGTAGAACATTGCTGGGAGGATCGGAGGGGGCGTGCATAACCCTCGTGGT------CCCGGGGACCAACCATGAATGTGCCATGATATCGGGCGTTCGGGAATCAGTGCATGATATTTTGATGAATCTGAAAGAGATTGTGCT---TGGGGGTAACCCCCCTGTGGTACAAGAGGCATACATATCTATCGCTGGGCCGGGAAAGGTAACTGCCCAGGACATTGTATTGCCACCTTTCGTTAGAATGGTTGATCCTGCA---TATGTAGCTACTGTTACTAAGAAAATTCATTTGAATATTGGATTAAGAATCGGGAAGGGCTGTGGGTACCGCAGACAGGATATGGTAGAGTACCGAAAAGGAGATTTCCCATTGGACGCCGTATTCATGCCCGTCCGCAATGTTAATTATAGTATTCACTGCTATGAGAGCCATAGCGGGGGGGTTACGAAAGAAATGCTTCTGCTTGAGATATGGACCAACGGAAGTGTCACTCCCAAGGAGGCAATCCGCGAGGCCTCCTGGAATTTACCGTCACATATCCAGCAGAATCATACGTGCCGGCTCGAAACCGGGGGGGGGCACGCGTGGGGAAGCAAACCGTATATACCGGAAGTATCCCCTTGATGAGCTGTCAAGGCACCCCTGTAGTGAATGGAGTTGACAGAGTCACAATCAATCAGATCTCAAGAAGTCCTGGTATTTACCACAATCTGGAGCGGGATTCAGGCGGCAGCCCCATGTACACAGGCACAACAATTTCGAACTGGGGAGGGAAGCCGAAATTGGAAACCGATGGGAGAAACAGAATATGGGTCCGCGTGAGGAGGAACCGAAAAACATCCATTCCTCTGTCACTGGCTATGGGCCCAAGTGCAAGGGAGATTCGGGAAAATGTTCGTCACCCCGCCTGGTCGAGGGAACACGCCGTACCAGAATCCCACAAATTATTGTATGGTCTCCCCGATAGGTCTGAAGAATCGCGGGAAAAATCTTCTCAACCGAAGTCCGAACTAGGAGAGATCGGTCGAATTAATCCGAACGAAAAGCTTGATCCCGATGTACCTAACAAGGAGAGTCTTCCATTACCGAAAGATACGTCAGCTGCTACAGATCATTTGGTCGGAATTGGGATCGGAATAGGGGCCATCGATGATATAGATCACCCGAAACATCGGCGTATTCGTACCGCGGCGGACTTACCGCAAGATCAGTTTAGATTAGCATTAGAGCGCTCGGCGGATACTATGCGCGTAGGAACGGCATAAGCACGTACCAACTATCGAAGGCGCAGCAAATTCGAGTCTATTAACGACCTTGAAGGAATCTCCCGGTTCGCATCCCCTTTCTCAAACCCTGGACCAAACTAATCCGTTGGCACAAATGGTACATAAACGAAAACCGAGTTCTTCGGGCCCCGGTGGACCAACGGGACGAACTGCAGGCTCCCAAGTGCGAGACATTCATCCCAGTCATCATGGGCGCATTTGTCCCATTGAAACGTCTGAAGGCATGAATGCTGGGCTTATCTCCTCGTTGGCCTCACACGCGAGCGTTGATCATGAGGGATCCTTGACAAGCCCAGTCTACAGAATATCTGGAATAGGGGAAGATATAGAGGAAAGTTATCGGGTAACTACAGGAGCCTGCTCGTCCGTATACCGCGAGCAAGCCACTGCAGCTCGATATTGGCAGGGGTTTGTGACTGTCGCATGGGACCATATACATCCACGAAGTACTCCGCCCCCACAGTACACTCCCGTGGGAGCCCCTTCGGTTCCTCCTCCGGAGAATAATGATGCAAATCGTACCTCAATGGGCCCTAATATGCAGCGCCAAGCAGTGCCACTACCTAGACCCGAAAGATGTATCGTGGGGACAGGTCTAGAGAGTCAAGTCGCCCTGGATTCGAATTATACTGACGGGGAGACAATAACCGTAAGTGGCAGGGAGACGAAGCAGGGTGGATCACCCAGGAAGGGACAAATTATGGTGGATGGTGGGGCTACAAAAGGAGGGGAGTTGGCTCTAGGGAGAAATGTATCAATGGCACACATGCCTTGGGAGGGATACAATCTCGAGGACCCCGTACTTATTAGCGAACGCCCAACATTTGAAGATATACACACGTCTATTCACATTGATAAGTATGAGGTGGAGGCCCGGGTAACAGCCGAGATAATTACTAGTGAAATACCCCATTTAGACGATTATTCCCCCCGTCATTCAGATAGCGGCCTCGTACTACCAGGACCTTGGGCGGAAACTGGGGATGTCTCAGTAGGTAAACTAACACCCCGAAATGGAGAGTCAGTTAGAGCCCCAGAGAGTAACTCACTGCAAGCCATTCTTGGTATTGACACAGCTGCTAGAGAAACCTGCCCGAGGGTGCCCACGGGCGGAAGAGGCCGAATCATCGATGTCAGATGGGTCTACCCAGACACACCCAGGGTTGCCCATGTGTATGTCCCGCAGAGGCGCGAGATACAAATTGGCGACAAAGTAGCCGGGAGGCACGGTAATAAGGGTATTACCCCAAAGGTCACACCTAGGCAAGATCTTCCTTACCCGCAGGATGGAACACCGATTGACACGATATTGAGTCCCTCGGGAGTCCCCTCGCGAATGAATGTGGGACAGATCCTTGAGTGCGTGCCCGGTCCCGCGGGACACCTCCCGGAAAGGCATCACAGAATAATACCTCTCGATGAAAAATATGAACGGGGAGCCACGGGAAAGTTAGTGTATCCCGAACCCTGCGAGGCTAGTGAGCGAACGGCTAATCCATGGCTATTCGAACTTGATAGTCCCGGAAAAAGCCGATTGATCGATGGAAGAACTGGAGAAGTCTTTGAACAACCTGTCACGGTAGGAAAAGCTTATACGCTGAAACCAGTCCATCAGGTTGACGATAAAATCCATGCACGCTCTCGTGGGCCCCACTCACGTGTAACGCAGCAACCGCTCAAGGGGAGATCCAAGCAGGGGGGACAACGAGTGGGAGAAACGGAAGTTCGGGCTCCGGAAGGCTTTGGTGTATCTAATATACTACATGAAATGCCCACTAGAAAATCCGATCATTTCCAGGCCCGCCGAGAAGTAGTCAGTACCACCGTAGCTGGAGAACCTATGTATACCACTCCGGAATCCCTTCGATTGCTCGTCCGGGAACTACGACGTCTAGCCTTGGATCTGGATTTGGCTGTCGTGGACGAGGGTTTTACCAATATGTTCGAATCGGACCAGCCTCCCCCGAGCAGATCCGTGCTCGGGCTGAAAAGGTTTTGCCCACGGGTGAGATAGTTGGGCGAGCGGACCGACCTAGCACCTC---CCATTGCGGCAGCGATGAACCAGGAAAAGATGGAACATCCCGCGAAAGAATATCTGGGCCTATC---AGTGGAGTCTGCGCCTGCGGGAAGTAC---------------------GGAGGCTCGGGATCCCGCAAAGATTGTGGAGCTGAATACACTGGATCCCCGGCTCGGAGATACCGAATGGGGTACATCGAATTGGCATGCGCCATAACTCATGCATGGTATTTGAAGAATGTTCCTAGTTATATTGCAAATATCTTGTCTAAGCCCCTGCAGGAGTTGGAGGGCCCAGCATACTGC---CCTTCTTTTGCCAGACCCGTGGCCGGGAAACCTACCCTACTAGGGCTTAGGCGAGGCTTCCTG------------GAGTACGGAGCCTGGAACGAAACCACCCCTTGCTTC------TGCTCGGATTATGATGAGTTCGTGAGTAGAGAGGTAACGACTGGGGGAGATGCCGTCAGGGAACTACCAGCTAGCTCAGACCCCAAAGCCCTATTGGATCGCGCATACGCGGAATGGGAGTTTTGGGCGAGCAATGGG---------GATGAGTCGGAAGACCGGACCATCCAAAGGGGGAAGGATTTTTTGGTGAGACATATAAGATTAATGAAAAATTTTATACGGACGGGGACGCGCCCAGAATGGATGGTCCTATCATTATTATCGGTCCTTCCGCCGGAGCTGAGACCCATG---GTCCAGCTAGGCGGGGGTAAAATGATTAGTTCAGATATAAACGAACTTTATAGAAGGATCATTTTTCGGAATAATTCTCTTGGTAATCTTTTAGCAAGAAGA---GCACCGGAGGGGGTGATTGTTTGCCAGAAGAAATTGCTCCAGGGAGCTGTGGACGCACTT---CTCGGTAACGGCATCA------TGGATACTGATGGGAGGCCTTTTAAGTCTCTTTCGGATATAGTTCGAGGCAAGGAAGGAAGATTTCGCGAGAATTTACTTGGGAAACGAGTCGATTACTCGGGCCGCTCCGTTATCGCAGCGGGCCCCTACCTGCCACTCAATCAATGTGGATTGCCATGGGGGATAGCCGTGGAGCTTTTCCAGCCATTCATTATTCGCGGTTTGATTGGGCATA---ATGCCCCTAGCATTGGAGCCGCTAAAGCCCTCATTCGGAGGAAAGTGCCATTCATCTGGAAAATACTTCAAGGGGTTATGCGGGGACGTACTGTTTTGTTGAACCGGGCACCTACGTTGCATAGGCTGGGAATCCAGGCATTTGAACCATTTTTAGCGGATGGCTGCGCCATCCGCTTACATCCGTTAGTTTGCGCTGGGTTTAATGCGGACTTCGACGGGGACCAAATGGCCGTCCATGTACCTCTATCCCTAGAAGCCCAAGCAGAAGCTCGCTTAATAGCGCTGTCTCATACGAATCTTCTGTCCCCGGCAACTGGGGATCCCATTTCCGCACCGAATCAGGATATGCTTCTTGGACTTTATATATTAACGATGGGGAAGA------------------------------------------------ATGGAAATAG------------------------------------------------------------------------------------------ACAAAATCCCTTGTGGCTTCGGTGGCCCATGGATGATTTGCGGATAATGAATCCCGTCGAGCAGGAGGAGCCCATTGAGCTTCAATATGA---------AATTTCCCGCCAGATTTACGGGCATTTCCAGATC------------------------ACGCCCATTGTATATGTCCGCACAACTGCTGGTCGCCCAATATTCAATCAACGAATGGAAACCCGCTCGGGTTCCGGCCTCGCATCAATAAAAATTACCATTCCAATTGGTCTGCACAACCAAAGATTTATCCTGAGTATATTGCGAAGGATCCACAAGTACGTGATTGTATCGACGCTTATGTGCGCGGCATTGAACGCATCGAAATTGGAAGAAAAACCGACTTGCTTTTGGTAGAAACACGTACGGAGTCTCCGGCCATGCTGATCAAGAGCCACGGTCGGGGGATCGAACAATTAGGTAAGGATGTGCAAAAGGTTGGAAGGGTCCACGTGACCCTGACCGGGGTAGCGAAACCTTACGGGGAACCGAGTGTACTCGCAAAGTATATGGCTTCGCAATTGAAAAACCGGGTTGCATTTAGAAGAACCGTTAAAAGAGCGATTGAATTAGCGGGGAAGAATGATCGTAAAGGTATAAAGATACAGATTGCAGGGCGTCTAAATGGAGCCGAAATTGCTCGTGCCGAATGGGCCAGGGAGGGCAGAGTTCCCCTGCAGACCCTGCGGGCTCAAATTGACTATTGTTACTATCCAGCGCAAACCATTCACGGAGTACTGGGAATAAAAGTTTGGGTACTTAGGTCGTCAAGCCATGTCACGTCGAGGTGCAAAAGCTGGCCCAATTTATTGTAATCGATTAGTCAACATGTTGGTCAACCATGTCCCTAGGCACGGGAAAAAATCACTGGCTTACGGAATTCCCTGTAGCGCCATGGCTAGTGTGGAACGAACGGGGAACAATTCGTTATCCATCCCACGTAGAGCGATACGTAGGTTGACTCCTGATGTGACCGTGAAGGCGCGACGTATGG------GATCGACCTATCAGGTCCCTGCAGAGATGGAATCCGCACGAGGAAAAGCACCTGCTATCCGTCGGTCATCATGGGCAGCTCGAAGACGCCCGGGACGAAGTATGGCTTCCAACCTAAGTCTTGAACTCATGGACGCCGCAAGGGGTAGCGGGAACGCTATGCGCAGGAAGGAGGAGACTCAGGGGATGGCAGAGGCCAATAGAGCGTTCGCGAGTATGAGCAACGATGCCCTTGACAGTATCCTTGACAGTATGATAACCGCTATGAGAAACGCAATCCTAAGGAAGGCAGAGACGGTTCAAGTGCCAGCTACTAGTATCACTACAAACATCGGAGGAATTCTCGTGGAGGAAGGTTTTTTGGAGAATCTCAGGGAGCACCGAGAAGGTACGAATCATTTACTAGTCCTGACCCTGGGTTAC---AAGGGGAGACTGAGGAAGCCACGCATAACTACTTTGATACGTATGAGCAGACCCAGCTTAAGGGTATACTCCAGCTATAAAGATATACCTAGAGTGCTGGGCGGAATGGGAACAGTAATTCTTTCAACCCCCGGTGGGATCATTACGGATCGGGAAGCTCGGCAAAAGCGGATTGGGGGGGAGGTGCTGTGTTACGTGTGGAAAGGAAAGTGTCCAAGGGAGTTACCCACGTTCGGGCAAGCCCTAATAATACCATTGTTACCATCGCAGATGCAAAGGGTCGAGTGGTCTCTTGGGTTTCCGCGGGTGCTTGCGGTTTTAAGGGCGCAAGGAAAAGTACGGCATTTGCCGCCCGAGCTGCGGCGGATAGCGCTATTCGCATTTTGATTGACCAAGGTGTTGAACGGGCTGAAGTAGTGATGACGGGTCCGGGCCCAGGACGTGACACAGCCTTGAGAGCGCTTTGCGGGAGCGGTATAGTTTTGGGCCTCGTGCGCGACATAACTCCTATGCCTCACAACGGATGTAGGCCTCCGGGGAGAAGGCACGTAAGGGCCTCAT---ACAAAGGGAGGAGGGGAGGCGGAGGTTGGTAAGGAAATATCGCCGCCAGCGGCTCAGGGTAGGAATGAGCGAAGCTTCATCCTTGGGTGAGAGATGGGAGATTAGCAGGGAATTGC-CGCGCAATAGTGCACCTACGCTACGCCGGCGTTGTGCTTCGACCGGAAGACCCCGAGCCAATCACCGAGACTTTGGCCTTTCCAGGCATGTACTTCGCGAGATGGCCAACGCATGTTTCTCAAGGAAACGATAATTTTATTGATAAGACTTTTACAATCGTAGCGGACATCCTGTTGCGAGTAATTCCAACCACCGGAAGGGGGAGAGAAGCATTCACTTATTACAGAGATGGAATGTCGGCTCAATCCGAGGGAGAATATGCGGAAGCCTTACGAAATTATTATGAGGCCATGCGCTTAGAAACCGATCCTTATGACCGGAGTTATGTACTATACAACATAGGTCTTATACATGCCAGCAGTGGGGGACACGCTAGGGCTCTGGAGTATTACTTTCAGGCGTTGGATCGGAATCCTTCACTGCCGCAAGCTCTTAATAATACGGCCGTGATCTGCCACTACCGGGGGGAACAAGCCATTCGCCAGGGGGATCTTGAAACCTCTGAAGCTTGGTTTAGCAGGGCTGCTGACTACTGGGGACAAGCCATATCACTCGCCCCAAATAATTACATGGAGGCACAGAATTGGTTAAGAAGAACGGGGCGCATGGTAGACATT---CGGCCAGACGAGATTAGCAACATTATCTTTAGACAGATTGAGCAGTATGACCAGGAGGTAAAGGTTTTTAATACTGGTACTGTACTACGAGTGGGAGATGGCATTGCCCGCATTCACGGTCTTGATGGAGCGATGGCGGGAGAATTATTGGAATTTGAAGATGGCACAGTAGGAATAGCCTTGAACTTAGAATCGGACAATGTCGGTGCCGTCCTTATGGGGGATGGGTTGGCCATACGAGAAGGTAGTTCTGTCCAAGCTACGGGTAAAATTGCTCAGATTCCAGTAAGTGATGCCTATCTAGGTCGCGTTGTGGATGCTTTAGCTAGGCCCATTGACGGCAAAGGTCAAATTATGGCTTCTGAATTCAGATTAATTGAATCCCCCGCTCCTGGCATCATTTTGAGGCGCTCCGTGTATGAACCAATGCAGACAGGGCTTATTGCTATTGATTCCATGATTCCCATTGGGCGGGGTCAGCGTGAATTGATCATTGGAGACAGGCAAACGGGTAAGACAGCGGTTGCTACGGATACCATCTTGAATCAGAGTGGACAAAACGTGATATGTGTCTACGTGGCTATTGGCCAAAAAGCATCCTCCGTAGCTCGAGTAGTCGACACTTTTGAGGAACGAGGCGCGATGGGATATACTATTGTGGTAGCGGAGAATGCAAACTCCCCCGCCACATTGCAATATCTGGCACCTTACACAGGAGCAGCTTTGGCGGAATACTTTATGTATCGCAAACGACACACTTTGATCATTTACGACGATCTTACCAAACAAGCGCAGGCTTATCGGCAGATGTCTCTTTTACTTGGAAGGCCACCAGGACGGGAGGCCTATCCCGGAGATGTTTTCTATCTGCATTCTCGTCTCCTGGAGCGAGCAGCCAAATTGGGCTCGCGACTTGGTGAAGGAAGTATGACTGCCTTGCCTGTGGTTGAAACCCAAGCCGGAGATGTCTCGGCTTATATACCCACCAACGTAATTTCCATTACTGACGGGCAGATATTTTTGTCGGCGGATTTATTTAATGCAGGGATTCGGCCCGCAATCAATGTGGGCATCTCCGTATCCAGGGTGGGATCCGCAGCTCAAACCAAGGCTATGAAGCAGGTGGCCGGGAAATTGAAATTGGAATTGGCCCAATTTGCGGAATTGGAAGCCTTTGCACAATTTGCCTCTGATCTTGATAAAGCTACTCGTGATCAATTGGCAAGGGGCCAGAGATTGCGCGAGCTGCTTAAGCAATCACAAGCAGCGCCCTTATCGGTGGGGGAACAAGTAGCTACTATTTATACTGGGGTTAGCGGATATTTGGATATACTGGGAGTTGGACAAGTCCAAGGATTTCTTGCTCAGTTGCGTGACTATTTAATGACAAATAAACCTGAGTTCGCAGAAATCATACGATCTACTAAGACATTCACGGAGCGAGCGGAAACTCTGCTGAAAGAAGCTATTAAGGAGCATACTGAGCTTTTTTTGTTTGGG-TAGGACGGGGCGTATCACCCAGATTATCGGCCCAGTCCTGGATGTTGCTTTCTGCCCCGGTGAGATGCCTAATATCTATAATTCCCTTATAGTCAAGGGGCGAGACCCAGCTGGCCAAGAAATAAAAGTCACTTGCGAGGTACAACAATTGTTGGGAAATGATGAAGTTAGAGCTGTAGCTATGAGCGCGACGGACGGCCTGACAAGGGGGATGACAGTTATTGACACGGGGGCTCCCCCCAGTGTGCCCGTTGGTGAAGCTACTCCGGGACGAATTTTTAATGTTTTGGGAGAACCCGTCGACGATTTAGGTTCCGTG------AGCACAACATCTCCCATTCATAGAACCGCTCCAGCCTTCACGCAGCTGGATACCAATCTATCTATCTTCGAGACGGGGATCAAAGTAGTAGACCTTTTGGCCCCTTACCGCCGTGGGGGAAAGATTGGGTTGTCCGGGGGAGCGGGGGTGGGGAAGACAGTACTAATCATGGAATTGATCAACAATATTGCTAAGGCTCACGGGGGTGTGTCCGTATTTGGTGGGGTAGGGGAGCGCACCCGAGAAGGGAACGACCTTTACATGGAGATGAAAGAGTCGAAGGTTATTAATGAACAGGATATTTCCGAATCAAAGGTGGCCTTGGTTTATGGTCAAATGAATGAGCCGCCTGGAGCTCGTATGAGGGTTGGTTTAACCGCCCTAACCATGGCCGAATACTTCAGGGATCATAATAAGCAAGACGTACTTCTATTCATTGACAATATTTTCCGATTTGTTCAAGCGGGATCCGAGGTTTCCGCTTTATTGGGTAGAATGCCTTCCGCCGTGGGGTACCAACCTACGCTCGGCACAGAAATGGGTTCTTTGCAAGAAAGAATTACTTCCACGAAGGAAGGATCCATAACCTCCATTCAGGCGGTCTATGTGCCCGCGGACGATTTGACCGACCCAGCTCCCGCCACAACATTCGCACATTTAGACGCTACCACCGTACTTTCCAGAGCATTAGCCGCCAAAGGCATTTATCCAGCAGTAGACCCCTTGGATTCAACTTCTACCATGCTTCAACCATGGATTGTGGGCGAACAACATTATGGAGCCGCGCAAGGGGTGAAGCAAACTTTGCAACGTTACAAGGAACTTCAAGACATTATAGCTATTCTCGGACTCGATGAATTGTCGGAGGAGGACCGTTTGCTTGTGGCGAGGGCTAGAAAGATAGAACGTTTCTTGTCACAACCCTTTTTCGTGGCAGAGGTTTTTACTGGTTCCCCAGGGAAATACGTCACTCTTGCGGAAACTATCAAGGGTTTTCAAATGATCCTATCGGGAGAGTTGGACAGTCTTCCCGAACAATCTTTCTACTTGGTGGGTAGCATTGATGAAGCAACCGCAAAGAACCTACGCGTGATGACCCCTAACCAAGTTGTCTGGGATTCAGAGGCTCAAGAGGTAATTCTATATACCATTAGCGGCCAGATCGGCGTATTGACTAATCATGCTCCACTCCTCACGGCTTTGGACATTGGGATATTGAAGATACG---------TCAACGATGGTCCATTTTGGCTTTGATGGGCGGTTTCGCTGTGGTAGACGATAATCGGGTGACTATACTGGTAAATGAGGCGGACAAAGCTGCGGATCTCGATCCCCAGCAGGTTAAGGA----GAGCCACCTGACTGCTCAGGCTGAGCTCGCCCGAGCCGAGGGGAGAAGACAAACTATCGAGGCTAATTTAGCATTTCGGAGAGCTAAGGCACGACCAGACGCGATCGCCGTAGTTGATGATCCCGCTATTATTGCCGCTGGTTTCGCTCTAAACACTAACCCTTTGGAAACGAATTTGATTAACCCAGGGGTAGTACCCGCCCCACTAGCTTACCCCGGGAGGGGAGTGTTGAGCAATTCCTTGGGAAACCGTGAGCGTACCATATTAAACACCATTCGCGACGCGGAAGCCCGGTATAAGGAAGCCACAGATAGGCTTGACCAGGCTCGGATGCGGTTGCGGCGGGCAAAGGTTAGAGCGGATGAAATCCGCGTGAACGGCATTTTTAGGATGCAGGAGGAAAAGCAAGATCTGGTTCGTCCCGCCGATGGGGACTCAAAACGATTAGAATACTCTAAGAACGCTACAATTTGCCTCGAAGAACATAAAGCGACCGAGCAGGTTTGTCAACAAGTTTCTCGACTCGCATTAGATAGAGCTTTGA-AAGCTTTAATTACTCGTTATGAACCCCTTGATATCCGCTGCCTCCGTCGTTGCCGCTGGACTAGCTGTGGGTCTCGCCTCCATAGGGCCCGGTGTCGGTCAGGGTACCGCCGCGGGTCAAGCTGTCGAAGGTATTGCGAGACAACCTGAGGCTGAAGGTAAAATTCGGGGTACCTTATTGCTAAGTCTAGCTTTTATGGAAGCCTTAACCATTTACGGACTAGTCGTAGCTTTGGCACTTTCATTTGCAAATCCTTTTGTTCATCTCGTTATTCGTACGAGGTAGGTGCGGGAGTAGGTCAACACTTCTACTGGCAGGTAGGCGCCTACCAGGTTCATGGACAAGTACCCATAACTTCTCGGTTTGCGATTGCGATTCCGCCGGGTCTGGCTTTCCTAGGCACTCGGGATTTGAGGACCGTTCCATCTGGTAGTCAGAATATCGTCGAATATATCTTGGAGTTCCCTCGGGACCTAGCTAGAACTCAGATTGGAGTGGAGTATCGCCCTTGGGTACCCTTCGTTGGAACTATGTCCCCATTTATTTTCGTTTCCAATTGGTCAGGCGCCCCCATTCCTTGGAAAATATTTGAATTACCCCAGGGGGAGTCAGCCGCACCAACTAATGATACTAATACTACTGTTGCCTCAGCCTCGCCCACATCAGTGGCATATTTCTACGCGGGTCCTCGCAGAAGGGGTTTGAGCTACTCTGGTAAATATGTGCAACCAACCCCGGTACCCTTGCCAATCAATACCTTGGAAGATTTTACCAAACCTTTATCGCTCAGTCCCCGACCTTTCGGCAATATATTGGCTGATGAATTGGTAGTTGCCGTTCCTATTTCCTCGGTGCCCCCTGTGGTTCCCATACCTATGATGCTATCAGGATTGTTTACAAGTGCTATTCAGGCTCTGATCCTTGCAACCCTAGCTGCAGCTTATACAGGGGAATCCATGGAAGGTACTTCGGGGGGGGGATTCGGGCCGGGGAGGCGCGGCAATTGCTTCCGTCTGTGCAACAGGATCCCTCTCGAACCGCTGGCTTTACACTGGGCACTCACCACCGAGTGATCTATATGAGTCATCCACGTTTCTCTCGCGGAGTCCCCGTTCAATTCATATGGCTACTTGTGGTCATAACAAATGGGGCACGATTACCGCACCAAGCGCAACGTCGACTCATGGTTTTGCCGCTGCGACAGTTTCAGTGCCTGCTTCGCAGTCCCATCGGTTGATGATGCATGTGAGTACGATGACGCCCAGCTACGCGACTCTCCTACGCGGGTCTTTGTTAGCAATGGCTTTCCCGGTGGTTTTGCTGAACATCCCTATCCCTTTGCACATAGGTCGCCGCGAGAGTAAATTACCCCGATTAGATCGTCGGAGTTATCGAATAATTAGCCTGGGCTTCCTCCTCTCAACTCTCGGTATTCTTCCCGGAGCAGTACGGGCTAACGAGGCGTGGGGATATCACTGGAATCGGGACCCCAAAGAGACTCGGGCCCTGATAACTCGGCTCACATTTGCAATTCATCTACACACCAGAATTTCCAAGGGTTGGGGACCAGCAATTGTAGCTTCCTCGGGGTTCCCTACAACCCGGATTCGCCACTCAGGGGTCAACCCATCAGGGAGGGGTCTGCACAGCCACGGGCGGCTGTATTGGTGTCAAAGTATCCTACCGGGTTTCCGGAGAGGAAGATATGGTTTGGAATCGACTTTATCGGGAAAGGTTGTTATTTCTAGGCCAGCACATGGATGACGAGATTGCCAACCAACCTATCTGTATTATGATGTACCTGAACGGGGAGAATGGAAGTCAAGATATTTATTTATATATAAACTCTCCGGGAGGAGCAGTCTTAGCGGGAATATCTGTTTATGACACAATGCAATTTGTGGTGCCAGATGTGCAAACCATCTGCATAGGACTGGCCGCATCAATGGGATCTTTCGTATTGGCCGGGGGTGAGATTGCCAAACGCGTAGGGCTGCCCCACGCCAGGGTCATGATTCATCAACCTGCCAGCTCTTTCTACGAGGGGCAAGCAGGGGAATGCCTTATGGAGGCGGAAGAAATCTTGAAGCTTCGTGACTGCATCACCAAGATTTATGCACAGAGAACGGGGAAACCACTGTGGATAGTCTCCGAGGATATGGAAAGAGATGTTTTCATGTCAGCAGCAGAAGCTAAGGCTTATGGCATCATCGATATCGTAGTCCGCTCCGAAAACATATCCGATTTCTGCGCAGCAGGGTTATGAGAACCCTCGGGAGGCCACTGGGCGTATTGTATGTGCCAACCGCCACTTGGCAAAGAAACCTGTGGATATTGAGGTTCCGCAGTATGTACTACCGGATACCGCATCTGAAGCAGCCGCTAAAATACCTTATGACGCGCGAATCAAGCAAGTATTGGCCAATGGTAAGAAAGGAGCACTGAACGTGGGAGCCGCCCCAATTTCACCGGAAGGATCTGAATTGGCCCCCCCTGATCGTATTACCCCCGAAGCGAAAGGGAGAGTAGGTAATCTCTTCTCCCAGGCCCATCGTCCTGATAATAAAAATATTCCGGTGATAGGTCCCGTCCCCGGGTCGAGGTACAGCGAGATCGTGTTCCCCATTCCCTCACCCGACCCTGCTACCGATAAAACAGCTCATTTTTATAAGTACCCCATATATGTGGGCGGCAACAGGGGAAGGGGGCAAATTTATCCGGATGGAAGGAGGAGCAACAATACAGTGTACAACGCTTCAGTCGCCGGCAAGGTCAGTAAGATTCTGCGCGGGGAGAAGGGTGGGTATGATATAACAATTGATATGCCGGACG---GTCCCGTGGTTGAGACGGTGCCGCCCGGGCCAGAACTCATCGTTTCGGAGGGCGAGTCGGTCAAGGCCGATCAGCCATTAACGGATAATCCTAATGTGGGTGGGTTCGGCCAGGGGGACGCGGAAATAGTACTTCAAGATCCGTCACGCGTTCAGGGTCTTTTGCTGTTTCCTGCATCAGTCATTCCGGCACAGATATTTTTAGTACCTAAAAAGAAGCAGTCTGAAAAGGTCCAATTGGCCGAGATGAATTTTAAGGTATGGTTGAAGCCCCACCATCCGGAATCGTACTGGGTTTGACCCCGATAACTCCAGCTGGGCCCTCTGTGACTGCGTATTTGCAACATCGCGGCACGTCCACCATACTCAATCATCTGGGATTTCCTCCGGTTGCGTCAGCTTCAGCCCCAGCCCCCTCCATTGGTCTTAATAAGACGAGGATTCCTATGGATATAGTCAATACTGCTTGGGCTGCCCCGATGGTAGTTCCCACATCCTCTCCTTCGCCTGTGGCACGGGGGAGGAGCGGGCTCATGATGACTATTCGTTCACCGGAACCGGGAATTGTGGTGGAAAGGGATCCCGTAGGAACCTCCTTTGAGAAATGGTCCAAGCCCGGTCACTTCTCGAGAACGCTGGCCAAGGGTCCCAGTACCACTACTTGGATCTGGAACCTGCATGCCGATGTTCATGATTTTGATGGT---CATACCAATGATTTGGAGGATATTTCGCGGAAAGTCTTTAGCGCCCATTTTGGTCAGCTGGCCATTATTCTCATTTGGATAAGCGGCATGTACTTTCACGGGGCCCGCTTCTCAAATTACGAGGCATGGCTAAGTGATCCGGTCCGCATAAAGCCCAGCGCTCAGATTGTCTGGCCGATAGTGGGTCAGGAGATCTTAAATGGGGACGTAGGAGGCTTCCAGGGAATACAAATAACTTCTGGATTTTTCCAGATCTGGCGAGCATCCGGGATAACTAGTGAGTTACAGCTGTACTCTACTGCGACCGGTGGGTTGATCCTTGCGGCGCTGACGCTTTTTGCAGGTTGGTTCCATTACCACAAAGCCGCCCCCCGGCTGGCCTGGTTCCAGAACGTGGAATCCATGTTAAATCACCACCTAGCAGGACTATTGGGGCTGGGCTCTCTTTCGTGGGCGGGGCACCAGGTACACGTTCCATTACCCATAAATCAACTTCTAGATGCTGGAGTGGATGCCAAAGAGATTCCGCTACCTCACGAATTCATCTTGGATCGTGACCTGTTGGCTCAACTTTACCCTGGGTTCTCCGAGGGGCTGAGCCCGTTCTTCACTTTGAACCGGTCAGAATACTCGGATTTTTTAACTTTTCGTGGGGGACTAAACCCAGCCACGGGGGGCTTATGGCTCACCGATTCAGCCCACCACCACTTGGCCATCGCAGTCGTCTTTTTAGTAGCCGGCCATGTGTATAGGACTAACTGGGGCATTGGCCACAGCCCTAAAGAGATCCTGGAAGCCCATAGCGGGCCCTTCACGGGCGAGGGTCACAAGGGGCTTTACGGTATCCTAACCACCTCGTGGCACGCCCAACTAGCCATCAATCTTGCGATGCCAGGCTCCCTTACAATTGTGGTGGCTCACCACATGTATGCAATGCCTCCTTATCCGTATCTAGCCACCGACTATGGTACTCAACTGTCTTTGTTTACGCATCACATGTGGATCGGCGGTTTTCTCATAGTCGGGGCCGCCGCGCACGCAGCCATTTTTATGGTTAGGGACTACGACCCCACCACTCAATGCAACAATTTATTGGACCGTGTCCTGCGGCACCGTGATGCAATAGTGTCTCATCTCAATTGGGCATGTATATTCGTGGGTTTCCATAGCTTTGGCTTGTACATCCATAACGACACTATGAGCGCTTTAGGACGCCCCCGAGATATGTTTTCAGATGCCGCCATGCAATTGCAACCTGTATTTGCTCAGTGGGTACAGAATCTCCATGCCTCTGCCCCCGCCCTAACAGCC---------------AGTACCAGCTTGACCTGG---GGTAGCGTACTGGCAGTAGGTGGTAAGGTAGCCTTATCACCGATTCCGTTGGGAACCGCAGACTTTTTAGTACATCATATTCATGCATTTACTATCCATGTAACTGTGTTGATCTTACTTAAGGGTGTACTGTTTGCCCGCGGATCCCGTTTGGTACCGGATAAGGCTAATCTTGGTTTTCGTTTTCCATGCGATGGCCCCGGGAGGGGGGGAACCTGCCAAGTATCCGCTTGGGATCATGTTTTTCTAGGCCTATTCTGGATGTACAACTCAATCTCAGTGGGAATCTTCCATTTTAGCTGGAAGATGCAATCCGATGTTTGGGGAAGCGTGGATGATCAGGGAATAGTGACCCACGTGACCGGGGGCAACTTTGCACAAAGTTCGATTACCATTAATGGGTGGCTCCGCGACTTCCTCTGGGCGCAGGCCTCGCAAGTAATCCAATCTTATGGGTCCTCGTTATCCGCGTACGGTCTCTTATTCCTGGGTGCTCATTTCGTTTGGGCCTTTAGTTTAATGTTTCTATTCAGTGGCCGCGGTTATTGGCAGGAACTCATTGAATCCATTGTTTGGGCCCACAACAAATTAGGGGTCGCTCCTGCTATCCAGCCTAGGGCTTTGAGCATTATACAAGGCCGCGCTGTAGGAGTGGCCCATTACCTTCTGGGCGGGATTGCCACTACATGGGCATTCTTCCTAGCAAGAATTATAGCGGTAGGGACGGCATTAAGATTCCCAAGATTCAGCCGGGGCCTATCCCAGGACCCAACCACTCGTCGTATTTGGTTCGGTATTGCCACCGCACATGACTTCGAGAGCCATGATGGCATTACCGAGGAGCGTCTCTACCAACAAATTTTCGCTTCACACTTTGGCCAATTGGCAATCATCTTCCTGTGGACCTCGGGGAATTTGTTCCATGTGGCTTGGCAGGGTAATTTCGAGGCATGGATCCAAGACCCCTTGCATGTGAGACCCATTGCACATGCAATATGGGACCCCCACTTCGGCGGTTCAGCTGTAGAAGCTTTTACTCG------GGTCAATATCGCTTATTCTGGTGTCTACCAGTGGTGGTACACAATTGGTATGCGTACTAACCAAGACCTTTACATCGGCGCTCTTTTCCTTATAATTGTATCTGCCCTCTTTCTGACAGCAGGTTGGTTGCATTTGCAGCCTAGATGGGGACCAAGTGTATCCTGGTTCAAGAACGCTGAATCCCGCATTAATCATCACTTGTCCGGATTATTTGGAGTTAGCTCCTTGGGCTGGGCGGGACACTTGGTTCACGTCGCTATACCCGAATCAAGGGGTAGGCACGTGAGGTGGGGCGAGTTGCTAAGTGCGCTACCGCACCCACAAGGCTTGGGACCTCTCCTTGCTGGCCGATGGAGCGTTTACGCTGGGGACGCCGATTCCAGCAGCCACTTATTCAATACCCCTCAGGGAGCTGGGACTGCCATTTTAACTTTCATCGGAGGGTTCCATCCTCAGACTCAAAGTCTATGGTTGACCGATATAGCTCATCATCATTTAGCTATCGCAGTCGTTTTTATTCTTGCCGGTCATATGTATAGAACAAACTTCGGCATTGGGCACAGTATGAGCGGGGTTTTGGAGGCGCATACTCCGCCCGCAGGCCGACTGGGCCGCGGGCACAAAGGGCTCTACGACATGATTAATAATTCTCTCCACTTTCAATTGGGTCTCGCTCTAGCCTCCCTGGGCGTCATTACTTCGCTGGTAGCCCAGCACATGTACTCTTTACCAGCCTATGCATTCATGGCACGGGACTTCACCACTCAAGCTGCATTATATACTCATCATCAGTATATTGCTGGGTTTATAATGACGGGTGCGTTCGCTCACGGAGCAATCTTCCTTGTAAGGGATTATGATCCA---------GAAGGGGGTAACGTACTAGCGAGGGTGCTGGAACACAAGGAAGCTATTATATCCCATCTAAGCTGGGCCAGCCTGTTCTTGGGTTTTCACACCCTGGGGCTCTATGTCCACAACGACGTTATGCTTGCCTTCGGTACCCCGGAGAAACAGATTTTAATTGAACCCGTGTTCGCCCAGTGGATCCAATCGGCCCATGGCAAAGCCTCCTATGGTTTTGACGTACTCCTATCCTCGCCAAGCGGCCCCGCATATAGTGCTGGCGGAAGCCTCTGGTTGCCCGGCTGGTTGGATGCTATCA------------ATTCGCTATTTCTGACTATAGGCCCAGGGGACTTTTTGGTTCATCATGCCATTGCCCTGGGTTTGCACACAACCACATTGATCTTGGTAAAAGGTGCTTTGGACGCGCGTGGTTCCAAGTTGATGCCGGATAAGAAAGAATTTGGTTATAGTTTCCCTTGTGACGGTCCGGGCCGGGGCGGCACTTGTGACATATCAGCTTGGGATGCCTTTTATCTGGCAGTCTTTTGGATGCTAAATACTATCGGATGGGTCACGTTCTATTGGCACTGGAAGCATATTACGCTATGGCAAGGAAATGCGGCACAATTTGATGAGTCCTCTACTTACTTAATGGGATGGTTGAGGGATTACTTGTGGTTGAATTCATCACAACTAATCAATGGGTACAATCCCTTCGGCATGAATAGTTTGTCCGTCTGGGCATGGATGTTCCTATTTGGACATCTCGTTTGGGCTACTGGATTCATGTTTCTAATATCCTGGCGCGGATACTGGCAAGAGCTCCTTGAGACTCTAGCATGGGCCCATGAACGTACGCCCCTGGCGAATGTAGTGCGCTGGAAGGATAAGCCGGTAGCTCTTTCCATAGTACAAGCAAGATTAGTCGGATTAGCCCACTTCTCCGTAGGTTATATATTTACTTATGCAGCTTTTCTAATTGCTTCTACGTCGGGCAGATTTGGCATGATGGCACATCCAGTAAAGATTTATGATACATGTGTTGGCTGTACCCAATGCGTGAGAGCCTGTCCTACAGATGTATTAGAAATGGTACCATGGGATGGATGTAAGGCTAACCAAGTAGCTTCTGCTCCCAGAACGGAAGACTGCGTTGGATGTAAAAGGTGTGAATCCGCTTGCCCGACGGATTTCCTGAGTGTGCGCGTCTACTTGGGACCCGAGACAACTCGAAGTATGGGTCTGGCCTATATGATGACAGCTTTTCATTCACCCTCTGTACCTGTGCCTCCAGTGGGTTTAGTTTCACCAGCTATCACGATGGCCCTCCTGCTCACATACTTAGAGGGGGACGAGATTGTAACGCGGGAACGCGGGACGTCAAAACGTATCTATCCACAGCGCCTGTCTCAGCTACGTCGTGGTTCGGATCTTTAGCCGGTTCATTGATCGAAACCAATCGTTTCTTTCCGGATGCATTAATCCTCGTGACTGCAACTTTAGATAGACGCGAAAGCGTGAGCCTCTGGGGTCGCTTCTGCGACTGGATCACCAGCACTGAAAACCGACTATACATTGGGTGGTTCGGTGTACTGATGATCCCGACGCTACTAACAGCAACCACCGTATTCATCACTGCTTTCATTGCGGCTCCGCCAGTAGATATTGACGGTATTCGCGAGCCTGTCTCTGGTTCCCTTATGTACGGGAACAATATTATCTCCGGTGCCATCATTCCTACTTCTGCTGCTATTGGTTTACACTTCTATCCCATCTGGGAAGCGGCTTCCGTTGATGAATGGCTATACAACGGTGGCCCTTACGAACTAATCGTTCTGCACTTCCTGCTCGGTGTAGCTTGCTACATGGGTCGTGAGTGGGAACTTAGCTTCCGCCTGGGTATGCGCCCTTGGATCGCCGTAGCATACTCGGCGCCTGTTGCAGCTGCTACCGCTGTTTTCTTGATCTACCCGATCGGTCAAGGGAGCTTCTCCGACGGTATGCCCTTGGGGATCTCTGGTACCTTTAACTTCATGATCGTGTTCCAGGCCGAACACAACATCCTTATGCATCCATTCCACATGCTGGGCGTGGCTGGTGTATTTGGCGGATCCTTATTCAGTGCGATGCATGGTTCCTTGGTAACTTCCAGCCTGATCCGGGAAACCACTGAGAATGAATCCGCCAATGCAGGTTACAGGTTTGGTCAAGAGGAAGAAACGTATAACATTGTAGCTGCTCACGGTTACTTTGGTCGACTGATCTTCCAATATGCTAGCTTTAACAACTCTCGTTCATTGCACTTCTTCCTGGCCGCCTGGCCCGTGGTAGGCATTTGGTTTACCGCCTTGGGTATCAGCACCATGGCTTTCAACCTGAACGGTTTCAATTTCAACCAATCCGTAGTTGATAGCCAGGGACGTGTAATAAACACTTGGGCCGACATTATAAACCGTGCCAATCTTGGTATGGAAGTTATGCACGAACGTAACGCTCACAACTTCCCTCTAGATCTGA------------------------
>S_jugorum_zuo2325_YN
[truncated: 650,393 more chars]
